# Supplementary material for: Oral health status in historic population: Macroscopic and metagenomic evidence
Source: PLoS One. 2018 May 16;13(5):e0196482. doi: 10.1371/journal.pone.0196482 (PMC5955521; doi:10.1371/journal.pone.0196482)
Supplement: S1 Table — (XLSX) [file pone.0196482.s001.xlsx]

## Sheet: Table S1
S1 Table: Description of the 9 ancient human samples from archaeological graves resulting of the Battle of Le Mans, the 12th-13th December 1793.
Sample name	Grave number	Sampled Tissue	Age*	Sex§
213	2	tooth	[>30 year-old] Young Adult	M
306	3	tooth	[>30 year-old] Adult	M
307	3	bone	Adult	M
308	3	tooth	[>30 year-old] Young Adult	M
309	3	tooth	[20-30 year-old] Young Adult	M
312	3	bone	Adult	F
403	4	tooth	[20-30 year-old] Young Adult	M
406	4	tooth	[>30 year-old] Young Adult	M
702	7	bone	[>30 year-old] Old Adult	F
* Determination age methods according to: Owings-Webb and Suchey (1985) from iliac crest and clavicle; Lovejoy (1985) and Schmitt (2005) from hip bones; Lamendin et al. (1990) from teeth
§ Morphological and genetic sex typing (Thèves et al. submitted)
References
Owings-Webb (P.A) and Suchey (J.M). 1985. Epiphyseal union of the anterior iliac crest and medial clavicle in a modern multiracial sample of american males and females. American Journal of Physical Anthropology, 68 : p. 457-466.
Lovejoy C.O., Meindl R.S., Prysbeck T.R., Mensforth R.P. 1985. Chronological metamorphosis of the auricular surfaces of the ilium : a new method for the determination of adulte skeletal age at death. American Journal of Physical Anthropology, 68 : p. 15-28.
Schmitt A. 2005. Une nouvelle méthode pour estimer l’âge au décès des adultes à partir de la surface sacro-pelvienne iliaque, Bulletins et Mémoires de la Société d’Anthropologie de Paris, n.s., t. 17, 2005, 1-2 pp. 2-13
Lamendin H., Humbert J.F., Tavernier J.C., Brunel G., Nossintchouk R. 1990. Estimation de l’âge par une méthode à deux critères dentaires, Le Chirurgien Dentiste Français 539 p. 93-96.
