# Supplementary material for: Oral health status in historic population: Macroscopic and metagenomic evidence
Source: PLoS One. 2018 May 16;13(5):e0196482. doi: 10.1371/journal.pone.0196482 (PMC5955521; doi:10.1371/journal.pone.0196482)
Supplement: S2 Table — (XLSX) [file pone.0196482.s002.xlsx]

## Sheet: Table S2
S2 Table: Classification suggested by Kerr, representing the evolution of periodontal disease.
Category.	Contour and textural variations of the cortical bone.	Periodontal status.
0	Unrecordable: tooth on either side of the septum lost ante-mortem or the septum damaged post-mortem.	Unrecordable.
1	Septal form characteristic of its region. The cortical surface smooth and virtually uninterrupted by foramina, depressions or grooves. This category was most often recorded in juveniles.	Healthy septa.
2	Septal form characteristic of the region. Cortical surface showing a range from many small foramina and/or prominent grooves or ridges.	Presence of gingivitis or periodontitis in a healed or quiescent phase.
3	Septal form showing a breakdown of contour with bone loss in the form of a shallow depression extending across the interspace from the buccal to lingual aspect, or as one two smaller discrete areas of bone destruction, the essential distinguishing features being a sharp and ragged texture to bone defect.	Area undergoing an acute burst of periodontal activity associated with osteoclastic resorption.
4	Septal form showing breakdown of contour with bone loss similar to that seen in category 3, the essential difference being the bone surface, instead of being ragged in appearance, showed a porous or smooth honeycomb effect with all defects rounded.	Site with controlled, quiescent or non-progressive phase of periodontitis.
5	Presence of deep infra-bony defect with sides sloping at 45 degrees or more and with a depth of 3mm or more. The surface may be sharp and ragged or smooth and honeycombed.	Site considered to be or have been an area of aggressive periodontal bone loss.
