# Supplementary material for: Oral health status in historic population: Macroscopic and metagenomic evidence
Source: PLoS One. 2018 May 16;13(5):e0196482. doi: 10.1371/journal.pone.0196482 (PMC5955521; doi:10.1371/journal.pone.0196482)
Supplement: S3 Table — (XLSX) [file pone.0196482.s003.xlsx]

## Sheet: S3 Table
Table S3 : List of bacterial genomes used for mapping.
strain	Bacteria name	genome size (bp)	NCBI reference
C505	Actinomyces viscosus	3126396	ACRE02000001-86
RM3267	Campylobacter rectus	2513107	ACFU01000001-89
DSM7084	Olsenella uli	2051896	NC_014363
ATCC_33270	Parvimonas micra	1703772	ABEE0200001-17
W83	Porphyromonas gingivalis	2343476	NC_002950
ATCC_23263	Pseudoramibacter alactolyticus	2327229	AEQN0100001-75
ATCC_17931	Rothia dentocariosa	2506025	NC_014643
UA159	Streptococcus mutans	2032925	NC_004350
SK36	Streptococcus sanguinis	2388435	NC_009009
92A2	Tannerella forsythia	3405521	NC_016610
ATCC_35405	Trepanoma denticola	2843201	NC_002967
