# Supplementary material for: Oral health status in historic population: Macroscopic and metagenomic evidence
Source: PLoS One. 2018 May 16;13(5):e0196482. doi: 10.1371/journal.pone.0196482 (PMC5955521; doi:10.1371/journal.pone.0196482)
Supplement: S4 Table — (XLSX) [file pone.0196482.s004.xlsx]

## Sheet: S4 Table
Table S4 : Alignments statistics of reads mapped against dental pathogen genomes in teeth DNA extracts.
Id sample	213	306	308	309	403	406
Tissue	tooth	tooth	tooth	tooth	tooth	tooth
Total number of reads	23132118	29948020	23686029	19337331	21674084	22334359
Total number of tooth pathogen bacteria reads	186594	309960	973	11672	3611	35571
% of tooth pathogen bacteria reads /number of total reads	0.00806645	0.0103499	4.10791e-05	0.000603599	0.000166605	0.00159266
Number of Actinomyces viscosus reads	3502	23951	381	330	503	1772
Number of Actinomyces viscosus bases	321512	2576646	29719	30106	41385	183512
% of Actinomyces viscosus reads /number of total reads	0.000151391	0.000799752	1.60854e-05	1.70654e-05	2.32074e-05	7.93396e-05
% of Actinomyces viscosus reads/ Number of tooth pathogen bacteria reads	0.018768	0.0772713	0.391572	0.0282728	0.139297	0.0498159
Number of Campylobacter rectus reads	5552	4902	150	86	173	150
Number of Campylobacter rectus bases	589799	532184	10712	7416	13620	13542
% of Campylobacter rectusreads /number of total reads	0.000240013	0.000163684	6.33285e-06	4.44736e-06	7.98188e-06	6.71611e-06
% of Campylobacter rectus reads/ Number of tooth pathogen bacteria reads	0.0297544	0.0158149	0.154162	0.00736806	0.0479092	0.00421692
Number of Olsenella uli reads	766	83980	216	1998	251	1752
Number of Olsenella uli bases	76505	9776920	14605	211122	19727	172521
% of Olsenella uli reads /number of total reads	3.31141e-05	0.00280419	9.1193e-06	0.000103323	1.15807e-05	7.84442e-05
% of Olsenella uli reads/ Number of tooth pathogen bacteria reads	0.00410517	0.270938	0.221994	0.171179	0.0695098	0.0492536
Number of Parvimonas micrareads	3625	11140	85	71	91	103
Number of Parvimonas micra bases	404824	1391557	5073	6416	6170	8256
% of Parvimonas micra reads /number of total reads	0.000156709	0.000371978	3.58861e-06	3.67165e-06	4.19856e-06	4.61173e-06
% of Parvimonas micra reads/ Number of tooth pathogen bacteria reads	0.0194272	0.0359401	0.0873587	0.00608293	0.0252008	0.00289562
Number of Porphyromonas gingivalisreads	13533	3340	0	29	7	10
Number of Porphyromonas gingivalisbases	1347119	368787	0	2546	455	885
% of Porphyromonas gingivalisreads /number of total reads	0.000585031	0.000111527	0	1.49969e-06	3.22966e-07	4.47741e-07
% of Porphyromonas gingivalisreads/ Number of tooth pathogen bacteria reads	0.0725264	0.0107756	0	0.00248458	0.00193852	0.000281128
Number of Pseudoramibacter alactolyticusreads	89444	138056	115	79	224	2179
Number of Pseudoramibacter alactolyticus bases	10307270	16183718	7968	6072	17478	244242
% of Pseudoramibacter alactolyticus reads /number of total reads	0.00386666	0.00460985	4.85518e-06	4.08536e-06	1.03349e-05	9.75627e-05
% of Pseudoramibacter alactolyticusreads/ Number of tooth pathogen bacteria reads	0.479351	0.445399	0.118191	0.00676833	0.0620327	0.0612578
Number of Rothia dentocariosa reads	1668	797	7	363	64	21957
Number of Rothia dentocariosa bases	176199	86806	301	39678	6029	2429045
% of Rothia dentocariosa reads /number of total reads	7.21075e-05	2.66128e-05	2.95533e-07	1.8772e-05	2.95284e-06	0.000983104
% of Rothia dentocariosa reads/ Number of tooth pathogen bacteria reads	0.00893919	0.0025713	0.00719424	0.0311001	0.0177236	0.617272
Number of Streptococcus mutans reads	1771	5904	0	8296	2233	15
Number of Streptococcus mutans bases	185282	675607	0	922192	237097	1497
% of Streptococcus mutans reads /number of total reads	7.65602e-05	0.000197142	0	0.000429015	0.000103026	6.71611e-07
% of Streptococcus mutans reads/ Number of tooth pathogen bacteria reads	0.00949119	0.0190476	0	0.710761	0.618388	0.000421692
Number of Streptococcus sanguinis reads	857	1265	3	275	45	7187
Number of Streptococcus sanguinis bases	93666	137250	271	28582	4309	817086
% of Streptococcus sanguinis reads /number of total reads	3.70481e-05	4.22399e-05	1.26657e-07	1.42212e-05	2.07621e-06	0.000321791
% of Streptococcus sanguinisreads/ Number of tooth pathogen bacteria reads	0.00459286	0.00408117	0.00308325	0.0235607	0.0124619	0.202047
Number of Treponema denticola reads	2108	7256	4	49	2	18
Number of Trepanoma denticola bases	225998	814982	221	4858	147	1562
% of Trepanoma denticola reads /number of total reads	9.11287e-05	0.000242286	1.68876e-07	2.53396e-06	9.22761e-08	8.05933e-07
% of Trepanoma denticola reads/ Number of tooth pathogen bacteria reads	0.0112973	0.0234095	0.004111	0.00419808	0.000553863	0.00050603
Number of Tannerella forsythia reads	63768	29369	12	96	18	428
Number of Tannerella forsythia bases	6939149	3327261	776	10340	1321	47147
% of Tannerella forsythia reads /number of total reads	0.00275669	0.000980666	5.06628e-07	4.96449e-06	8.30485e-07	1.91633e-05
% of Tannerella forsythia reads/ Number of tooth pathogen bacteria reads	0.341747	0.0947509	0.012333	0.00822481	0.00498477	0.0120323
