# Supplementary material for: Oral health status in historic population: Macroscopic and metagenomic evidence
Source: PLoS One. 2018 May 16;13(5):e0196482. doi: 10.1371/journal.pone.0196482 (PMC5955521; doi:10.1371/journal.pone.0196482)
Supplement: S6 Table — (XLSX) [file pone.0196482.s006.xlsx]

## Sheet: 213
Table S6. An RMA result file produced by MALT for analysis in MEGAN6.
#Series:	213.collapsed	306.collapsed	307.collapsed	308.collapsed	309.collapsed	312.collapsed	403.collapsed	406.collapsed	702.collapsed
Homo sapiens	69125	67097	9486	11565	20007	18295	85947	96747	5402
Tannerella forsythia	8507	405	2	6	98	3	1	12	7
Anaerolineaceae bacterium oral taxon 439	5363	12220	26	88	261	44	28	11	118
Porphyromonas gingivalis	2147	58	2	9	37	3	55	2	11
uncultured bacterium	1438	137	4494	9119	8738	3321	2122	298	10679
Filifactor alocis	848	175	1	3	3	1	0	0	2
Actinomyces sp. oral taxon 414	659	5113	25	59	1291	33	39	29	131
Fretibacterium fastidiosum	607	432	2	11	46	4	3	2	6
Parvimonas micra	431	45	1	1	28	0	0	0	0
Spirometra erinaceieuropaei	342	352	29	51	137	81	578	455	39
Nitrobacter winogradskyi	289	0	66	1373	36	407	6	1	3797
Pan troglodytes	289	353	43	58	85	76	450	450	27
Rothia aeria	267	57	2	5	467	3	24	2744	5
Olsenella sp. oral taxon 807	255	2557	6	20	472	13	10	8	38
Rhodopseudomonas palustris	252	1	51	1168	913	71	84	9	375
Nitrobacter hamburgensis	249	93	413	1648	184	254	135	2	2449
[Eubacterium] minutum	240	11373	22	70	484	37	26	16	108
Pseudorhodoplanes sinuspersici	235	0	25	2342	1062	223	27	1	181
Treponema denticola	233	97	1	2	38	2	0	0	10
Streptococcus mutans	230	85	0	0	7107	1	453	0	3
Kribbella flavida	227	2	410	497	146	49	273	14	177
Steroidobacter denitrificans	223	2	184	1392	749	185	252	70	708
Nitrospira defluvii	210	0	9	243	868	8	25	2	60
Rothia dentocariosa	210	6	1	1	250	3	10	498	5
Nitrosospira lacus	187	0	0	1145	1690	6	1	0	15
Bradyrhizobium erythrophlei	185	1	22	718	912	42	142	15	349
Protopolystoma xenopodis	163	152	27	39	62	44	209	169	22
Nitrosospira briensis	147	0	0	482	63	4	1	0	4
Bradyrhizobium icense	140	0	27	945	4524	65	190	64	1318
Fusobacterium nucleatum	123	62	0	1	53	0	21	8	0
Mogibacterium pumilum	112	230	0	1	9	0	1	2	0
Actinomyces naeslundii	108	60	1	1	28	1	10	8	0
Actinomyces oris	106	73	1	0	45	0	11	8	1
Opitutus sp. GAS368	103	0	7	7	35	3	59	0	178
Rhodoplanes sp. Z2-YC6860	99	0	16	520	382	25	24	1	94
Streptococcus sanguinis	97	13	2	1	216	3	7	148	2
uncultured crenarchaeote	86	9	235	539	116	451	16	5	387
Onchocerca flexuosa	83	84	10	12	23	18	106	83	5
Mesorhizobium loti	80	2	27	964	113	36	29	8	152
Olsenella uli	78	803	3	5	1487	4	13	48	12
Mesorhizobium amorphae	77	2	22	956	76	29	13	9	142
Xanthobacter autotrophicus	66	0	21	246	102	25	12	3	83
Afipia sp. GAS231	61	0	7	345	988	17	59	29	410
uncultured crenarchaeote 29d5	60	5	22	8	39	179	10	3	16
Pantholops hodgsonii	60	3	110	433	127	64	21	5	146
uncultured prokaryote	57	3	89	349	321	127	88	13	502
Canis lupus	56	1	81	63	114	645	22	10	326
Aminobacter aminovorans	53	1	14	278	45	80	10	2	170
Streptococcus gordonii	53	11	1	0	69	3	8	31	3
Bradyrhizobium lablabi	52	0	8	278	357	14	45	12	149
Rhizobium leguminosarum	52	0	29	223	128	29	22	4	87
Hyphomicrobium denitrificans	51	1	7	380	106	20	28	9	120
Gossypium hirsutum	47	41	18	30	34	16	78	38	34
Desulfomicrobium orale	45	19	0	2	1	1	0	1	0
Streptococcus constellatus	44	91	0	0	13	0	1	1	3
[Eubacterium] sulci	42	29	0	0	7	0	0	0	1
Streptococcus anginosus	41	51	0	1	119	0	0	1	2
Caulobacter sp. K31	40	0	142	108	143	14	6	1	73
Enterobius vermicularis	40	31	10	11	18	11	37	45	6
Oligotropha carboxidovorans	39	18	9	191	113	15	8	1	75
Bradyrhizobium canariense	38	0	6	172	237	6	25	5	102
Bradyrhizobium japonicum	37	0	21	261	359	21	26	6	137
uncultured Acidobacteria bacterium	36	1	51	52	221	78	33	1	285
Treponema putidum	36	27	0	0	8	1	0	0	0
Acidobacteria bacterium HEG_-6_39	35	0	35	82	254	49	30	1	220
Bradyrhizobium sp. BTAi1	33	0	11	150	168	14	16	3	56
Bradyrhizobium diazoefficiens	32	0	17	262	273	21	39	8	145
Gorilla gorilla	32	36	7	4	7	12	37	41	5
Thiobacillus denitrificans	31	0	35	121	80	21	22	4	118
Cutibacterium acnes	31	1	66	54	101	108	17	5	192
Dracunculus medinensis	30	22	4	1	9	5	21	21	1
Bradyrhizobium sp.	29	0	8	159	218	14	17	2	111
Azorhizobium caulinodans	29	0	8	175	99	21	18	3	44
Papio anubis	29	47	4	8	4	8	27	36	3
Mesorhizobium opportunistum	28	1	8	467	54	13	8	3	75
Lysobacter enzymogenes	28	0	315	892	638	29	83	4	150
Nitrospira moscoviensis	27	0	16	85	111	12	32	1	164
Pseudopropionibacterium propionicum	27	817	3	6	3561	5	14	49	12
Pongo abelii	27	32	5	7	9	7	40	40	1
Treponema sp. OMZ 838	26	8	0	1	9	0	0	0	0
Mesorhizobium australicum	25	1	9	379	33	9	8	3	65
Nitrosomonas ureae	25	0	1	84	34	6	2	0	6
uncultured soil bacterium	24	1	99	224	150	40	20	7	137
Nitrospira japonica	24	0	14	75	169	15	32	3	117
Streptococcus intermedius	24	50	0	0	26	0	1	3	0
uncultured Nitrospira sp.	23	0	5	25	138	8	31	1	194
Mesorhizobium ciceri	22	1	6	324	38	13	5	3	53
Sinorhizobium fredii	22	0	13	120	38	12	12	1	73
Methyloceanibacter caenitepidi	22	0	8	251	53	15	3	0	20
Nitrosococcus oceani	22	0	35	136	46	35	18	5	115
Rhodanobacter denitrificans	22	5	48	5884	128	14	27	3	180
Hyphomicrobium nitrativorans	21	0	4	69	91	10	30	2	25
Mesorhizobium sp. B7	21	1	9	164	26	10	8	1	46
Macaca mulatta	21	30	2	6	3	5	37	28	1
Prevotella intermedia	20	5	0	0	10	1	0	0	0
Streptomyces cattleya	20	0	64	99	102	15	45	19	134
Candidatus Nitrocosmicus oleophilus	20	3	29	666	1380	41	0	1	65
Mesorhizobium huakuii	19	1	4	127	15	10	4	1	14
uncultured beta proteobacterium Rifle_16ft_4_minimus_10522	19	0	214	0	119	76	6	0	1219
Pseudoxanthomonas suwonensis	19	0	143	529	313	30	53	2	135
Macaca fascicularis	19	30	2	6	3	4	27	29	1
Quercus variabilis	19	18	1	1	3	2	33	15	1
Ralstonia solanacearum	18	10	81	76	101	14	43	18	119
Legionella pneumophila	18	0	26	167	44	36	10	3	79
uncultured archaeon	18	8	76	41	94	160	19	1	726
Wuchereria bancrofti	18	18	1	2	9	4	21	14	7
uncultured ammonia-oxidizing bacterium	17	0	0	75	2	0	0	0	1
Bradyrhizobium oligotrophicum	17	0	6	82	99	6	12	2	42
Bradyrhizobium sp. S23321	17	0	1	98	104	4	10	1	47
Sorangium cellulosum	17	0	15	55	49	13	14	2	96
Dokdonella koreensis	17	0	21	339	83	31	19	2	115
Lysobacter capsici	17	0	114	536	461	12	54	2	79
Dialister pneumosintes	17	15	0	0	0	1	0	0	0
Malassezia globosa	17	17	2	6	6	3	45	12	0
uncultured organism	17	3	50	72	101	36	39	4	151
Ochrobactrum anthropi	16	1	7	43	69	11	2	1	127
Candidatus Nitrospira inopinata	15	0	3	32	47	3	11	1	41
Bradyrhizobium sp. ORS 285	15	0	2	113	75	5	11	1	42
Starkeya novella	15	0	6	102	48	11	8	1	24
Bordetella genomosp. 13	15	0	33	281	9	5	3	0	31
Nitrosospira multiformis	15	0	0	84	10	0	1	0	5
Xanthomonas citri	15	0	51	425	297	14	48	3	92
Lacunisphaera limnophila	15	0	1	5	31	0	12	0	36
Streptomyces violaceoruber	15	0	43	80	86	252	48	3	627
Bradyrhizobium sp. ORS 278	14	0	6	94	88	6	14	1	35
Ensifer adhaerens	14	0	27	84	29	10	6	0	28
Syntrophobacter fumaroxidans	14	1	5	14	9	4	2	0	24
Lysobacter antibioticus	14	0	148	421	344	16	41	2	79
Stenotrophomonas maltophilia	14	1	67	455	320	90	50	3	108
Actinomyces succiniciruminis	14	7	3	1	19	0	6	1	0
Conexibacter woesei	14	3	223	161	81	46	16	30	383
uncultured Acidobacteria bacterium A12	13	0	2	4	27	1	1	0	18
Coxiella burnetii	13	0	15	85	35	20	9	3	56
Actinomyces radicidentis	13	8	4	2	14	0	5	1	3
Streptomyces albus	13	0	34	57	68	31	24	6	88
Streptomyces leeuwenhoekii	13	0	47	72	116	17	61	2	78
Chlorocebus sabaeus	13	26	1	1	3	4	16	18	2
Bosea vaviloviae	12	0	13	86	85	140	8	1	67
Bradyrhizobium sp. CCGE-LA001	12	0	3	94	98	6	10	2	37
Microvirga sp.	12	0	6	31	47	6	1	1	11
Sinorhizobium meliloti	12	0	9	132	48	14	9	1	35
Granulibacter bethesdensis	12	0	7	57	38	14	10	3	42
Sphingopyxis alaskensis	12	0	44	25	39	16	2	0	21
Xanthomonas translucens	12	0	35	333	259	14	41	2	76
Streptomyces fulvissimus	12	0	36	43	58	3448	28	2	486
Streptomyces griseus	12	0	117	50	47	1874	20	12	1767
Streptomyces niveus	12	0	46	82	62	439	28	4	106
Streptomyces scabiei	12	0	64	69	81	38	37	6	99
Streptomyces sp. S8	12	0	15	25	25	96	17	2	139
Streptomyces xinghaiensis	12	0	40	68	67	33	31	10	112
Gemella sp. oral taxon 928	12	40	0	0	3	0	0	0	1
Clostridioides difficile	12	41	3	3	12	3	1	6	9
Candidatus Nitrososphaera gargensis	12	0	32	15	102	21	2	0	151
Pongo pygmaeus	12	10	1	3	3	4	18	14	0
Cebus capucinus	12	16	1	1	1	1	10	12	1
Chitinophaga pinensis	11	0	1	14	20	6	7	2	14
Rhizobium favelukesii	11	0	3	22	28	4	2	1	13
Azoarcus sp. BH72	11	0	8	23	18	6	12	2	43
Actinomyces sp. Chiba101	11	16	2	2	16	0	3	0	1
Streptomyces bingchenggensis	11	0	96	80	53	33	29	14	92
Streptococcus dysgalactiae	11	39	0	0	0	0	0	0	0
Bosea sp. RAC05	10	0	17	64	79	169	8	1	84
Blastochloris viridis	10	0	5	106	45	6	10	1	27
Hyphomicrobium sp. MC1	10	0	0	72	11	3	8	1	7
Microvirga ossetica	10	0	98	76	35	18	7	0	24
Hartmannibacter diazotrophicus	10	0	4	77	45	9	5	1	16
Maricaulis maris	10	0	24	51	27	14	9	2	27
Leptothrix cholodnii	10	0	30	37	35	21	26	0	123
Myxococcus xanthus	10	0	13	28	83	23	21	2	92
Aggregatibacter actinomycetemcomitans	10	11	0	1	6	0	2	7	0
Pseudomonas aeruginosa	10	1	49	242	108	29	23	3	56
Xanthomonas sacchari	10	0	39	200	179	17	25	2	38
Treponema socranskii	10	2	0	0	0	0	0	0	0
Streptomyces sp. RTd22	10	0	33	43	32	18	18	6	49
Streptococcus equi	10	41	0	0	3	0	0	0	2
Macaca nemestrina	10	17	2	1	3	5	13	14	0
Piliocolobus tephrosceles	10	17	2	3	2	3	10	15	0
Gemmatirosa kalamazoonesis	9	0	13	66	50	14	7	3	124
Methylobacterium nodulans	9	0	5	51	25	5	7	0	26
Chelativorans sp. BNC1	9	0	6	71	22	4	3	1	34
Agrobacterium tumefaciens	9	0	3	40	16	4	3	0	11
Nitrosospira sp. NpAV	9	0	0	51	72	0	0	0	0
Lysobacter gummosus	9	0	55	292	255	29	33	2	53
Nocardioides sp. JS614	9	4	3000	46	11	217	14	41	45
Streptomyces davawensis	9	0	215	48	42	27	23	5	71
Streptomyces rubrolavendulae	9	0	39	41	47	38	22	5	49
Pseudoramibacter alactolyticus	9	1	0	0	0	0	0	0	0
[Clostridium] ultunense	9	1	5	19	1	9	4	12	0
Nomascus leucogenys	9	14	2	1	3	1	16	14	0
Sus scrofa	9	2	13	26	22	86	3	4	59
Leptotrichia sp. oral taxon 212	8	10	0	0	11	0	0	1	0
Beijerinckia indica	8	0	3	97	13	11	4	1	12
Chelatococcus sp. CO-6	8	0	6	101	43	9	6	1	34
Bradyrhizobium ottawaense	8	0	1	51	154	2	8	3	75
Bradyrhizobium sp. TUTCG4.I	8	0	0	8	28	0	0	0	1
Bradyrhizobium sp.YB2	8	0	1	7	21	0	0	0	2
Methylobacterium extorquens	8	0	11	66	34	14	5	2	33
Methylobacterium radiotolerans	8	0	1	20	30	3	1	0	8
Methylobacterium sp. 4-46	8	0	6	104	41	17	11	2	36
Rhizobium etli	8	0	4	73	26	7	3	0	24
Rhizobium gallicum	8	0	2	37	19	5	13	1	23
Paracoccus denitrificans	8	0	18	28	15	5	5	3	16
Azospirillum brasilense	8	0	10	64	40	9	13	2	50
Polynucleobacter necessarius	8	0	65	16	8	5	2	1	10
Hydrogenophaga sp. PBC	8	0	54	6	12	12	7	0	23
Ramlibacter tataouinensis	8	0	456	131	43	37	40	10	123
Methylibium petroleiphilum	8	1	28	47	28	18	37	1	95
Rubrivivax gelatinosus	8	0	17	36	17	8	41	0	71
Nitrosospira sp.	8	0	0	18	6	0	0	0	0
Campylobacter gracilis	8	23	0	1	16	0	1	3	0
Methylococcus capsulatus	8	0	9	50	35	10	9	2	39
Histophilus somni	8	3	0	7	1	0	0	0	0
Dyella thiooxydans	8	1	20	279	60	5	14	2	53
Luteimonas sp. JM171	8	0	28	189	79	6	14	0	25
Pseudoxanthomonas spadix	8	0	22	136	63	15	17	1	25
Stenotrophomonas acidaminiphila	8	1	43	201	131	14	15	3	42
Paludisphaera borealis	8	2	4	82	12	12	2	1	133
Treponema maltophilum	8	1	0	0	0	0	0	0	0
Streptomyces hygroscopicus	8	0	120	50	44	20	19	4	55
Mus musculus	8	8	8	30	28	14	11	7	25
Cercocebus atys	8	18	1	2	2	3	9	13	1
Pan paniscus	8	12	2	2	1	1	8	11	0
Agkistrodon contortrix	8	6	2	10	5	13	12	6	6
Rhodospirillum rubrum	7	0	6	36	32	11	11	3	24
Erythrobacter litoralis	7	0	20	29	14	16	4	0	14
Bordetella avium	7	0	18	19	25	10	4	0	117
Methylobacillus flagellatus	7	0	11	19	12	4	4	0	40
Pelobacter propionicus	7	0	6	23	35	12	3	0	18
Campylobacter rectus	7	1	0	0	1	0	0	0	0
uncultured gamma proteobacterium	7	0	13	58	42	8	3	1	31
Alcanivorax borkumensis	7	0	12	40	37	15	14	3	39
Xanthomonas oryzae	7	0	9	114	91	4	10	0	30
Streptomyces clavuligerus	7	0	26	34	28	29	20	3	56
Actinobacteria bacterium IMCC26256	7	0	23	19	30	8	1	1	90
Streptococcus agalactiae	7	8	1	1	1	1	0	0	3
Eubacterium limosum	7	1	0	0	0	0	0	0	0
Callithrix jacchus	7	13	1	2	3	1	8	9	1
Apteryx australis	7	9	4	4	11	2	9	7	5
Escherichia phage phiX174	7	1	27	107	91	49	29	5	134
Acidobacterium capsulatum	0	0	0	5	9	0	1	0	9
uncultured Acidobacterium sp.	0	0	1	0	1	1	0	0	2
Candidatus Koribacter versatilis	0	0	1	6	2	1	0	0	3
uncultured Acidobacteriaceae bacterium	0	0	0	1	2	7	1	0	12
Granulicella mallensis	0	0	0	1	3	0	1	0	4
Granulicella pectinivorans	0	0	0	0	0	0	0	0	1
Granulicella rosea	0	0	0	1	0	0	0	0	0
Granulicella tundricola	0	0	0	2	1	0	0	0	3
Terriglobus roseus	0	0	0	1	3	0	0	0	3
Terriglobus saanensis	0	0	0	2	4	0	0	0	2
uncultured Acidobacteriales bacterium	0	0	0	0	0	1	0	0	1
uncultured Acidobacteriales bacterium HF0200_23L05	0	0	0	0	0	0	0	0	1
Chloracidobacterium thermophilum	0	0	1	0	1	1	0	0	4
uncultured Acidobacteria bacterium A3	0	0	0	1	1	0	0	0	0
uncultured Acidobacteria bacterium cosmid p2H8	0	0	0	1	0	0	0	0	0
uncultured Acidobacteria bacterium HF4000_26D02	0	0	0	0	1	1	0	0	0
uncultured Acidobacteria bacterium Rifle_16ft_4_minimus_33681	0	0	0	1	0	4	4	0	9
uncultured Acidobacteria bacterium Rifle_16ft_4_minimus_37967	0	0	0	0	4	2	0	0	12
uncultured Acidobacteria bacterium Rifle_16ft_4_minimus_38548	0	0	2	1	1	3	1	0	12
uncultured Acidobacteria bacterium Rifle_16ft_4_minimus_38982	0	0	1	0	1	1	1	0	12
uncultured Holophagae bacterium	0	0	0	0	0	0	0	0	2
uncultured Holophaga sp.	0	0	0	0	0	0	0	0	2
Holophaga foetida	0	0	0	0	0	1	0	0	2
Candidatus Solibacter usitatus	0	0	9	5	7	11	2	0	49
Acidobacteria bacterium Mor1	0	0	1	3	3	4	1	0	13
Acidobacteria bacterium IGE-010	0	0	0	0	0	0	0	0	1
Hydrogenobaculum sp. Y04AAS1	0	0	0	1	3	4	1	0	9
Thermosulfidibacter takaii	0	0	1	0	1	1	0	0	8
Sulfurihydrogenibium sp. YO3AOP1	0	0	5	1	5	0	0	0	6
uncultured Aquificae bacterium	0	0	0	0	0	0	0	0	2
Caldithrix abyssi	0	0	0	0	0	0	0	0	2
Desulfurispirillum indicum	0	0	0	1	0	0	0	0	0
Calditerrivibrio nitroreducens	0	0	0	0	0	0	0	0	1
Denitrovibrio acetiphilus	0	0	0	0	0	0	0	0	2
Flexistipes sinusarabici	0	0	0	0	0	1	0	0	0
Elusimicrobium minutum	0	0	0	1	0	0	0	0	0
uncultured Termite group 1 bacterium	0	0	0	0	0	0	0	0	1
bacterium enrichment culture	0	0	1	1	0	0	1	0	9
bacterium enrichment culture clone 2a(2010)	0	0	1	0	0	0	0	0	0
bacterium enrichment culture clone aoxauto110_4W	0	0	0	1	0	0	0	0	0
bacterium enrichment culture clone bHCH1_A5	0	0	0	0	1	0	0	0	0
uncultured Crater Lake bacterium CL500-9	0	0	0	0	0	0	0	0	1
grassland soil clone sl2_504	0	0	0	1	0	0	0	0	0
uncultured maize root bacterium Zmrc173	0	0	0	0	0	0	0	0	1
uncultured maize root bacterium Zmrc179	0	0	0	2	1	0	1	0	0
marine bacterium enrichment culture clone K03-F2-S5	0	0	0	2	1	0	0	0	0
potato plant root bacterium RC-III-8	0	0	0	0	0	1	0	0	1
rhizosphere soil bacterium RSC-II-66	0	0	0	0	0	0	2	0	0
uncultured bacterium glc16	0	0	0	1	0	0	0	0	0
uncultured bacterium GR-296.II.1	0	0	0	0	3	0	0	0	5
uncultured bacterium GR-296.II.2	0	0	0	0	0	0	0	0	1
uncultured bacterium GR-WP39-22	0	0	0	0	0	0	0	0	8
uncultured bacterium 1042	0	0	0	1	0	0	0	0	0
uncultured bacterium 1062	0	0	0	0	0	1	0	0	0
uncultured bacterium 1116	0	0	0	0	0	0	0	3	8
uncultured bacterium 126	0	0	2	0	1	5	0	0	7
uncultured bacterium 14	0	0	0	4	0	0	35	0	0
uncultured bacterium 1404-16	0	0	0	0	0	0	0	0	1
uncultured bacterium 148	0	0	0	1	0	1	0	0	0
uncultured bacterium 164	0	0	1	0	6	2	0	0	4
uncultured bacterium 18	0	0	0	0	0	0	1	0	0
uncultured bacterium 182_07_C02	0	0	0	0	1	0	0	0	0
uncultured bacterium 182_10_L09	0	0	0	0	3	0	0	0	0
uncultured bacterium 183_01_D18	0	0	0	0	1	0	0	0	0
uncultured bacterium 183_12_O16	0	0	0	0	0	0	0	0	1
uncultured bacterium 183_21_D14	0	0	1	0	0	1	0	0	0
uncultured bacterium 183_26_G23	0	0	0	0	1	0	0	0	0
uncultured bacterium 183_29_M04	0	0	0	1	0	0	0	0	0
uncultured bacterium 183_42_E18	0	0	0	0	0	1	0	0	0
uncultured bacterium 20	0	0	0	1	0	0	0	0	0
uncultured bacterium 21	0	0	0	1	0	0	2	0	0
uncultured bacterium 213	0	0	2	1	3	4	0	0	7
uncultured bacterium 23	0	0	0	0	0	0	1	0	0
uncultured bacterium 2304	0	0	3	0	0	0	0	0	4
uncultured bacterium 246	0	0	0	0	0	1	0	0	2
uncultured bacterium 25	0	0	4	6	4	2	1	0	4
uncultured bacterium 253	0	0	1	0	0	3	0	0	3
uncultured bacterium 259	0	0	1	4	5	1	0	0	22
uncultured bacterium 270	0	0	0	1	3	2	1	0	3
uncultured bacterium 293	0	0	12	0	7	16	15	0	177
uncultured bacterium 4C6	0	0	1	1	0	0	0	0	0
uncultured bacterium 59	0	0	1	15	0	3	0	0	7
uncultured bacterium 5G12	0	0	17	12	2	18	1	0	30
uncultured bacterium 5G4	0	0	1	2	3	5	0	0	3
uncultured bacterium 5H7	0	0	0	0	0	1	0	0	0
uncultured bacterium 66	0	0	1	0	2	2	0	0	13
uncultured bacterium 70	0	0	0	1	0	3	0	0	2
uncultured bacterium 8	0	0	0	0	1	0	6	0	1
uncultured bacterium 888	0	0	3	0	2	1	1	0	32
uncultured bacterium 92	0	0	2	0	9	2	0	0	2
uncultured bacterium 98	0	0	3	2	4	4	0	0	14
uncultured bacterium A1Q1_fos_1870	0	0	0	0	0	0	0	0	1
uncultured bacterium A1Q1_fos_2037	0	0	0	1	1	0	0	0	6
uncultured bacterium A1Q1_fos_2116	0	0	0	1	0	0	0	0	0
uncultured bacterium A1Q1_fos_515	0	0	1	1	1	0	0	0	0
uncultured bacterium A1Q1_fos_517	0	0	0	0	1	0	0	0	1
uncultured bacterium A1Q1_fos_550	0	0	0	0	0	0	0	0	2
uncultured bacterium A1Q1_fos_560	0	0	0	1	1	0	0	0	0
uncultured bacterium A1Q1_fos_568	0	0	0	0	1	0	0	0	0
uncultured bacterium A1Q1_fos_600	0	0	0	1	0	0	0	0	1
uncultured bacterium A1Q1_fos_862	0	0	0	0	0	0	0	0	1
uncultured bacterium AD106-G4	0	0	1	0	0	0	0	0	0
uncultured bacterium AD106-G5	0	0	0	0	1	0	0	0	0
uncultured bacterium AD12-A11	0	0	3	1	2	1	0	0	5
uncultured bacterium AD12-C5	0	0	0	0	0	0	0	0	1
uncultured bacterium AD243-H1	0	0	0	1	1	0	0	0	1
uncultured bacterium AD254-A9	0	0	1	0	0	0	0	0	0
uncultured bacterium AD347-E12	0	0	0	3	1	0	0	0	0
uncultured bacterium AD370-D1	0	0	0	1	0	0	0	0	5
uncultured bacterium AD66-C11	0	0	2	0	0	0	0	0	4
uncultured bacterium Ak20-3	0	0	1	0	0	1	0	0	0
uncultured bacterium ARCTIC24_B_12	0	0	0	2	0	0	0	0	4
uncultured bacterium ARCTIC47_D_06	0	0	0	1	0	0	0	0	0
uncultured bacterium B7P37metaSE	0	0	0	1	0	0	0	0	0
uncultured bacterium BD_contig00194	0	0	0	0	0	0	0	0	1
uncultured bacterium BD_contig00448	0	0	0	0	0	0	1	0	0
uncultured bacterium BD_contig00695	0	0	0	1	0	0	0	0	0
uncultured bacterium BD_contig01064	0	0	0	0	0	1	0	0	0
uncultured bacterium BD_contig01183	0	0	0	0	0	1	0	0	0
uncultured bacterium BD_contig01284	0	0	0	0	1	1	0	0	0
uncultured bacterium BD_contig01315	0	0	0	1	0	0	0	0	0
uncultured bacterium BD_contig01506	0	0	0	0	0	1	0	0	0
uncultured bacterium BD_contig01643	0	0	0	1	0	0	0	0	0
uncultured bacterium BD_contig01799	0	0	0	1	1	0	1	0	0
uncultured bacterium BD_contig01832	0	0	0	1	0	0	0	0	0
uncultured bacterium BD_contig01849	0	0	0	0	0	1	0	0	0
uncultured bacterium BD_contig01903	0	0	0	1	0	1	0	0	0
uncultured bacterium BD_contig02093	0	0	0	1	0	0	0	0	0
uncultured bacterium BD_contig02105	0	0	0	1	0	0	1	0	0
uncultured bacterium BD_contig02446	0	0	0	0	1	0	0	0	0
uncultured bacterium BD_contig02537	0	0	0	0	0	0	0	0	1
uncultured bacterium BD_contig02797	0	0	0	0	0	0	0	0	1
uncultured bacterium BD_contig02803	0	0	0	0	0	1	0	0	0
uncultured bacterium BD_contig02810	0	0	0	0	0	1	0	0	0
uncultured bacterium BD_contig03162	0	0	0	0	0	1	0	0	0
uncultured bacterium BD_contig03563	0	0	0	0	1	0	0	0	0
uncultured bacterium BLR10	0	0	10	0	0	0	0	0	0
uncultured bacterium BLR13	0	0	1	0	0	0	0	0	0
uncultured bacterium BLR8	0	0	0	2	0	0	0	0	0
uncultured bacterium contig00001	0	0	1	2	3	1	1	0	3
uncultured bacterium contig00003	0	0	0	0	0	0	0	0	1
uncultured bacterium contig00005	0	0	0	1	2	0	0	0	6
uncultured bacterium contig00007	0	0	0	1	0	0	0	0	0
uncultured bacterium contig00012	0	0	0	0	2	0	0	0	1
uncultured bacterium contig00016	0	0	9	0	1	15	0	0	35
uncultured bacterium contig00017	0	0	0	1	0	0	0	0	0
uncultured bacterium contig00020	0	0	1	18	20	0	10	1	45
uncultured bacterium contig00021	0	0	3	2	1	0	1	0	2
uncultured bacterium contig00022	0	0	0	0	0	0	1	0	5
uncultured bacterium contig00023	0	0	1	0	0	0	0	0	7
uncultured bacterium contig00025	0	0	0	0	1	0	0	0	0
uncultured bacterium contig00026	0	0	0	0	1	0	0	0	0
uncultured bacterium contig00027	0	0	3	1	1	1	1	0	0
uncultured bacterium contig00030	0	0	0	0	0	0	0	0	2
uncultured bacterium contig00031	0	0	1	0	0	0	0	0	4
uncultured bacterium contig00032	0	0	0	0	2	0	0	0	2
uncultured bacterium contig00033	0	0	0	0	1	0	0	0	1
uncultured bacterium contig00037	0	0	0	1	0	0	0	0	0
uncultured bacterium contig00038	0	0	0	1	2	0	0	0	0
uncultured bacterium contig00043	0	1	13	6	10	4	3	0	101
uncultured bacterium contig00046	0	0	2	0	2	0	0	0	3
uncultured bacterium contig00047	0	0	0	1	9	1	0	0	0
uncultured bacterium contig00049	0	0	0	0	0	1	0	0	0
uncultured bacterium contig00050	0	0	0	0	1	0	0	0	1
uncultured bacterium contig00055	0	0	1	13	5	1	1	1	4
uncultured bacterium contig00060	0	0	0	0	0	0	0	0	1
uncultured bacterium contig00068	0	0	1	0	2	0	0	0	0
uncultured bacterium contig00071	0	0	4	0	0	0	0	0	3
uncultured bacterium contig00081	0	0	0	0	0	3	0	0	0
uncultured bacterium contig00082	0	0	0	1	1	0	0	0	0
uncultured bacterium contig00086	0	0	0	1	0	0	0	0	0
uncultured bacterium contig00090	0	0	1	1	0	0	0	0	0
uncultured bacterium contig00092	0	0	1	0	0	0	0	0	0
uncultured bacterium contig00095	0	0	1	2	0	0	0	0	1
uncultured bacterium contig00100	0	0	0	0	1	0	0	0	0
uncultured bacterium contig00101	0	0	0	0	0	0	0	0	3
uncultured bacterium contig00104	0	0	0	1	0	0	0	0	0
uncultured bacterium contig00114	0	0	0	0	0	0	0	0	1
uncultured bacterium contig00117	0	0	5	0	0	4	0	0	0
uncultured bacterium contig00119	0	0	0	0	1	0	0	0	0
uncultured bacterium contig00120	0	0	0	0	0	0	1	0	1
uncultured bacterium contig00129	0	0	0	1	0	0	0	0	0
uncultured bacterium contig00131	0	0	1	0	1	0	0	0	2
uncultured bacterium contig00142	0	0	1	0	0	0	0	0	0
uncultured bacterium contig00144	0	0	0	1	0	0	0	0	0
uncultured bacterium contig00145	0	0	0	0	0	0	0	0	1
uncultured bacterium contig00148	0	0	4	6	0	0	0	0	0
uncultured bacterium contig00151	0	0	0	1	0	0	0	0	0
uncultured bacterium contig00156	0	0	0	1	2	0	0	0	0
uncultured bacterium contig00170	0	0	1	1	0	3	1	0	7
uncultured bacterium contig00173	0	0	1	1	0	0	0	0	0
uncultured bacterium contig00174	0	0	0	0	0	0	0	0	2
uncultured bacterium contig00179	0	0	1	1	0	1	0	0	0
uncultured bacterium contig00180	0	0	0	1	0	0	0	0	0
uncultured bacterium contig00182	0	0	1	1	1	0	0	0	0
uncultured bacterium contig00185	0	0	2	0	0	0	0	0	0
uncultured bacterium contig00198	0	0	0	1	0	0	0	0	0
uncultured bacterium contig00199	0	0	0	1	0	0	0	0	0
uncultured bacterium contig00200	0	0	0	0	1	0	0	0	0
uncultured bacterium contig00219	0	0	0	0	0	0	0	0	1
uncultured bacterium contig00270	0	0	0	1	0	0	0	0	0
uncultured bacterium contig00284	0	0	0	0	0	0	0	0	1
uncultured bacterium contig00405	0	0	0	0	1	0	0	0	2
uncultured bacterium contig00528	0	0	0	0	0	0	0	0	5
uncultured bacterium Contigcl_51	0	0	0	0	0	1	0	0	0
uncultured bacterium CSL11	0	0	0	0	0	0	0	0	1
uncultured bacterium CSL12	0	0	0	0	1	0	0	0	0
uncultured bacterium CSL142	0	0	0	0	4	0	1	0	4
uncultured bacterium CSLC2	0	0	2	0	0	1	0	0	3
uncultured bacterium ctg7180000000737	0	0	0	0	0	0	0	0	1
uncultured bacterium ctg7180000000757	0	0	0	1	0	0	0	0	0
uncultured bacterium ctg7180000000780	0	0	0	0	0	0	0	0	1
uncultured bacterium ctg7180000000785	0	0	5	2	4	3	1	0	9
uncultured bacterium ctg7180000000786	0	0	2	0	0	0	0	0	0
uncultured bacterium ctg7180000000790	0	0	0	0	0	0	0	0	1
uncultured bacterium ctg7180000000791	0	0	0	1	0	1	0	0	0
uncultured bacterium ctg7180000000804	0	0	3	2	0	2	0	0	4
uncultured bacterium ctg7180000000805	0	0	0	0	0	0	0	0	1
uncultured bacterium ctg7180000000810	0	0	0	0	0	1	0	0	0
uncultured bacterium ctg7180000000817	0	0	0	1	1	0	0	0	0
uncultured bacterium ctg7180000000821	0	0	0	0	1	0	0	0	0
uncultured bacterium ctg7180000000852	0	0	0	1	0	0	0	0	0
uncultured bacterium ctg7180000000864	0	0	2	3	1	1	0	0	2
uncultured bacterium ctg7180000000880	0	0	2	1	0	1	0	0	0
uncultured bacterium ctg7180000000900	0	0	1	0	3	0	0	0	4
uncultured bacterium ctg7180000000905	0	0	0	0	0	0	0	0	1
uncultured bacterium ctg7180000000909	0	0	1	0	0	1	0	0	0
uncultured bacterium ctg7180000000919	0	0	1	0	0	0	0	0	0
uncultured bacterium ctg7180000000927	0	0	6	12	2	4	0	1	13
uncultured bacterium ctg7180000000948	0	0	0	1	0	0	0	0	1
uncultured bacterium ctg7180000000971	0	0	0	1	0	0	0	0	0
uncultured bacterium ctg7180000000987	0	0	7	5	4	3	0	1	6
uncultured bacterium ctg7180000001011	0	0	1	3	2	1	0	0	4
uncultured bacterium ctg7180000001012	0	0	0	1	1	1	0	0	2
uncultured bacterium ctg7180000001022	0	0	1	1	0	1	0	0	2
uncultured bacterium ctg7180000001043	0	0	1	0	0	0	0	0	0
uncultured bacterium ctg7180000001084	0	0	1	0	0	0	0	0	0
uncultured bacterium ctg7180000001094	0	0	3	2	0	1	0	0	7
uncultured bacterium ctg7180000001431	0	0	7	0	0	0	0	0	0
uncultured bacterium ctg7180000001434	0	0	0	0	0	0	0	0	3
uncultured bacterium ctg7180000001435	0	0	2	0	0	1	0	0	1
uncultured bacterium ctg7180000001446	0	0	0	0	0	0	0	0	1
uncultured bacterium ctg7180000001448	0	0	8	8	3	7	0	1	14
uncultured bacterium ctg7180000001449	0	0	2	0	0	1	0	0	1
uncultured bacterium ctg7180000001454	0	0	2	0	0	2	0	0	5
uncultured bacterium EB1	0	0	0	0	0	0	0	0	1
uncultured bacterium esnapd17	0	0	0	1	0	0	0	0	0
uncultured bacterium esnapd2	0	0	0	0	0	0	0	0	2
uncultured bacterium F41-01	0	0	0	0	0	0	0	0	1
uncultured bacterium F42-01	0	0	0	0	0	1	0	0	3
uncultured bacterium FC10F	0	0	0	1	0	0	0	0	0
uncultured bacterium fosmid I5J7	0	0	0	0	0	0	0	0	1
uncultured bacterium gwa2_scaffold_10153	0	0	2	3	3	1	1	0	6
uncultured bacterium gwa2_scaffold_142	0	0	0	0	1	0	0	0	2
uncultured bacterium gwa2_scaffold_2445	0	0	0	0	1	0	0	0	1
uncultured bacterium gwa2_scaffold_2857	0	0	1	0	0	0	0	0	2
uncultured bacterium gwa2_scaffold_32406	0	0	0	0	1	0	0	0	1
uncultured bacterium gwa2_scaffold_367	0	0	0	0	0	0	0	0	1
uncultured bacterium gwa2_scaffold_5887	0	0	0	0	0	0	0	0	1
uncultured bacterium gwa2_scaffold_7877	0	0	0	0	0	0	0	0	1
uncultured bacterium GWB1_scaffold_2574	0	0	0	0	0	0	0	0	2
uncultured bacterium gwb2_scaffold_6163	0	0	0	0	0	0	0	0	1
uncultured bacterium gwc1_scaffold_1354	0	0	0	1	0	0	0	0	4
uncultured bacterium gwc2_scaffold_269	0	0	0	0	0	0	0	0	1
uncultured bacterium gwc2_scaffold_5176	0	0	0	0	0	0	0	0	1
uncultured bacterium gwf1_scaffold_1194	0	0	1	0	0	0	0	0	0
uncultured bacterium HF0010_04H24	0	0	4	0	0	1	0	0	0
uncultured bacterium HF0010_08B07	0	0	0	0	0	0	0	0	1
uncultured bacterium HF0500_16O16	0	0	0	0	0	0	0	0	1
uncultured bacterium HF0770_23K07	0	0	0	0	0	0	0	0	1
uncultured bacterium IN-12	0	0	0	1	0	1	9	0	0
uncultured bacterium KM3-173-A5	0	0	0	1	0	0	0	0	0
uncultured bacterium KM3-174-C5	0	0	0	0	0	0	0	0	1
uncultured bacterium KM3-18-F8	0	0	0	0	0	1	0	0	2
uncultured bacterium KM3-23-D4	0	0	0	1	0	0	0	0	0
uncultured bacterium KM3-47-A6	0	0	1	1	2	0	1	0	1
uncultured bacterium KM3-69-F5	0	0	0	0	1	0	0	0	5
uncultured bacterium KM4-1-D1	0	0	0	4	2	0	0	0	1
uncultured bacterium KM4-9-H7	0	0	0	0	0	1	0	0	4
uncultured bacterium lac153	0	0	1	2	3	0	0	0	1
uncultured bacterium lac160	0	0	2	1	0	4	0	0	2
uncultured bacterium lac193	0	0	0	0	0	0	0	0	1
uncultured bacterium Lac36W	0	0	1	8	5	0	1	0	0
uncultured bacterium lac82	0	0	155	1	0	65	0	0	0
uncultured bacterium mle1-16	0	0	0	0	0	0	0	0	1
uncultured bacterium OIm26	0	0	0	1	0	0	0	0	0
uncultured bacterium Oim30	0	0	0	1	0	0	0	0	0
uncultured bacterium P1N3	0	0	0	1	0	0	0	0	0
uncultured bacterium P2N8	0	0	0	0	1	0	0	0	0
uncultured bacterium pAW1	0	0	0	1	0	0	0	0	0
uncultured bacterium pBE3-1	0	0	0	1	0	0	0	0	0
uncultured bacterium pEAF66	0	0	12	0	0	0	0	0	0
uncultured bacterium Rifle_16ft_4_minimus_19379	0	0	0	1	0	2	0	0	9
uncultured bacterium Rifle_16ft_4_minimus_37862	0	0	1	0	0	3	1	0	16
uncultured bacterium Rifle_16ft_4_minimus_38450	0	0	0	5	0	0	0	0	0
uncultured bacterium SAT52-D2	0	0	0	0	0	0	0	0	2
uncultured bacterium TB312_p	0	0	0	1	0	0	0	0	0
uncultured bacterium UPO38	0	0	0	0	0	0	0	0	1
uncultured bacterium UPO43	0	0	0	1	0	0	0	0	0
uncultured bacterium UPO47	0	0	0	0	0	0	0	0	1
uncultured bacterium UPO53	0	0	0	1	0	0	0	0	0
uncultured bacterium UPO76	0	0	0	0	0	0	0	0	1
uncultured bacterium W4-21b	0	0	0	0	0	0	0	0	2
uncultured bacterium W4-39b	0	0	0	0	1	1	1	0	3
uncultured bacterium W4-87b	0	0	0	3	0	0	0	0	0
uncultured bacterium W5-102b	0	0	4	3	0	5	0	0	12
uncultured bacterium W5-15b	0	0	1	2	1	0	0	0	0
uncultured bacterium W5-47b	0	0	0	8	0	0	0	0	1
uncultured bacterium W5-51b	0	0	6	15	54	4	2	1	50
uncultured bacterium W5-77b	0	0	0	9	0	1	0	0	2
uncultured bacterium yo10	0	0	0	0	3	0	1	0	0
uncultured bacterium yo11	0	0	0	0	0	0	0	0	1
uncultured bacterium yo9	0	0	0	0	0	0	0	0	1
uncultured bacterium zdt-14e13	0	0	0	0	0	1	0	0	0
uncultured bacterium zdt-25h14	0	0	1	0	0	0	2	0	1
uncultured bacterium zdt-33i5	0	0	0	1	0	0	0	0	1
uncultured bacterium zdt-44a23	0	0	3	0	0	0	0	0	0
uncultured compost bacterium	0	0	0	0	0	3	0	0	0
uncultured deep-sea bacterium	0	0	0	0	0	0	0	0	1
uncultured denitrifying bacterium	0	0	2	5	2	3	1	0	2
uncultured endophytic bacterium	0	0	1	1	0	2	1	0	0
uncultured forest soil bacterium	0	0	0	4	1	0	0	0	0
uncultured marine bacterium	0	0	1	4	3	1	0	0	4
uncultured marine bacterium 106	0	0	0	0	0	1	0	0	1
uncultured marine bacterium 311	0	0	0	0	0	0	0	0	1
uncultured marine bacterium 463	0	0	0	0	1	0	0	0	0
uncultured marine bacterium 577	0	0	0	6	0	0	0	0	1
uncultured marine bacterium Ant4D5	0	0	1	0	0	0	0	0	0
uncultured marine bacterium HF10_25F10	0	0	0	0	1	0	0	0	0
uncultured marine bacterium MedDCM-OCT-S09-C199	0	0	0	2	0	0	0	0	0
uncultured marine bacterium PPT_M1	0	0	0	0	0	1	0	0	1
uncultured marine bacterium PPT_M2	0	0	0	0	0	1	0	0	0
uncultured methanotrophic bacterium	0	0	3	7	10	0	2	0	6
uncultured methylotrophic bacterium	0	0	0	4	0	0	0	0	0
uncultured nitrite-oxidizing bacterium	0	0	1	5	0	2	0	0	1
uncultured nuHF2 cluster bacterium HF0130_29D04	0	0	0	6	4	2	0	0	2
uncultured nuHF2 cluster bacterium HF0500_02A10	0	0	0	0	0	0	0	0	1
uncultured nuHF2 cluster bacterium HF0500_39O04	0	0	0	1	0	0	0	0	0
uncultured rumen bacterium	0	1	1	4	4	3	1	0	9
uncultured sediment bacterium	0	0	0	0	1	0	0	0	2
uncultured soil bacterium C010	0	0	0	1	0	0	0	0	0
uncultured sulfate-reducing bacterium	0	0	0	0	0	1	0	0	0
unidentified bacterium CPA56	0	0	0	1	0	0	0	0	0
unidentified bacterium CPA63	0	0	0	0	4	0	0	0	1
unidentified bacterium CPB139	0	0	1	0	1	0	0	0	0
unidentified bacterium SM-A31	0	0	0	0	1	0	0	0	0
unidentified bacterium SM-A46	0	0	0	4	1	0	1	0	2
unidentified bacterium SM-A75	0	0	0	1	1	0	0	0	1
unidentified bacterium sp. sbr-gs23	0	0	0	1	0	0	0	0	0
unidentified eubacterium clone vHge3-5	0	0	0	0	0	0	0	0	1
unidentified soil bacteria	0	0	1	0	1	0	0	0	1
Rhodothermus marinus	0	0	0	2	6	0	0	0	2
Salinibacter ruber	0	0	2	2	3	1	1	0	8
Rhodothermaceae bacterium RA	0	0	1	5	0	0	0	0	8
Bacteroides caecimuris	0	0	0	0	1	0	0	0	0
Bacteroides dorei	0	0	2	1	2	4	1	0	5
Bacteroides fragilis	0	0	2	0	0	1	8	0	2
Bacteroides helcogenes	0	0	0	1	0	0	0	0	0
Bacteroides salanitronis	0	0	0	1	0	0	0	0	0
Bacteroides thetaiotaomicron	0	0	0	0	1	0	0	0	2
Bacteroides xylanisolvens	0	0	0	0	0	1	0	0	1
unidentified Bacteroidaceae pDH-E	0	0	1	2	1	0	0	0	3
Odoribacter splanchnicus	0	0	0	0	0	1	0	0	0
Barnesiella viscericola	0	0	0	0	0	0	1	0	0
Dysgonomonas capnocytophagoides	0	0	0	1	0	0	0	0	0
Fermentimonas caenicola	0	0	0	0	4	0	0	0	0
Paludibacter propionicigenes	0	0	0	4	3	2	2	0	1
Parabacteroides distasonis	0	0	0	1	2	0	2	0	4
Parabacteroides goldsteinii	0	0	0	0	0	0	1	0	0
Petrimonas mucosa	0	0	0	0	2	0	1	0	0
Porphyromonas asaccharolytica	0	0	0	1	0	3	0	0	6
Proteiniphilum saccharofermentans	0	0	0	0	1	0	0	0	0
Tannerella sp. oral taxon HOT-286	0	7	1	1	11	0	0	0	0
Prevotella dentalis	0	0	0	0	2	0	1	0	0
Prevotella denticola	0	1	0	0	11	0	0	0	1
Prevotella enoeca	0	0	0	0	3	0	0	0	0
Prevotella fusca	0	0	0	0	2	0	0	0	3
Prevotella jejuni	0	0	0	0	1	0	0	0	0
Prevotella melaninogenica	0	0	2	0	3	1	0	0	5
Prevotella scopos	0	0	0	0	1	0	0	0	0
Prevotella sp. Sc00026	0	0	0	0	1	1	0	0	1
Alistipes finegoldii	0	0	0	1	0	1	0	0	0
Alistipes putredinis	0	0	1	0	0	0	0	0	0
Alistipes shahii	0	0	1	0	1	0	0	0	0
Rikenella microfusus	0	0	0	2	1	0	8	0	0
Bacteroidales bacterium CF	0	0	0	1	0	0	1	0	0
Alkalitalea saponilacus	0	0	0	1	0	0	0	0	0
uncultured Marinilabiliaceae bacterium	0	0	0	0	1	0	0	0	0
Draconibacterium orientale	0	0	0	1	1	0	0	0	0
Arachidicoccus sp. BS20	0	0	1	4	3	0	1	0	2
Chitinophaga ginsengisegetis	0	0	0	0	1	1	1	0	1
Chitinophaga sp.	0	0	0	0	1	0	0	0	0
Chitinophaga sp. O9	0	0	0	1	0	0	0	0	0
Filimonas lacunae	0	0	1	6	7	0	4	0	5
Flavisolibacter sp. LCS9	0	0	2	17	9	1	14	1	7
Niabella ginsenosidivorans	0	0	0	5	3	0	1	0	3
Niabella soli	0	0	0	5	5	1	5	0	7
uncultured Niastella sp.	0	0	0	0	0	0	1	0	0
Niastella koreensis	0	0	3	45	107	8	36	4	23
Niastella sp.	0	0	0	0	1	0	0	0	0
Terrimonas ferruginea	0	0	0	0	1	0	0	0	0
Terrimonas sp.	0	0	0	1	0	0	0	0	0
Terrimonas sp. EAT_3_10	0	0	0	1	0	0	0	0	0
Chitinophagaceae bacterium	0	0	0	3	5	1	1	0	8
Candidatus Amoebophilus asiaticus	0	0	0	1	0	0	1	0	0
Cardinium endosymbiont of Lepidosaphes pinnaeformis	0	0	1	0	0	0	0	0	0
Cardinium endosymbiont of Oceanaspidiotus spinosus	0	0	0	0	0	0	0	0	1
Algoriphagus machipongonensis	0	0	0	1	0	0	0	0	0
Algoriphagus sp. M8-2	0	0	0	1	2	0	6	0	1
Aquiflexum balticum	0	0	0	0	0	0	2	0	0
Echinicola vietnamensis	0	0	0	1	0	0	1	0	0
Cytophaga hutchinsonii	0	0	20	20	29	4	51	1	23
Cytophaga sp.	0	0	0	0	0	1	0	0	0
Dyadobacter fermentans	0	0	0	1	1	0	2	0	0
Emticicia oligotrophica	0	0	0	5	1	0	1	0	1
uncultured Hymenobacter group bacterium	0	0	1	0	0	0	0	0	0
Fibrella aestuarina	0	0	0	1	3	0	1	0	1
Fibrella sp. ES10-3-2-2	0	0	2	0	0	1	0	0	1
uncultured Flexibacter sp.	0	0	0	0	0	0	15	0	2
Flexibacter flexilis	0	0	0	0	0	0	0	0	1
Leadbetterella byssophila	0	0	0	0	1	0	0	0	0
uncultured Ohtaekwangia sp.	0	0	0	0	0	0	0	0	1
uncultured Runella sp.	0	0	0	1	0	1	0	0	2
Runella slithyformis	0	0	1	1	0	0	0	0	0
Spirosoma linguale	0	0	0	0	2	0	2	0	0
Spirosoma montaniterrae	0	0	0	1	0	0	0	0	0
Spirosoma radiotolerans	0	0	0	1	1	0	0	0	0
uncultured Flammeovirgaceae bacterium	0	0	0	1	0	1	0	0	1
Flammeovirga sp. MY04	0	0	0	1	0	0	0	0	0
Marivirga tractuosa	0	0	0	13	9	0	8	0	3
Flammeovirgaceae bacterium 311	0	0	1	3	2	0	4	0	2
Hymenobacter sedentarius	0	0	1	1	2	1	0	0	1
Hymenobacter sp. APR13	0	0	4	1	0	1	0	0	0
Hymenobacter sp. DG25A	0	0	40	0	0	8	0	0	0
Hymenobacter sp. DG25B	0	0	40	1	0	6	0	0	0
Hymenobacter sp. PAMC 26554	0	0	0	1	1	0	1	0	0
Hymenobacter sp. PAMC 26628	0	0	0	1	0	0	1	0	2
Hymenobacter sp. SAFR-033	0	0	1	0	0	0	0	0	0
Hymenobacter swuensis	0	0	6	1	0	3	0	0	1
Pontibacter actiniarum	0	0	20	1	0	1	1	0	0
Pontibacter akesuensis	0	0	8	0	0	0	0	0	0
Pontibacter humi	0	0	0	0	0	1	0	0	0
Pontibacter korlensis	0	0	11	0	0	1	0	0	0
Rufibacter sp. DG15C	0	0	1015	1	0	95	0	0	1
Rufibacter sp. DG31D	0	0	1104	0	0	74	1	0	0
Rufibacter tibetensis	0	0	6	1	0	0	0	0	0
Siccationidurans antarcticus	0	0	0	1	0	0	0	0	0
Persicobacter sp. CCB-QB2	0	0	0	0	2	0	0	0	0
Persicobacter sp. JZB09	0	0	0	1	1	0	0	0	0
Cytophagales bacterium TFI 002	0	0	0	1	0	0	7	0	1
uncultured Bacteroidetes bacterium	0	0	1	11	9	1	15	1	17
unidentified eubacterium clone LGB#27	0	0	0	1	3	0	0	0	0
uncultured Flavobacteriia bacterium	0	0	0	0	1	0	1	0	0
Blattabacterium punctulatus	0	0	0	2	0	0	0	0	0
Blattabacterium sp. (Periplaneta americana)	0	0	0	0	1	0	0	0	0
Fluviicola sp. RIFCSPHIGHO2_02_FULL_43_260	0	0	6	4	3	1	1	0	16
Fluviicola taffensis	0	0	0	4	10	3	4	0	1
uncultured Cryomorphaceae bacterium	0	0	0	0	1	0	0	0	2
Owenweeksia hongkongensis	0	0	0	6	8	0	1	0	0
uncultured Flavobacteriales bacterium	0	0	0	1	1	0	0	0	0
Aequorivita sublithincola	0	0	0	0	1	0	1	0	3
Algibacter alginicilyticus	0	0	0	1	0	0	0	0	0
Arenibacter algicola	0	0	0	1	0	0	0	0	2
Capnocytophaga genosp. AHN8471	0	0	0	0	0	0	0	0	1
Capnocytophaga gingivalis	0	1	0	0	2	0	1	0	0
Capnocytophaga leadbetteri	0	0	0	0	2	0	0	0	0
Capnocytophaga ochracea	0	5	0	2	12	1	6	2	2
Capnocytophaga sp. ChDC OS43	0	1	0	0	4	0	0	0	0
Capnocytophaga sp. H2931	0	0	1	0	0	0	0	0	0
Capnocytophaga sp. H4358	0	0	0	0	1	0	0	0	0
Capnocytophaga sp. oral taxon 323	0	5	0	0	17	0	0	3	0
Capnocytophaga sputigena	0	1	0	0	9	0	0	3	1
Cellulophaga sp. MM#3	0	0	0	0	1	0	0	0	0
Chryseobacterium gallinarum	0	0	0	0	2	0	0	0	0
Chryseobacterium indologenes	0	0	0	0	1	1	0	0	1
Chryseobacterium piperi	0	0	0	0	0	1	0	0	0
Chryseobacterium sp. IHB B 10212	0	0	0	0	0	3	0	0	0
Chryseobacterium sp. StRB126	0	0	0	0	0	8	0	0	3
Elizabethkingia genomosp. 3	0	0	1	0	0	3	0	0	0
Elizabethkingia genomosp. 4	0	0	0	0	0	1	0	0	0
Elizabethkingia miricola	0	0	0	0	0	1	0	0	0
uncultured Flavobacteriaceae bacterium	0	0	3	11	8	3	7	0	8
Flavobacterium columnare	0	0	2	2	3	0	1	0	0
Flavobacterium crassostreae	0	0	0	1	1	0	0	0	0
Flavobacterium gilvum	0	0	0	1	0	1	1	0	0
Flavobacterium indicum	0	0	0	0	1	0	0	0	0
Flavobacterium johnsoniae	0	0	2	1	3	25	0	0	4
Flavobacterium psychrophilum	0	0	2	2	0	9	1	0	6
Flavobacterium sp. PK15	0	0	0	0	0	2	0	0	0
Flavobacterium sp. Tm-S1-7	0	0	0	1	0	0	0	0	0
Formosa sp. Hel1_31_208	0	0	0	0	0	0	0	0	1
Formosa sp. Hel1_33_131	0	0	0	0	1	0	0	0	0
Gramella flava	0	0	0	0	0	1	0	0	1
Gramella forsetii	0	0	2	5	5	2	7	0	18
Maribacter sp. B1	0	0	0	0	0	0	1	0	0
Maribacter sp. HTCC2170	0	0	0	1	0	0	0	0	0
Muricauda lutaonensis	0	0	0	1	0	0	0	0	0
Myroides odoratimimus	0	0	0	0	0	1	0	0	0
Myroides odoratus	0	0	1	0	0	1	0	0	0
Nonlabens dokdonensis	0	0	0	1	0	0	0	0	0
Nonlabens marinus	0	0	0	0	0	0	3	0	0
Polaribacter sp. KT25b	0	0	0	0	0	0	0	0	1
Riemerella anatipestifer	0	0	0	1	0	0	0	0	0
Robiginitalea biformata	0	0	0	0	0	0	0	0	1
Salegentibacter sp. T436	0	0	0	0	0	0	0	0	1
Seonamhaeicola sp. S2-3	0	0	0	1	0	0	0	0	0
Tenacibaculum ovolyticum	0	0	1	0	0	0	0	0	0
Flavobacteriaceae bacterium 3519-10	0	0	0	0	1	0	0	0	0
Flavobacteriaceae bacterium UJ101	0	0	0	1	0	0	0	0	0
Weeksella virosa	0	0	0	0	1	3	0	0	1
Winogradskyella sp. RHA_55	0	0	0	0	0	0	0	0	1
Zunongwangia profunda	0	0	0	0	1	0	0	0	0
Candidatus Sulcia muelleri	0	0	0	1	2	0	0	0	2
Flavobacteriales endosymbiont of Chionaspis wistariae D386	0	0	0	0	1	0	0	0	5
Flavobacteriales endosymbiont of Dynaspidiotus degeneratus D001	0	0	0	0	0	0	0	0	1
Haliscomenobacter hydrossis	0	0	0	1	2	0	4	0	3
Saprospira grandis	0	0	0	1	0	0	0	0	0
uncultured Sphingobacteriia bacterium	0	0	0	0	1	0	0	0	1
uncultured Cytophagales bacterium	0	0	0	1	0	0	0	0	0
uncultured Sphingobacteriales bacterium	0	0	0	1	1	0	3	0	0
Mucilaginibacter gotjawali	0	0	0	1	3	0	1	0	1
Mucilaginibacter mallensis	0	0	0	1	6	0	0	0	0
Mucilaginibacter sp. BJC16-A31	0	0	0	2	1	0	0	0	0
Mucilaginibacter sp. PAMC 26640	0	0	0	0	3	0	0	0	0
Pedobacter cryoconitis	0	0	2	2	3	22	1	0	10
Pedobacter ginsengisoli	0	3	0	11	59	114	1	0	3
Pedobacter heparinus	0	0	2	3	5	32	2	0	1
Pedobacter sp. BMA	0	0	0	0	1	0	0	0	0
Pedobacter sp. MS245e	0	0	1	0	0	0	0	0	0
Pedobacter sp. PACM 27299	0	0	0	0	2	1	0	0	1
Pedobacter steynii	0	0	4	0	2	1	0	0	2
Pseudopedobacter saltans	0	0	0	0	1	1	0	0	2
Solitalea canadensis	0	0	1	3	1	0	6	0	1
Sphingobacterium mizutaii	0	0	0	1	1	0	0	0	0
Sphingobacterium sp. 21	0	0	1	4	0	1	0	0	0
Sphingobacterium sp. B29	0	0	0	0	0	3	0	0	1
Sphingobacterium sp. ML3W	0	0	0	0	0	3	0	0	2
Sphingobacterium sp. PM2-P1-29	0	0	1	4	2	9	6	0	4
Sphingobacterium thalpophilum	0	0	1	2	5	0	1	0	0
Sphingobacteriaceae bacterium GW460-11-11-14-LB5	0	0	0	1	1	0	0	0	0
Bacteroidetes bacterium UKL13-3	0	0	0	1	3	1	12	0	1
Chlorobaculum limnaeum	0	0	0	1	0	0	0	0	1
Chlorobaculum parvum	0	0	0	1	0	0	0	0	1
Chlorobaculum tepidum	0	0	10	4	30	13	3	0	35
Chlorobaculum thiosulfatiphilum	0	0	0	0	0	0	0	0	1
Chlorobium bathyomarinum	0	0	0	0	1	0	0	0	0
Chlorobium chlorochromatii	0	0	4	5	7	2	1	0	28
Chlorobium limicola	0	0	0	2	0	0	0	0	1
Chlorobium phaeobacteroides	0	0	8	8	33	11	1	1	37
Chlorobium phaeovibrioides	0	0	0	0	1	0	0	0	0
Pelodictyon luteolum	0	0	0	0	3	0	0	0	0
Chloroherpeton thalassium	0	0	0	1	0	0	0	0	0
Prosthecochloris aestuarii	0	0	0	1	0	0	0	0	1
Prosthecochloris sp. HL-130-GSB	0	0	0	1	0	0	0	0	1
uncultured Chlorobi bacterium	0	0	0	1	0	0	1	0	1
uncultured Ignavibacteria bacterium Rifle_16ft_4_minimus_28285	0	0	0	0	0	0	0	0	2
Ignavibacterium album	0	0	1	26	2	1	0	0	12
Melioribacter roseus	0	0	2	3	1	0	0	0	13
Candidatus Cloacimonas acidaminovorans	0	0	0	0	0	0	0	0	1
uncultured Latescibacteria bacterium	0	0	2	1	1	4	0	0	16
uncultured Fibrobacteres/Acidobacteria group bacterium	0	0	0	0	0	0	0	0	1
uncultured Gemmatimonadetes bacterium	0	0	7	4	18	2	1	0	19
uncultured Gemmatimonadetes bacterium Rifle_16ft_4_minimus_1650	0	0	0	4	3	1	0	0	15
uncultured Gemmatimonadetes bacterium Rifle_16ft_4_minimus_27071	0	0	0	1	0	0	0	0	0
uncultured Gemmatimonadetes bacterium Rifle_16ft_4_minimus_37772	0	0	1	4	16	2	1	0	20
uncultured Gemmatimonadetes bacterium Rifle_16ft_4_minimus_7	0	0	1	1	2	0	0	0	8
uncultured Gemmatimonadales bacterium	0	0	0	0	1	0	0	0	0
uncultured Gemmatimonadales bacterium HF4000_15H13	0	0	0	0	1	0	0	0	1
uncultured Gemmatimonadaceae bacterium	0	0	1	2	2	0	0	0	6
uncultured Gemmatimonas sp.	0	0	4	8	16	4	0	1	20
Gemmatimonas aurantiaca	0	0	2	13	9	1	0	0	12
Gemmatimonas phototrophica	0	0	1	7	7	2	0	0	15
uncultured Fusobacterium sp.	0	0	0	0	0	0	0	0	2
Fusobacterium hwasookii	0	3	0	0	3	0	0	0	0
Fusobacterium periodonticum	0	1	0	0	1	0	0	0	0
Fusobacterium sp. oral taxon 203	0	11	0	0	2	0	1	0	0
Ilyobacter polytropus	0	0	0	0	0	0	0	0	1
uncultured Leptotrichia sp.	0	0	0	1	0	0	0	0	0
Leptotrichia buccalis	0	9	0	1	10	0	0	0	0
Sebaldella termitidis	0	0	0	0	0	0	0	0	1
Streptobacillus moniliformis	0	7	0	0	0	0	0	0	0
uncultured Candidatus Entotheonella sp.	0	0	2	0	1	3	0	0	2
uncultured bacterium PHOS-HE34	0	0	0	1	0	0	0	0	0
uncultured Nitrospirae bacterium	0	0	1	1	1	3	0	0	8
uncultured Nitrospirae bacterium Rifle_16ft_4_minimus_10340	0	0	2	53	65	3	27	2	122
Leptospirillum ferrooxidans	0	0	0	6	2	1	0	0	5
Leptospirillum sp. Group II 'CF-1'	0	0	0	1	0	0	0	0	1
Candidatus Nitrospira bockiana	0	0	0	1	0	0	0	0	3
Nitrospira marina	0	0	0	0	2	0	0	0	0
Nitrospira sp.	0	0	0	0	2	0	0	0	0
Thermodesulfovibrio yellowstonii	0	0	0	0	0	0	0	0	1
Acidithiobacillus caldus	0	0	0	1	0	0	0	0	2
Acidithiobacillus ferrooxidans	0	0	0	2	1	1	0	0	5
Acidithiobacillus sp. BJ	0	0	0	1	0	0	0	0	0
Acidithiobacillus thiooxidans	0	0	0	0	0	1	0	0	1
Asticcacaulis excentricus	0	0	1	0	1	0	0	0	2
Brevundimonas bacteroides	0	0	4	0	0	0	0	0	0
Brevundimonas bullata	0	0	2	6	0	1	0	0	1
Brevundimonas diminuta	0	0	211	14	5	7	2	0	11
Brevundimonas intermedia	0	0	1	0	0	0	0	0	0
Brevundimonas naejangsanensis	0	0	217	4	3	4	0	0	10
Brevundimonas sp. ALBL_005	0	0	0	0	2	0	0	0	1
Brevundimonas sp. DS20	0	0	279	5	7	8	1	0	8
Brevundimonas sp. GW460-12-10-14-LB2	0	0	147	4	3	6	0	0	2
Brevundimonas sp. LM2	0	0	504	3	2	7	1	0	10
Brevundimonas subvibrioides	0	0	602	6	5	11	1	0	18
Brevundimonas variabilis	0	0	1	0	0	0	0	0	0
Brevundimonas vesicularis	0	0	138	6	2	3	1	0	7
uncultured Brevundimonas sp.	0	0	25	1	1	1	0	0	0
Caulobacter fusiformis	0	0	0	0	0	0	0	0	2
Caulobacter henricii	0	0	15	5	3	2	2	0	4
Caulobacter mirabilis	0	0	58	11	9	1	3	1	11
Caulobacter segnis	0	0	21	11	3	2	1	0	10
Caulobacter sp. Amph-lower	0	0	0	1	0	1	0	0	0
Caulobacter sp. ATCC 15259	0	0	0	1	0	0	0	0	0
Caulobacter sp. FWC14	0	0	2	0	0	0	0	0	0
Caulobacter sp. JP68	0	0	0	0	0	0	0	0	1
Caulobacter vibrioides	0	0	45	31	7	1	3	1	7
uncultured Caulobacter sp.	0	0	0	0	0	0	0	0	1
uncultured Caulobacteraceae bacterium	0	0	2	0	0	0	0	0	10
Phenylobacterium lituiforme	0	0	3	1	0	0	0	0	0
Phenylobacterium zucineum	0	0	248	33	25	6	6	0	19
Caulobacteraceae bacterium OTSz_A_272	0	0	3	15	4	5	0	1	21
Caulobacteraceae bacterium SOC A20(60)	0	0	7	0	0	0	0	0	0
uncultured alpha proteobacterium	0	0	9	27	30	10	5	2	29
uncultured alpha proteobacterium DCM-FREE-25	0	0	0	1	0	0	0	0	0
uncultured alpha proteobacterium EF100_102A06	0	0	0	1	0	0	0	0	0
uncultured alpha proteobacterium HF0010_30A23	0	0	0	0	0	1	0	0	1
uncultured alpha proteobacterium HF0130_06E21	0	0	0	2	0	0	0	1	0
uncultured marine alpha proteobacterium	0	0	0	1	0	0	0	0	0
uncultured methanotrophic alpha proteobacterium	0	0	0	4	12	0	1	0	3
uncultured Pietermaritzburg bacterium Y17-2	0	0	0	1	0	0	0	0	0
unidentified eubacterium clone PS#1	0	0	1	0	0	0	0	0	0
unidentified eubacterium clone PS#6	0	0	0	1	0	0	0	0	0
Candidatus Paracaedibacter acanthamoebae	0	0	0	0	1	0	0	0	0
Caedibacter caryophilus	0	0	0	1	0	1	1	0	1
Candidatus Caedibacter acanthamoebae	0	0	0	0	0	1	1	0	1
Candidatus Nucleicultrix amoebiphila	0	0	2	3	5	1	0	0	15
Kiloniellaceae bacterium EF3B-B119	0	0	0	1	0	0	0	0	0
Parvularcula bermudensis	0	0	0	1	1	0	0	0	1
Candidatus Pelagibacter sp. IMCC9063	0	0	0	1	0	0	0	0	0
Candidatus Pelagibacter ubique	0	0	1	3	3	0	0	0	1
alpha proteobacterium HIMB59	0	0	0	0	2	0	0	0	1
Aurantimonas coralicida	0	0	2	6	1	0	0	0	2
Aurantimonas manganoxydans	0	0	0	5	2	0	1	0	1
Aurantimonas sp. 11187	0	0	0	0	0	0	0	0	1
Aureimonas jatrophae	0	0	0	0	1	0	0	0	1
Aureimonas altamirensis	0	0	1	8	3	0	1	0	1
Aureimonas ferruginea	0	0	0	1	1	0	0	0	0
Aureimonas frigidaquae	0	0	1	6	4	0	0	0	1
Aureimonas sp. AU12	0	0	0	2	0	0	0	0	0
Aureimonas sp. AU20	0	0	2	26	9	2	3	0	11
Aureimonas sp. AU22	0	0	1	4	1	0	0	0	2
Aureimonas sp. AU4	0	0	0	4	3	0	0	0	0
Aureimonas ureilytica	0	0	0	3	0	0	0	0	0
Fulvimarina manganoxydans	0	0	0	4	0	0	0	0	0
Fulvimarina pelagi	0	0	0	1	0	0	0	0	0
Martelella endophytica	0	0	0	14	4	1	1	0	3
Martelella mediterranea	0	0	1	22	4	1	1	0	3
Martelella sp. AD-3	0	0	2	16	7	1	1	0	7
Bartonella apis	0	0	0	0	0	0	1	0	0
Bartonella australis	0	0	0	1	0	0	0	0	1
Bartonella bacilliformis	0	0	1	11	1	1	0	0	2
Bartonella clarridgeiae	0	0	0	0	0	0	0	0	1
Bartonella grahamii	0	0	0	0	0	1	0	0	2
Bartonella henselae	0	0	0	2	0	0	0	0	1
Bartonella melophagi	0	0	0	1	1	0	0	0	2
Bartonella quintana	0	0	1	14	5	2	1	0	5
Bartonella rochalimae	0	0	0	0	0	1	0	0	0
Bartonella schoenbuchensis	0	0	0	1	0	0	0	0	0
Bartonella sp.	0	0	0	0	0	0	0	0	1
Bartonella sp. AR 15-3	0	0	0	1	0	0	0	0	0
Bartonella sp. WD16.2	0	0	0	0	0	0	0	0	1
Bartonella sp. Y-KG	0	0	0	1	0	0	0	0	0
Bartonella tribocorum	0	0	0	1	1	1	0	0	1
Bartonella vinsonii	0	0	0	2	1	0	0	0	0
uncultured Bartonella sp.	0	0	1	4	1	1	0	0	1
Chelatococcus daeguensis	0	0	3	28	20	4	3	1	13
Chelatococcus sp. BSN60	0	0	0	1	2	0	1	0	0
Methylocella silvestris	0	0	1	34	11	1	1	0	4
Afipia birgiae	0	0	0	7	4	1	0	0	0
Afipia broomeae	0	0	0	2	6	1	0	0	5
Afipia clevelandensis	0	0	0	7	2	0	0	0	0
Afipia felis	0	0	1	11	5	0	0	0	3
Afipia genosp. 2	0	0	0	7	8	2	0	0	2
Afipia genosp. 3	0	0	0	5	4	0	0	0	3
Afipia lausannensis	0	0	0	3	3	0	0	0	0
Afipia massiliensis	0	0	0	3	1	0	0	0	2
Afipia sp. 89S1MB	0	0	0	1	1	0	0	0	0
Afipia sp. B-91-007287	0	0	0	2	1	0	0	0	3
Afipia sp. SP17	0	0	0	1	0	0	0	0	0
Afipia sp. SP3302452	0	0	1	2	2	0	0	0	0
uncultured Afipia sp.	0	0	0	1	0	0	0	0	0
Bosea eneae	0	0	0	1	1	3	0	0	0
Bosea lathyri	0	0	0	0	1	0	0	0	1
Bosea lupini	0	0	0	1	3	1	0	0	1
Bosea massiliensis	0	0	1	1	0	1	0	0	2
Bosea minatitlanensis	0	0	0	1	1	0	0	0	0
Bosea robiniae	0	0	0	1	1	3	0	0	1
Bosea sp. 7F	0	0	0	2	0	0	0	0	0
Bosea sp. AC(2010)	0	0	0	0	0	1	0	0	0
Bosea sp. AJ110407	0	0	0	0	1	0	0	0	0
Bosea sp. CRIB-07	0	0	1	1	3	0	1	0	0
Bosea sp. CRIB-13	0	0	0	0	1	0	0	0	0
Bosea sp. PAMC 26642	0	0	8	60	35	72	5	0	47
Bosea sp. STM 358	0	0	0	0	0	0	0	0	1
Bosea thiooxidans	0	0	0	0	0	1	0	0	2
Bosea vestrisii	0	0	3	5	6	6	0	0	4
Bradyrhizobium arachidis	0	0	0	1	1	0	0	0	0
Bradyrhizobium betae	0	0	0	5	1	0	0	0	1
Bradyrhizobium cytisi	0	0	0	1	0	0	0	0	1
Bradyrhizobium daqingense	0	0	0	6	0	0	1	0	0
Bradyrhizobium denitrificans	0	0	0	3	1	0	0	0	2
Bradyrhizobium elkanii	0	0	2	15	17	1	1	0	7
Bradyrhizobium embrapense	0	0	0	1	0	0	0	0	0
Bradyrhizobium genosp. ETH1	0	0	0	0	3	0	0	0	1
Bradyrhizobium genosp. ETH2	0	0	0	0	1	0	0	0	1
Bradyrhizobium genosp. TUXTLAS-23	0	0	0	1	1	0	0	0	0
Bradyrhizobium genosp. TUXTLAS-29	0	0	0	1	0	0	0	0	0
Bradyrhizobium genosp. TUXTLAS-32	0	0	0	1	0	0	0	0	0
Bradyrhizobium genosp. TUXTLAS-4	0	0	0	1	0	0	0	0	0
Bradyrhizobium genosp. TUXTLAS-6	0	0	0	1	0	0	0	0	0
Bradyrhizobium genosp. VI	0	0	0	0	0	0	0	0	1
Bradyrhizobium iriomotense	0	0	0	1	1	0	0	0	2
Bradyrhizobium jicamae	0	0	0	1	3	0	0	0	0
Bradyrhizobium kavangense	0	0	0	1	1	0	0	0	0
Bradyrhizobium liaoningense	0	0	1	11	7	0	2	0	6
Bradyrhizobium neotropicale	0	0	0	4	0	1	0	0	0
Bradyrhizobium pachyrhizi	0	0	0	1	3	1	0	0	1
Bradyrhizobium paxllaeri	0	0	0	3	3	0	0	0	0
Bradyrhizobium retamae	0	0	0	1	1	0	0	0	0
Bradyrhizobium rifense	0	0	0	5	1	0	0	0	1
Bradyrhizobium sp. 05LoH6_16	0	0	2	1	0	1	0	0	0
Bradyrhizobium sp. 05LoS22R3_11	0	0	0	0	1	0	0	0	0
Bradyrhizobium sp. 05LoS23R5_3	0	0	0	0	1	0	0	0	1
Bradyrhizobium sp. 09LoS35_6	0	0	0	0	0	0	0	0	1
Bradyrhizobium sp. 09LoS36R2_11	0	0	0	1	0	0	0	0	0
Bradyrhizobium sp. 09LoS36R3_20	0	0	0	1	0	0	0	0	0
Bradyrhizobium sp. 09LoS36R4_30	0	0	1	5	1	1	1	0	5
Bradyrhizobium sp. 11LoS11_3	0	0	0	0	1	0	0	0	4
Bradyrhizobium sp. 11LoS20_2	0	0	0	0	2	0	0	0	0
Bradyrhizobium sp. 12a/Yakouta1S2/INERA76/STM10214	0	0	0	1	0	0	0	0	0
Bradyrhizobium sp. 12LoS4_2	0	0	0	1	2	0	0	0	0
Bradyrhizobium sp. 36-1-1	0	0	0	11	6	0	0	0	2
Bradyrhizobium sp. 5-10	0	0	0	1	1	0	0	0	0
Bradyrhizobium sp. 5-11	0	0	0	0	1	0	0	0	0
Bradyrhizobium sp. 5029F	0	0	0	0	0	0	0	0	1
Bradyrhizobium sp. 5111P	0	0	0	1	3	0	0	0	0
Bradyrhizobium sp. 972N11	0	0	0	0	0	0	0	0	1
Bradyrhizobium sp. ADU20	0	0	0	1	0	0	0	0	0
Bradyrhizobium sp. ADU7	0	0	0	0	1	0	0	0	0
Bradyrhizobium sp. Alb4-1-4	0	0	0	1	9	0	0	0	2
Bradyrhizobium sp. ANU289	0	0	0	1	0	0	0	0	0
Bradyrhizobium sp. ARR444	0	0	0	1	0	0	0	0	0
Bradyrhizobium sp. ARR460	0	0	0	1	0	0	0	0	0
Bradyrhizobium sp. ARR464	0	0	0	1	2	1	0	0	0
Bradyrhizobium sp. ARR469	0	0	0	1	0	0	0	0	0
Bradyrhizobium sp. ARR487	0	0	0	2	12	0	0	0	0
Bradyrhizobium sp. ARR862	0	0	0	0	2	0	0	0	0
Bradyrhizobium sp. BR 10109	0	0	1	0	0	0	0	0	0
Bradyrhizobium sp. BR 10113	0	0	0	0	0	0	0	0	1
Bradyrhizobium sp. BR 3262	0	0	0	1	0	0	0	0	1
Bradyrhizobium sp. BR 3652	0	0	0	0	0	0	0	0	1
Bradyrhizobium sp. BR 3671	0	0	0	0	1	0	0	0	0
Bradyrhizobium sp. CalaE8	0	0	1	0	0	0	0	0	1
Bradyrhizobium sp. CB564	0	0	0	1	0	0	0	0	0
Bradyrhizobium sp. CCBAU 051011	0	0	0	0	1	0	0	0	0
Bradyrhizobium sp. CCBAU 101067	0	0	0	1	3	0	0	0	1
Bradyrhizobium sp. CCBAU 23332	0	0	0	0	0	0	0	0	1
Bradyrhizobium sp. CCBAU 23384	0	0	0	1	0	0	0	0	0
Bradyrhizobium sp. CCBAU 43022	0	0	0	0	1	0	0	0	0
Bradyrhizobium sp. CCBAU 45384	0	0	0	0	1	0	0	0	0
Bradyrhizobium sp. CCBAU 45515	0	0	0	0	1	0	0	0	0
Bradyrhizobium sp. CCBAU 51522	0	0	0	1	1	0	0	0	0
Bradyrhizobium sp. CCBAU 51607	0	0	0	0	1	0	0	0	0
Bradyrhizobium sp. CCBAU 51745	0	0	0	1	0	0	0	0	0
Bradyrhizobium sp. CCBAU 51781	0	0	0	0	1	0	0	0	0
Bradyrhizobium sp. CCBAU 51787	0	0	0	0	0	0	0	0	1
Bradyrhizobium sp. CCBAU 53338	0	0	0	1	0	0	0	0	0
Bradyrhizobium sp. CCBAU 53351	0	0	0	1	0	0	0	0	0
Bradyrhizobium sp. CCBAU 75060	0	0	0	1	0	0	0	0	1
Bradyrhizobium sp. CCBAU 75236	0	0	0	0	1	0	0	0	0
Bradyrhizobium sp. CCBAU 85057	0	0	0	1	1	0	0	0	0
Bradyrhizobium sp. CCBAU 85058	0	0	0	0	1	0	0	0	0
Bradyrhizobium sp. Cf4	0	0	0	1	0	0	0	0	0
Bradyrhizobium sp. CH2437	0	0	0	0	1	0	0	0	0
Bradyrhizobium sp. CH2490	0	0	0	1	0	0	0	0	0
Bradyrhizobium sp. CNX333	0	0	0	0	1	0	0	0	0
Bradyrhizobium sp. CollC2	0	0	0	1	0	0	0	0	0
Bradyrhizobium sp. CollC23	0	0	0	0	1	0	0	0	0
Bradyrhizobium sp. CPP	0	0	0	0	0	0	0	0	1
Bradyrhizobium sp. csma2b	0	0	0	1	0	0	0	0	0
Bradyrhizobium sp. CTO11	0	0	0	0	1	0	0	0	0
Bradyrhizobium sp. deg3.11	0	0	0	3	0	0	0	0	0
Bradyrhizobium sp. dgra1.8	0	0	0	1	0	0	0	0	0
Bradyrhizobium sp. F83-1-3	0	0	0	0	1	0	0	0	0
Bradyrhizobium sp. gdr4	0	0	0	2	5	0	0	0	1
Bradyrhizobium sp. gdr5	0	0	0	1	4	0	0	0	2
Bradyrhizobium sp. GM	0	0	0	0	2	0	0	0	1
Bradyrhizobium sp. GV135	0	0	0	1	0	0	0	0	0
Bradyrhizobium sp. hambi2978	0	0	0	1	0	0	0	0	1
Bradyrhizobium sp. ICMP 14753	0	0	0	1	0	0	0	0	0
Bradyrhizobium sp. ICMP 14755	0	0	0	1	0	0	0	0	1
Bradyrhizobium sp. ISLU15	0	0	0	0	0	0	0	0	1
Bradyrhizobium sp. ISLU9	0	0	0	0	2	0	0	0	0
Bradyrhizobium sp. JNVU RA63	0	0	0	1	0	0	0	0	0
Bradyrhizobium sp. JNVU TF4	0	0	0	1	1	0	0	0	0
Bradyrhizobium sp. KO3A	0	0	0	0	2	0	0	0	1
Bradyrhizobium sp. lavp2b	0	0	0	0	1	0	0	0	0
Bradyrhizobium sp. llw1	0	0	0	2	6	0	0	0	2
Bradyrhizobium sp. LMG 10691	0	0	0	0	1	0	0	0	0
Bradyrhizobium sp. LMG 10727	0	0	0	0	1	0	0	0	0
Bradyrhizobium sp. LMG 15176	0	0	0	1	0	0	0	0	0
Bradyrhizobium sp. LMG 15181	0	0	0	0	0	0	0	0	1
Bradyrhizobium sp. LMG 15245	0	0	0	0	0	0	0	0	1
Bradyrhizobium sp. lmg10066	0	0	0	1	9	0	0	0	1
Bradyrhizobium sp. LmicT2	0	0	0	0	1	0	0	0	0
Bradyrhizobium sp. LmicT27	0	0	0	1	2	0	0	0	0
Bradyrhizobium sp. LmjG3	0	0	0	1	2	0	0	0	0
Bradyrhizobium sp. LmjL9	0	0	0	3	3	0	0	0	0
Bradyrhizobium sp. LmjM10	0	0	0	0	2	0	0	0	0
Bradyrhizobium sp. LmjTA10	0	0	0	3	17	1	0	0	2
Bradyrhizobium sp. Lppb8	0	0	0	0	3	0	0	0	0
Bradyrhizobium sp. Lpsp.1b	0	0	0	0	1	0	0	0	0
Bradyrhizobium sp. mlu3b	0	0	0	2	0	0	0	0	0
Bradyrhizobium sp. MZ2	0	0	0	0	0	0	0	0	1
Bradyrhizobium sp. NCSU 1943	0	0	0	1	0	0	0	0	0
Bradyrhizobium sp. ORS 297	0	0	0	1	2	0	0	0	1
Bradyrhizobium sp. ORS 298	0	0	1	0	0	0	0	0	0
Bradyrhizobium sp. ORS 301	0	0	0	6	0	0	0	0	0
Bradyrhizobium sp. ORS 307	0	0	0	1	0	0	0	0	0
Bradyrhizobium sp. ORS 3257	0	0	0	1	0	0	0	0	1
Bradyrhizobium sp. ORS 327	0	0	0	1	1	0	0	0	1
Bradyrhizobium sp. ORS 328	0	0	0	1	0	0	0	0	0
Bradyrhizobium sp. ORS 356	0	0	0	1	0	0	0	0	0
Bradyrhizobium sp. ORS 361	0	0	0	3	1	0	0	0	0
Bradyrhizobium sp. ORS 3650	0	0	0	1	0	0	0	0	0
Bradyrhizobium sp. ORS 3684	0	0	0	1	1	0	0	0	1
Bradyrhizobium sp. ORS 391	0	0	0	1	0	0	0	0	0
Bradyrhizobium sp. pbt1c	0	0	1	4	15	0	0	0	1
Bradyrhizobium sp. Pe5.2b	0	0	0	1	0	0	0	0	0
Bradyrhizobium sp. Ppar1-31	0	0	0	0	2	0	0	0	0
Bradyrhizobium sp. Ppau3-41	0	0	0	1	0	0	0	0	0
Bradyrhizobium sp. Pter29	0	0	0	1	0	0	0	0	0
Bradyrhizobium sp. rbc6	0	0	0	1	0	0	0	0	0
Bradyrhizobium sp. RiojA2	0	0	0	0	1	0	0	0	0
Bradyrhizobium sp. RITF1212	0	0	0	1	0	0	0	0	0
Bradyrhizobium sp. RITF512	0	0	0	0	2	0	0	0	1
Bradyrhizobium sp. RRD24	0	0	0	0	1	0	0	0	0
Bradyrhizobium sp. RS13	0	0	0	1	1	0	0	0	0
Bradyrhizobium sp. RSA3	0	0	0	0	2	0	0	0	0
Bradyrhizobium sp. RST88bis	0	0	0	5	10	1	0	0	2
Bradyrhizobium sp. RST89	0	0	0	0	9	0	0	0	0
Bradyrhizobium sp. SDD22-4	0	0	0	1	5	0	0	0	0
Bradyrhizobium sp. SEMIA 6099	0	0	0	5	0	0	0	0	0
Bradyrhizobium sp. SEMIA 6144	0	0	0	1	0	0	0	0	0
Bradyrhizobium sp. SEMIA 6156	0	0	0	0	2	1	0	0	0
Bradyrhizobium sp. SEMIA 6186	0	0	0	1	0	0	0	0	0
Bradyrhizobium sp. SEMIA 696	0	0	0	1	1	1	0	0	0
Bradyrhizobium sp. SG3	0	0	0	0	1	0	0	0	0
Bradyrhizobium sp. SM-2017A	0	0	0	0	0	0	0	0	1
Bradyrhizobium sp. SR43	0	0	0	1	0	0	0	0	0
Bradyrhizobium sp. stg1	0	0	0	1	0	0	0	0	0
Bradyrhizobium sp. stg22	0	0	0	1	0	0	0	0	0
Bradyrhizobium sp. STM 3078	0	0	0	1	0	0	0	0	0
Bradyrhizobium sp. STM 3110	0	0	1	0	1	0	0	0	0
Bradyrhizobium sp. STM 3378	0	0	0	0	0	0	0	0	1
Bradyrhizobium sp. STM 8076	0	0	0	1	0	0	0	0	0
Bradyrhizobium sp. STM 8090	0	0	0	1	1	0	0	0	0
Bradyrhizobium sp. SUT-R3	0	0	0	0	1	0	0	0	0
Bradyrhizobium sp. SUTN7-2	0	0	0	0	0	0	0	0	1
Bradyrhizobium sp. tachi3c.2	0	0	0	0	1	0	0	0	0
Bradyrhizobium sp. TUTAHSA31	0	0	0	0	0	1	0	0	0
Bradyrhizobium sp. TUTAHSA4	0	0	0	0	0	0	0	0	1
Bradyrhizobium sp. TUTCG1.I	0	0	0	4	6	0	0	0	2
Bradyrhizobium sp. TUTCT2A	0	0	0	0	0	1	0	0	0
Bradyrhizobium sp. TUTMP2.9	0	0	0	1	2	0	0	0	0
Bradyrhizobium sp. TUTVSBLK-I	0	0	0	0	0	0	0	0	1
Bradyrhizobium sp. TUTVSBLS	0	0	0	0	10	0	0	0	1
Bradyrhizobium sp. TUTVSCRK	0	0	0	0	2	0	0	0	0
Bradyrhizobium sp. TUTVSRDK	0	0	0	1	3	0	0	0	0
Bradyrhizobium sp. TUTVSRDK-I	0	0	0	1	0	0	0	0	0
Bradyrhizobium sp. TUTVSRDM	0	0	0	1	9	0	0	0	0
Bradyrhizobium sp. TUTVSRDS	0	0	0	1	3	0	0	0	0
Bradyrhizobium sp. UFLA03-153	0	0	0	1	0	0	0	0	1
Bradyrhizobium sp. UFLA06-12	0	0	1	5	1	0	0	0	2
Bradyrhizobium sp. UFLA06-17	0	0	0	1	0	0	0	0	0
Bradyrhizobium sp. UFLA06-36	0	0	0	1	0	0	0	0	0
Bradyrhizobium sp. USDA 3051	0	0	0	1	1	0	0	0	0
Bradyrhizobium sp. USDA 3384	0	0	0	2	3	0	0	0	0
Bradyrhizobium sp. USDA 3447	0	0	0	1	1	0	0	0	0
Bradyrhizobium sp. USDA 3469	0	0	0	0	1	0	0	0	0
Bradyrhizobium sp. USDA 3474	0	0	0	1	0	0	0	0	1
Bradyrhizobium sp. USDA 3505	0	0	0	1	0	0	0	0	0
Bradyrhizobium sp. USDA 3510	0	0	0	0	4	0	0	0	1
Bradyrhizobium sp. USDA 4352	0	0	0	0	3	0	0	0	1
Bradyrhizobium sp. USDA 4354	0	0	0	0	2	0	0	0	0
Bradyrhizobium sp. USDA 4377	0	0	0	0	1	0	0	0	0
Bradyrhizobium sp. VUEP21	0	0	0	4	0	0	0	0	0
Bradyrhizobium sp. WBAH10	0	0	0	1	0	0	0	0	0
Bradyrhizobium sp. WBAH35	0	0	0	0	0	0	0	0	1
Bradyrhizobium sp. WBAH6	0	0	0	0	2	1	0	0	2
Bradyrhizobium sp. WBOS18	0	0	0	0	0	0	0	0	2
Bradyrhizobium sp. WBOS3	0	0	0	1	0	0	0	0	0
Bradyrhizobium sp. WBOS6	0	0	0	0	1	0	0	0	0
Bradyrhizobium sp. WSM1704	0	0	0	0	1	0	0	0	0
Bradyrhizobium sp. WSM3976	0	0	0	0	1	0	0	0	0
Bradyrhizobium sp. WSM3985	0	0	0	1	0	0	0	0	0
Bradyrhizobium sp. WSM3992	0	0	0	1	0	0	0	0	0
Bradyrhizobium stylosanthis	0	0	0	0	1	0	0	0	1
Bradyrhizobium tropiciagri	0	0	0	1	4	0	0	0	0
Bradyrhizobium valentinum	0	0	0	1	3	0	0	0	2
Bradyrhizobium vignae	0	0	0	5	4	0	0	0	0
Bradyrhizobium viridifuturi	0	0	1	1	1	0	0	0	1
Bradyrhizobium yuanmingense	0	0	0	2	2	1	0	0	0
uncultured Bradyrhizobium sp.	0	0	3	30	48	3	1	1	3
uncultured Bradyrhizobiaceae bacterium	0	0	0	4	0	0	0	0	1
Nitrobacter sp. enrichment culture clone N3	0	0	1	1	0	1	0	0	5
uncultured Nitrobacter sp.	0	0	0	0	0	0	0	0	2
Nitrobacter sp. 263	0	0	0	1	0	0	0	0	0
Nitrobacter sp. 311	0	0	0	1	0	0	0	0	2
Nitrobacter sp. 5F/3	0	0	0	4	0	1	0	0	5
Nitrobacter sp. DE30	0	0	0	0	0	0	0	0	1
Nitrobacter sp. GT oman	0	0	0	0	0	0	0	0	1
Nitrobacter sp. LL	0	0	0	1	0	1	0	0	4
Nitrobacter sp. PJN1	0	0	0	1	0	1	0	0	5
Nitrobacter vulgaris	0	0	1	20	0	10	0	0	80
uncultured Rhodopseudomonas sp.	0	0	0	1	0	0	0	0	0
Rhodopseudomonas faecalis	0	0	0	0	0	0	0	0	1
Rhodopseudomonas julia	0	0	0	1	0	0	0	0	0
Rhodopseudomonas lichen	0	0	0	2	1	0	0	0	0
Rhodopseudomonas oryzae	0	0	0	0	1	0	0	0	1
Rhodopseudomonas pentothenatexigens	0	0	0	1	1	0	0	0	0
Rhodopseudomonas sp. AgNmSr5-20	0	0	0	1	0	0	0	0	0
Rhodopseudomonas thermotolerans	0	0	0	4	3	0	0	0	0
Tardiphaga robiniae	0	0	1	14	35	1	1	0	2
Tardiphaga sp. 2S3	0	0	0	0	1	0	0	0	0
Bradyrhizobiaceae bacterium SG-6C	0	0	0	1	0	0	0	0	0
Brucella abortus	0	0	1	2	1	1	0	0	1
Brucella canis	0	0	0	0	0	0	0	0	2
Brucella ceti	0	0	0	1	1	0	0	0	2
Brucella melitensis	0	0	0	1	1	1	1	0	0
Brucella ovis	0	0	0	0	0	0	0	0	1
Brucella sp. 09RB8471	0	0	0	1	0	0	0	0	0
Brucella sp. 09RB8910	0	0	0	1	0	0	0	0	0
Brucella sp. 10RB9215	0	0	0	1	0	0	0	0	0
Brucella sp. 141012304	0	0	0	1	0	1	0	0	0
Brucella suis	0	0	0	0	1	0	0	0	2
Brucella vulpis	0	0	0	0	0	0	0	0	1
Mycoplana dimorpha	0	0	0	0	1	0	0	0	0
uncultured Ochrobactrum sp.	0	0	0	3	0	0	0	0	1
Ochrobactrum daejeonense	0	0	1	4	7	0	0	0	1
Ochrobactrum grignonense	0	0	0	0	3	0	0	0	0
Ochrobactrum haematophilum	0	0	0	1	1	0	0	0	1
Ochrobactrum intermedium	0	0	1	3	4	0	0	0	2
Ochrobactrum pecoris	0	0	0	1	0	0	0	0	1
Ochrobactrum pituitosum	0	0	0	0	0	1	0	0	26
Ochrobactrum pseudogrignonense	0	0	0	1	1	1	0	0	26
Ochrobactrum sp.	0	0	0	5	15	0	0	0	0
Ochrobactrum sp. A44	0	5	2	4	1	15	0	0	211
Ochrobactrum sp. ALBL_167	0	0	0	0	0	1	0	0	0
Ochrobactrum sp. T63	0	0	0	0	0	0	0	0	1
Ochrobactrum sp. TSH85	0	0	0	1	0	0	0	0	0
Ochrobactrum tritici	0	0	0	0	0	0	0	0	1
Breoghania corrubedonensis	0	0	1	1	0	0	0	0	2
Cohaesibacter sp. ES.047	0	0	0	2	1	0	0	0	0
uncultured Rhizobiales bacterium	0	0	3	11	11	0	1	0	0
Blastochloris gulmargensis	0	0	1	0	3	1	0	0	5
Devosia chinhatensis	0	0	0	0	0	0	0	0	1
Devosia nanyangense	0	0	0	0	0	1	0	0	0
Devosia sp. A16	0	0	9	32	58	37	6	0	53
Devosia sp. H5989	0	0	3	25	16	5	4	0	13
uncultured Hyphomicrobiaceae bacterium	0	0	0	0	1	0	0	0	0
Candidatus Filomicrobium marinum	0	0	2	20	10	5	5	1	8
Hyphomicrobium sp. enrichment culture clone AD_fhs_13	0	0	0	0	1	0	0	0	0
Hyphomicrobium sp. enrichment culture clone AD_fhs_41	0	0	0	0	2	0	0	0	0
uncultured Hyphomicrobium sp.	0	0	3	8	2	2	0	0	7
Hyphomicrobium sp.	0	0	2	10	7	1	3	0	7
Hyphomicrobium vulgare	0	0	0	0	1	0	0	0	1
Hyphomicrobium zavarzinii	0	0	0	0	1	0	0	0	0
uncultured Pedomicrobium sp.	0	0	0	0	0	1	0	0	0
Pelagibacterium halotolerans	0	0	1	14	7	0	1	0	8
Prosthecomicrobium pneumaticum	0	0	0	0	0	0	0	0	1
uncultured Rhodomicrobium sp.	0	0	0	0	0	0	0	0	1
Rhodomicrobium vannielii	0	0	2	26	17	0	2	0	4
uncultured Rhodoplanes sp.	0	0	0	4	1	0	0	0	0
Rhodoplanes roseus	0	0	0	1	1	0	0	0	0
Hyphomicrobiaceae bacterium WX185	0	0	0	0	1	0	0	0	0
uncultured Methylobacterium sp.	0	0	0	1	1	0	1	0	0
Methylobacterium adhaesivum	0	0	1	0	0	0	0	0	0
Methylobacterium aerolatum	0	0	0	0	0	0	0	0	2
Methylobacterium aminovorans	0	0	0	0	1	0	0	0	0
Methylobacterium aquaticum	0	0	6	25	5	4	4	0	6
Methylobacterium brachiatum	0	0	0	0	0	0	0	0	1
Methylobacterium fujisawaense	0	0	0	4	2	0	0	0	0
Methylobacterium jeotgali	0	0	0	0	0	0	0	0	1
Methylobacterium marchantiae	0	0	0	1	0	0	0	0	0
Methylobacterium oryzae	0	0	1	6	0	1	1	0	2
Methylobacterium phyllosphaerae	0	0	1	6	3	0	1	0	1
Methylobacterium populi	0	0	5	43	28	5	5	0	16
Methylobacterium soli	0	0	0	0	0	0	1	0	0
Methylobacterium sp. ALBL_048	0	0	0	0	5	0	0	0	1
Methylobacterium sp. ALBL_085	0	0	0	6	1	0	0	0	1
Methylobacterium sp. AMS5	0	0	0	11	1	0	1	0	4
Methylobacterium sp. C1	0	0	1	1	0	0	1	0	4
Methylobacterium sp. Fc1	0	0	0	0	1	1	0	0	1
Methylobacterium sp. RB978	0	0	0	1	0	0	0	0	0
Methylobacterium thiocyanatum	0	0	0	0	1	0	0	0	0
Methylobacterium variabile	0	0	0	6	3	0	0	0	4
Methylobacterium zatmanii	0	0	0	3	1	0	1	0	0
uncultured Microvirga sp.	0	0	0	1	0	0	0	0	0
Microvirga flocculans	0	0	0	1	0	0	0	0	0
Microvirga lotononidis	0	0	0	1	0	0	0	0	0
Microvirga lupini	0	0	0	3	0	0	0	0	4
Microvirga sp. S-MI1b	0	0	0	5	2	0	1	0	2
Microvirga sp. SV1470	0	0	1	1	0	0	0	0	0
Microvirga subterranea	0	0	0	0	0	0	0	0	1
Microvirga vignae	0	0	0	0	1	0	0	0	2
Microvirga zambiensis	0	0	0	1	0	0	1	0	0
Albibacter methylovorans	0	0	0	0	1	0	0	0	0
Methylocystis bryophila	0	0	3	27	9	1	3	0	3
Methylocystis sp. SC2	0	0	2	57	25	14	3	0	10
Methylopila musalis	0	0	0	1	1	0	0	0	0
Methylosinus sp.	0	0	0	0	0	0	0	0	1
Methylosinus trichosporium	0	0	3	55	18	2	3	0	17
Oharaeibacter diazotrophicus	0	0	0	1	0	0	0	0	0
Aminobacter anthyllidis	0	0	0	2	0	0	0	0	0
Aminobacter ciceronei	0	0	0	1	0	0	0	0	1
Aminobacter sp. DSM 24754	0	0	0	1	0	0	0	0	0
Aminobacter sp. DSM 24755	0	0	0	1	0	0	0	0	0
Aminobacter sp. MSH1	0	0	0	2	0	0	0	0	0
Hoeflea sp. IMCC20628	0	0	1	11	2	1	1	0	2
uncultured Mesorhizobium sp.	0	0	0	6	3	3	0	0	0
Mesorhizobium albiziae	0	0	0	1	0	0	0	0	0
Mesorhizobium alhagi	0	0	0	0	1	0	0	0	0
Mesorhizobium calcicola	0	0	0	0	1	0	0	0	0
Mesorhizobium camelthorni	0	0	0	2	0	0	0	0	0
Mesorhizobium caraganae	0	0	0	4	0	0	0	0	2
Mesorhizobium chacoense	0	0	1	10	1	0	0	0	4
Mesorhizobium delmotii	0	0	0	1	0	0	0	0	0
Mesorhizobium erdmanii	0	0	0	0	0	0	0	0	2
Mesorhizobium gobiense	0	0	1	0	0	0	0	0	1
Mesorhizobium hawassense	0	0	0	1	0	0	0	0	0
Mesorhizobium jarvisii	0	0	0	7	0	0	0	0	0
Mesorhizobium mediterraneum	0	0	1	13	7	1	0	0	16
Mesorhizobium metallidurans	0	0	0	5	0	0	0	0	1
Mesorhizobium newzealandense	0	0	0	0	2	0	0	0	0
Mesorhizobium olivaresii	0	0	1	8	1	0	0	0	0
Mesorhizobium plurifarium	0	0	2	11	13	1	1	0	4
Mesorhizobium qingshengii	0	0	0	1	0	0	0	0	0
Mesorhizobium robiniae	0	0	0	0	1	0	0	0	0
Mesorhizobium sangaii	0	0	0	1	1	0	0	0	0
Mesorhizobium septentrionale	0	0	0	3	1	0	0	0	1
Mesorhizobium shangrilense	0	0	0	1	0	0	0	0	1
Mesorhizobium silamurunense	0	0	0	4	3	1	0	0	0
Mesorhizobium sophorae	0	0	0	1	0	0	0	0	0
Mesorhizobium sp.	0	0	1	4	6	0	0	0	4
Mesorhizobium sp. 1W-11	0	0	0	0	1	0	1	0	0
Mesorhizobium sp. AC21a2	0	0	0	1	0	0	0	0	0
Mesorhizobium sp. AC39d	0	0	0	1	0	0	0	0	0
Mesorhizobium sp. ACMP18	0	0	0	1	0	0	0	0	0
Mesorhizobium sp. AG15	0	0	0	0	0	0	1	0	3
Mesorhizobium sp. AN11	0	0	0	1	0	0	0	0	0
Mesorhizobium sp. BR-15-Braganca	0	0	0	5	0	0	0	0	0
Mesorhizobium sp. CB 286407	0	0	0	1	0	0	0	0	0
Mesorhizobium sp. CCANP11	0	0	0	1	0	0	1	0	2
Mesorhizobium sp. CCANP130	0	0	0	1	0	0	0	0	0
Mesorhizobium sp. CCANP133	0	0	0	1	0	0	0	0	0
Mesorhizobium sp. CCBAU 01409	0	0	0	1	0	0	0	0	0
Mesorhizobium sp. CCBAU 03485	0	0	0	0	0	0	0	0	1
Mesorhizobium sp. CCBAU 03535	0	0	0	1	0	0	0	0	0
Mesorhizobium sp. CCBAU 11231	0	0	0	0	0	1	0	0	1
Mesorhizobium sp. CCBAU 65328	0	0	0	0	2	1	0	0	0
Mesorhizobium sp. CCBAU 65333	0	0	0	0	0	0	0	0	1
Mesorhizobium sp. CFN ESH5	0	0	0	1	1	0	0	0	0
Mesorhizobium sp. CMSS27	0	0	0	1	0	0	0	0	0
Mesorhizobium sp. CSLC115N	0	0	0	1	0	0	0	0	0
Mesorhizobium sp. CSLC22N	0	0	0	0	0	0	0	0	1
Mesorhizobium sp. ERR6	0	0	0	1	0	0	0	0	1
Mesorhizobium sp. F28	0	0	0	0	0	0	0	0	1
Mesorhizobium sp. III	0	0	0	0	1	0	0	0	0
Mesorhizobium sp. IV	0	0	0	1	0	0	0	0	0
Mesorhizobium sp. JS6	0	0	0	1	2	0	0	0	0
Mesorhizobium sp. JS9	0	0	0	1	3	0	0	0	2
Mesorhizobium sp. Kernan	0	0	0	1	0	0	0	0	0
Mesorhizobium sp. KP12W	0	0	0	0	0	0	0	0	1
Mesorhizobium sp. Laura	0	0	0	1	0	0	0	0	0
Mesorhizobium sp. Lc9	0	0	0	0	0	0	0	0	1
Mesorhizobium sp. LLAN67	0	0	0	1	0	0	0	0	0
Mesorhizobium sp. LPYR2	0	0	0	1	0	0	0	0	0
Mesorhizobium sp. LUK	0	0	0	0	0	0	0	0	1
Mesorhizobium sp. MM5343	0	0	0	2	4	0	0	0	1
Mesorhizobium sp. MM5357	0	0	0	1	0	0	0	0	0
Mesorhizobium sp. MM5361	0	0	0	1	1	0	1	0	1
Mesorhizobium sp. MM5369	0	0	0	1	0	0	0	0	0
Mesorhizobium sp. MM5377	0	0	0	2	0	0	0	0	0
Mesorhizobium sp. MM5382	0	0	0	1	0	0	0	0	0
Mesorhizobium sp. N3	0	0	0	1	0	0	0	0	0
Mesorhizobium sp. NBIMC_P2	0	0	1	15	1	1	1	0	4
Mesorhizobium sp. OA4	0	0	0	1	0	0	0	0	0
Mesorhizobium sp. OD42	0	0	0	1	0	0	0	0	0
Mesorhizobium sp. OD47	0	0	0	2	0	0	0	0	1
Mesorhizobium sp. OD52	0	0	0	3	0	0	0	0	0
Mesorhizobium sp. P-II-4-Porto	0	0	0	1	0	0	0	0	0
Mesorhizobium sp. phym.2a	0	0	0	1	0	0	0	0	0
Mesorhizobium sp. RITF1213	0	0	0	1	0	0	0	0	0
Mesorhizobium sp. RPJ3	0	0	0	1	0	0	0	0	0
Mesorhizobium sp. S792	0	0	0	0	1	0	0	0	0
Mesorhizobium sp. S828	0	0	0	4	0	0	0	0	0
Mesorhizobium sp. S948	0	0	0	0	0	0	0	0	1
Mesorhizobium sp. SCAU103	0	0	0	1	0	0	0	0	0
Mesorhizobium sp. SCAU202A	0	0	0	1	0	0	0	0	0
Mesorhizobium sp. SCAU5	0	0	0	1	0	0	0	0	1
Mesorhizobium sp. SDW017	0	0	0	1	0	0	0	0	0
Mesorhizobium sp. STM 3974	0	0	0	1	0	0	0	0	0
Mesorhizobium sp. STM 4664	0	0	0	1	0	0	0	0	1
Mesorhizobium sp. STM 8092	0	0	0	1	0	0	0	0	0
Mesorhizobium sp. VII	0	0	0	1	0	0	0	0	0
Mesorhizobium sp. VIII	0	0	0	1	0	0	0	0	0
Mesorhizobium sp. WSM1497	0	0	2	71	7	3	1	0	11
Mesorhizobium sp. WSM2076	0	0	0	1	0	0	0	0	0
Mesorhizobium sp. WSM3865	0	0	0	0	1	0	0	0	0
Mesorhizobium sp. WSM3869	0	0	0	0	0	0	0	0	1
Mesorhizobium sp. X	0	0	1	4	0	0	0	0	0
Mesorhizobium sp. XI	0	0	0	1	0	0	0	0	0
Mesorhizobium tamadayense	0	0	0	1	0	0	0	0	0
Mesorhizobium tarimense	0	0	1	1	0	0	0	0	1
Mesorhizobium temperatum	0	0	0	4	0	0	0	0	1
Mesorhizobium thiogangeticum	0	0	0	0	0	0	0	0	2
Mesorhizobium tianshanense	0	0	0	4	1	0	0	0	3
Mesorhizobium waimense	0	0	0	1	0	0	0	0	0
Mesorhizobium waitakense	0	0	0	1	0	0	0	0	0
Nitratireductor basaltis	0	0	0	8	0	0	0	0	0
Nitratireductor pacificus	0	0	0	1	0	0	0	0	0
Phyllobacterium myrsinacearum	0	0	0	4	9	0	0	0	1
Phyllobacterium sp. LLAN61	0	0	0	0	1	0	0	0	0
Phyllobacterium sp. Tri-48	0	0	10	30	16	8	5	0	23
Carbophilus carboxidus	0	0	0	0	0	0	0	0	1
uncultured Rhizobiaceae bacterium	0	0	0	0	0	0	0	0	2
Candidatus Liberibacter africanus	0	0	0	1	1	0	0	0	0
Candidatus Liberibacter americanus	0	0	0	2	0	1	0	0	0
Candidatus Liberibacter asiaticus	0	0	1	1	4	1	0	0	3
Candidatus Liberibacter solanacearum	0	0	0	0	0	0	0	0	1
uncultured Candidatus Liberibacter sp.	0	0	0	0	0	0	0	0	1
Liberibacter crescens	0	0	0	1	0	0	0	0	1
Agrobacterium rhizogenes	0	0	1	6	3	1	0	0	1
Agrobacterium rubi	0	0	0	1	2	0	0	0	0
Agrobacterium sp. ATCC 31749	0	0	0	1	0	0	0	0	0
Agrobacterium sp. H13-3	0	0	1	1	0	0	0	0	1
Agrobacterium sp. RAC06	0	0	4	13	4	1	2	0	1
Agrobacterium sp. RTH4	0	0	0	1	0	0	0	0	0
Agrobacterium fabrum	0	0	2	10	3	1	1	0	4
Agrobacterium genomosp. 6	0	0	0	0	1	0	0	0	0
Agrobacterium genomosp. 7	0	0	0	0	1	0	0	0	0
Agrobacterium vitis	0	0	1	4	3	3	0	0	3
Neorhizobium alkalisoli	0	0	0	1	1	0	0	0	0
Neorhizobium galegae	0	0	4	57	20	3	4	0	14
Neorhizobium huautlense	0	0	0	3	4	0	0	0	0
Pararhizobium polonicum	0	0	0	1	0	0	0	0	0
Pararhizobium sp. CP18.4	0	0	0	0	0	0	0	0	1
uncultured Rhizobium sp.	0	0	0	1	0	0	0	0	1
Rhizobium borbori	0	0	1	6	0	0	1	0	1
Rhizobium cellulosilyticum	0	0	0	1	0	0	0	0	0
Rhizobium endophyticum	0	0	0	1	3	1	0	0	0
Rhizobium fabae	0	0	0	2	2	1	0	0	3
Rhizobium flavum	0	0	0	0	1	0	0	0	0
Rhizobium giardinii	0	0	0	0	3	0	0	0	3
Rhizobium hainanense	0	0	1	1	0	0	0	0	2
Rhizobium helanshanense	0	0	1	0	0	0	0	0	0
Rhizobium helianthi	0	0	0	1	0	0	0	0	0
Rhizobium indigoferae	0	0	0	0	5	0	0	0	0
Rhizobium ipomoeae	0	0	0	0	1	0	0	0	0
Rhizobium laguerreae	0	0	3	6	8	4	0	0	8
Rhizobium leucaenae	0	0	0	12	8	1	0	0	6
Rhizobium lusitanum	0	0	0	1	0	0	0	0	1
Rhizobium marinum	0	0	0	7	12	0	0	0	2
Rhizobium mayense	0	0	0	1	0	0	0	0	0
Rhizobium mesosinicum	0	0	0	0	0	0	0	0	1
Rhizobium miluonense	0	0	0	0	1	0	0	0	1
Rhizobium multihospitium	0	0	0	0	0	0	0	0	1
Rhizobium nepotum	0	0	0	2	0	0	0	0	0
Rhizobium oryzae	0	0	0	0	0	0	0	0	1
Rhizobium oryziradicis	0	0	0	0	3	0	0	0	0
Rhizobium paranaense	0	0	0	1	0	0	0	0	0
Rhizobium phaseoli	0	0	0	65	13	1	3	1	14
Rhizobium pisi	0	0	0	4	3	1	1	0	4
Rhizobium populi	0	0	0	1	0	0	0	0	0
Rhizobium rhizoryzae	0	0	0	3	0	0	0	0	0
Rhizobium rhizosphaerae	0	0	0	1	0	0	0	0	0
Rhizobium selenitireducens	0	0	0	1	1	0	0	0	0
Rhizobium sp.	0	0	1	8	4	1	0	0	4
Rhizobium sp. 1627	0	0	0	1	0	0	0	0	0
Rhizobium sp. 29953	0	0	1	0	0	0	0	0	0
Rhizobium sp. ACO-34A	0	0	2	16	5	0	2	0	7
Rhizobium sp. BLR299	0	0	0	2	3	0	0	0	0
Rhizobium sp. BN-50	0	0	0	1	0	0	0	0	0
Rhizobium sp. CCBAU 01618	0	0	0	1	0	0	0	0	0
Rhizobium sp. CCBAU 33220	0	0	0	0	1	0	0	0	0
Rhizobium sp. CCBAU 75186	0	0	0	0	1	0	0	0	0
Rhizobium sp. CCGE 510	0	0	0	0	2	0	0	0	0
Rhizobium sp. CFN ESH34	0	0	0	1	0	0	0	0	0
Rhizobium sp. H-4	0	0	0	0	1	0	0	0	0
Rhizobium sp. HETP03	0	0	0	1	0	0	0	0	0
Rhizobium sp. IAR30	0	0	0	1	0	0	0	0	1
Rhizobium sp. ICMP 19821	0	0	0	1	0	0	0	0	0
Rhizobium sp. IE4771	0	0	0	4	2	0	0	0	3
Rhizobium sp. IRBG74	0	0	0	1	0	1	0	0	0
Rhizobium sp. J3-AN18	0	0	0	0	1	0	0	0	0
Rhizobium sp. KMM 9576	0	0	0	1	0	0	0	0	0
Rhizobium sp. LCM 3691	0	0	0	2	0	0	0	0	0
Rhizobium sp. LGMB41	0	0	0	0	1	0	0	0	0
Rhizobium sp. LGMB58	0	0	0	4	5	0	0	0	1
Rhizobium sp. N113	0	0	0	0	0	0	0	0	1
Rhizobium sp. N1314	0	0	0	1	0	0	0	0	0
Rhizobium sp. N1341	0	0	0	1	0	0	0	0	0
Rhizobium sp. N324	0	0	0	2	0	0	0	0	1
Rhizobium sp. NCSU 2658	0	0	0	1	0	0	0	0	0
Rhizobium sp. NET30	0	0	0	0	0	1	0	0	0
Rhizobium sp. NH05	0	0	0	1	2	0	0	0	0
Rhizobium sp. NT-26	0	0	2	17	2	1	1	0	5
Rhizobium sp. NXC14	0	0	1	7	3	1	1	0	0
Rhizobium sp. R-24654	0	0	0	1	0	0	0	0	0
Rhizobium sp. RITF1413	0	0	0	0	0	0	0	0	1
Rhizobium sp. S41	0	0	0	1	1	0	0	0	1
Rhizobium sp. SCAU144	0	0	0	0	0	0	0	0	1
Rhizobium sp. SCAU176	0	0	0	1	2	0	0	0	0
Rhizobium sp. TUTAHSA45	0	0	0	0	0	0	0	0	1
Rhizobium sp. TUTAHSA60	0	0	0	1	0	0	0	0	0
Rhizobium sp. TUTAHSA80	0	0	0	0	0	0	0	0	2
Rhizobium sp. TUTAHSA87	0	0	0	1	0	0	0	0	0
Rhizobium sp. TUTPVSA41	0	0	0	4	5	0	0	0	0
Rhizobium sp. USDA 3584	0	0	0	0	1	0	0	0	0
Rhizobium sp. VLP1091	0	0	0	0	0	0	0	0	1
Rhizobium sp. Y9	0	0	0	1	2	0	0	0	2
Rhizobium sp. YIC61077	0	0	0	1	0	0	0	0	0
Rhizobium sullae	0	0	0	1	0	0	0	0	0
Rhizobium tarimense	0	0	0	1	0	0	0	0	0
Rhizobium tropici	0	0	2	23	7	1	0	0	4
Rhizobium undicola	0	0	0	1	2	0	0	0	0
Rhizobium vallis	0	0	1	5	1	1	0	0	3
Rhizobium vignae	0	0	0	1	0	0	0	0	0
Rhizobium yanglingense	0	0	0	1	0	0	0	0	0
Rhizobium yantingense	0	0	0	1	0	0	0	0	0
Shinella sp. HZN7	0	2	11	66	16	25	4	1	76
Shinella zoogloeoides	0	0	0	1	0	1	0	0	0
Ensifer aridi	0	0	0	1	0	0	0	0	1
Ensifer sojae	0	0	2	26	7	3	2	1	9
Ensifer sp. LEM551	0	0	0	0	3	0	0	0	0
uncultured Sinorhizobium sp.	0	0	0	1	0	0	0	0	0
Sinorhizobium americanum	0	0	3	36	11	2	3	0	14
Sinorhizobium arboris	0	0	0	2	1	0	0	0	3
Sinorhizobium chiapanecum	0	0	0	1	3	0	0	0	0
Sinorhizobium xinjiangense	0	0	0	1	0	0	0	0	0
Sinorhizobium kostiense	0	0	0	1	3	0	1	0	3
Sinorhizobium medicae	0	0	8	15	9	3	3	0	6
Sinorhizobium saheli	0	0	1	1	1	1	0	0	5
Sinorhizobium sp. 206	0	0	0	0	1	0	0	0	0
Sinorhizobium sp. CCBAU 05600	0	0	0	1	3	0	0	0	0
Sinorhizobium sp. CCBAU 05631	0	0	2	18	4	3	1	0	7
Sinorhizobium sp. ENCBTM 45	0	0	0	0	0	0	0	0	1
Sinorhizobium sp. Lc56	0	0	0	0	1	0	0	0	0
Sinorhizobium sp. M14	0	0	5	1	2	5	0	0	0
Sinorhizobium sp. RAC02	0	2	25	70	35	66	5	2	58
Sinorhizobium terangae	0	0	1	1	1	0	0	0	1
Afifella marina	0	0	0	1	0	0	0	0	0
Anderseniella baltica	0	0	0	0	1	0	0	0	0
Candidatus Phaeomarinobacter ectocarpi	0	0	0	4	0	0	1	0	0
uncultured Rhodobiaceae bacterium	0	0	0	1	0	0	0	0	0
Parvibaculum indicum	0	0	0	0	0	0	0	0	1
Parvibaculum lavamentivorans	0	0	1	33	20	5	7	0	5
Rhodobium gokarnense	0	0	0	0	1	2	0	0	1
Rhodobium orientis	0	0	0	1	1	1	0	0	1
Candidatus Hodgkinia cicadicola	0	0	0	2	0	0	0	0	0
Candidatus Tokpelaia hoelldoblerii	0	0	0	3	0	0	0	0	0
Reichenowia parasiticae	0	0	0	2	0	0	0	0	0
Rhizobiales bacterium NRL2	0	0	3	25	9	3	6	1	13
Rhizobiales bacterium PEB0182	0	0	0	1	0	0	0	0	0
Azorhizobium sp. STM 3376	0	0	0	1	0	0	0	0	0
uncultured Xanthobacteraceae bacterium	0	0	0	1	3	0	1	0	0
uncultured Pseudolabrys sp.	0	0	0	21	4	1	0	0	3
Starkeya sp. SL25	0	0	0	0	1	18	0	0	2
Xanthobacter flavus	0	0	0	1	0	0	0	0	0
uncultured Rhodobacterales bacterium	0	0	2	0	0	0	0	0	1
uncultured Hirschia sp.	0	0	0	2	0	0	0	0	0
Hirschia baltica	0	0	0	3	1	0	0	0	0
Hyphomonas beringensis	0	0	0	4	1	1	0	0	0
Hyphomonas neptunium	0	0	20	44	21	6	2	1	17
Hyphomonas polymorpha	0	0	0	0	1	0	0	0	1
Hyphomonas sp.	0	0	0	0	0	0	0	0	1
Hyphomonas sp. MCCC 1A04830	0	0	0	0	1	0	0	0	0
Hyphomonas sp. MCCC 1A05080	0	0	0	4	1	0	0	0	0
Hyphomonas sp. Mor2	0	0	0	4	7	0	0	0	2
Hyphomonadaceae bacterium UKL13-1	0	0	0	1	0	0	0	0	1
Ahrensia kielensis	0	0	0	0	1	0	0	0	0
Antarctobacter heliothermus	0	0	0	3	0	0	0	0	1
Celeribacter ethanolicus	0	0	0	2	1	0	0	0	1
Celeribacter indicus	0	0	1	4	2	1	1	0	3
Celeribacter manganoxidans	0	0	0	7	13	0	0	0	6
Confluentimicrobium sp. EMB200-NS6	0	0	1	3	2	0	1	0	3
Defluviimonas alba	0	0	2	8	1	1	1	0	7
Dinoroseobacter shibae	0	0	1	4	1	0	1	1	1
uncultured Jannaschia sp.	0	0	0	0	0	0	0	0	1
Jannaschia donghaensis	0	0	0	0	0	0	0	0	1
Jannaschia rubra	0	0	0	0	0	0	0	0	1
Jannaschia sp. CCS1	0	0	0	1	3	1	0	0	0
Ketogulonicigenium robustum	0	0	0	1	0	0	0	0	0
Ketogulonicigenium vulgare	0	0	1	7	3	0	0	0	7
Labrenzia aggregata	0	0	0	4	0	0	1	0	0
Labrenzia sp. CP4	0	0	1	2	0	0	0	0	1
Leisingera methylohalidivorans	0	0	0	2	0	0	0	0	1
Loktanella hongkongensis	0	0	0	0	0	1	0	0	0
Loktanella sp. D3	0	0	0	0	0	0	0	0	2
Loktanella vestfoldensis	0	0	0	1	0	0	0	0	0
Lutimaribacter pacificus	0	0	1	0	1	0	0	0	1
Marinovum algicola	0	0	0	9	2	0	1	0	3
Palleronia marisminoris	0	0	2	0	0	0	0	0	0
Pannonibacter phragmitetus	0	2	2	30	9	4	5	0	20
Paracoccus aminophilus	0	0	0	2	1	0	0	0	2
Paracoccus aminovorans	0	1	1	11	4	2	1	0	9
Paracoccus contaminans	0	0	1	8	2	0	0	0	3
Paracoccus marcusii	0	0	0	0	0	1	0	0	0
Paracoccus methylutens	0	0	0	0	0	0	0	0	3
Paracoccus pantotrophus	0	0	0	1	0	0	0	0	0
Paracoccus sp. BM15	0	0	0	4	0	0	1	0	1
Paracoccus sp. N81106	0	0	0	1	0	0	0	0	0
Paracoccus yeei	0	0	5	22	3	6	3	0	15
Pelagibaca abyssi	0	0	0	9	3	1	0	0	2
Phaeobacter gallaeciensis	0	0	0	3	6	0	0	0	0
Phaeobacter inhibens	0	0	0	0	2	0	0	0	0
Phaeobacter sp. 27-4	0	0	0	1	0	0	0	0	0
Phaeobacter sp. P14	0	0	0	1	0	0	0	0	1
Pseudooceanicola batsensis	0	0	0	0	1	0	1	0	0
Pseudovibrio denitrificans	0	0	0	0	0	0	1	0	0
Pseudovibrio sp. FO-BEG1	0	0	0	1	0	0	0	0	1
Rhodobaca barguzinensis	0	0	0	2	1	1	0	0	1
Rhodobacter aestuarii	0	0	0	1	0	0	1	0	0
Rhodobacter capsulatus	0	0	1	8	4	1	0	0	0
Rhodobacter ovatus	0	0	0	1	0	1	0	0	0
Rhodobacter sp. JA193	0	0	0	1	0	0	0	0	2
Rhodobacter sp. JA222	0	0	0	1	1	0	0	0	1
Rhodobacter sp. JA225	0	0	1	6	2	0	2	0	2
Rhodobacter sp. JA916	0	0	0	1	0	0	0	0	1
Rhodobacter sp. LPB0142	0	0	1	12	6	1	0	0	3
Rhodobacter sphaeroides	0	0	10	45	12	5	7	0	30
Rhodobacter viridis	0	0	0	0	1	0	0	0	0
Rhodovulum sp. JA239	0	0	0	1	1	0	0	0	0
Rhodovulum sp. JA337	0	0	1	0	0	0	1	0	1
Rhodovulum sp. MB263	0	0	0	3	1	0	1	0	1
Rhodovulum sp. P5	0	0	0	7	5	1	1	0	1
Rhodovulum sulfidophilum	0	0	7	11	5	0	1	0	10
Roseibacterium elongatum	0	0	0	5	2	0	0	0	3
Roseivivax halodurans	0	0	0	1	0	0	0	0	0
Roseivivax halotolerans	0	0	1	0	1	0	0	0	0
Roseobacter denitrificans	0	0	0	6	5	0	4	1	3
Roseobacter litoralis	0	0	0	1	2	0	0	0	0
Roseobacter sp. Y3F	0	0	0	0	1	0	0	0	0
Roseovarius mucosus	0	0	0	1	0	0	0	0	0
Ruegeria pomeroyi	0	0	0	4	2	0	1	0	0
Ruegeria sp. Rg325	0	0	0	1	0	0	0	0	0
Ruegeria sp. TM1040	0	0	0	3	0	0	0	0	0
Stappia sp. ES.058	0	0	2	27	18	2	2	0	5
Sulfitobacter dubius	0	0	0	0	0	0	0	0	1
Sulfitobacter pseudonitzschiae	0	0	0	1	0	0	0	0	0
Sulfitobacter sp. AM1-D1	0	0	0	5	1	0	0	0	4
Tateyamaria omphalii	0	0	0	1	0	0	0	0	0
Thiobacimonas profunda	0	0	1	8	1	1	1	0	4
Thioclava atlantica	0	0	0	1	0	0	0	0	1
Thioclava pacifica	0	0	0	0	1	0	0	0	1
Thioclava sp.	0	0	1	4	1	0	0	0	0
Thioclava sp. 25B10_4	0	0	1	2	1	0	0	0	3
alpha proteobacterium ISHR1	0	0	0	0	1	0	0	0	0
Rhodobacteraceae bacterium MOLA 327	0	0	0	0	1	0	0	0	0
Xuhuaishuia manganoxidans	0	0	2	2	2	1	1	0	2
Yangia sp. CCB-MM3	0	0	0	6	4	1	2	0	1
Acetobacter estunensis	0	0	0	1	1	1	0	0	1
Acetobacter fabarum	0	0	0	0	0	0	0	0	1
Acetobacter ghanensis	0	0	0	1	0	0	0	0	0
Acetobacter nitrogenifigens	0	0	2	11	3	1	0	0	2
Acetobacter oeni	0	0	0	0	0	0	0	0	1
Acetobacter pasteurianus	0	0	0	1	1	1	0	0	2
Acetobacter peroxydans	0	0	0	1	0	0	0	0	4
Acetobacter persici	0	0	0	0	1	0	0	0	0
Acetobacter aceti	0	0	0	1	2	1	0	0	4
Acetobacter tropicalis	0	0	0	1	0	0	0	0	0
Acidiphilium cryptum	0	0	0	7	2	0	0	0	2
Acidiphilium multivorum	0	0	0	5	5	0	0	0	14
Acidocella sp. GS19h	0	0	0	1	0	0	0	0	0
Acidomonas methanolica	0	0	1	6	3	2	0	0	4
Asaia bogorensis	0	0	0	1	1	0	0	0	1
Asaia siamensis	0	0	0	1	0	0	0	0	1
uncultured Commensalibacter sp.	0	0	0	1	1	1	0	0	1
uncultured Acetobacteraceae bacterium	0	0	0	1	0	0	0	0	1
uncultured Gluconacetobacter sp.	0	0	2	1	0	0	0	0	0
Gluconacetobacter azotocaptans	0	0	0	1	0	0	0	0	1
Gluconacetobacter diazotrophicus	0	0	3	23	11	3	2	1	16
Gluconacetobacter johannae	0	0	1	0	0	1	0	0	1
Gluconacetobacter liquefaciens	0	0	1	7	4	2	0	0	6
Gluconacetobacter sacchari	0	0	1	1	1	1	0	0	0
uncultured Gluconobacter sp.	0	0	0	1	2	0	0	0	0
Gluconobacter albidus	0	0	0	0	0	0	0	0	1
Gluconobacter cerevisiae	0	0	0	1	0	0	0	0	0
Gluconobacter cerinus	0	0	1	1	3	0	0	0	0
Gluconobacter japonicus	0	0	1	1	1	0	0	0	3
Gluconobacter oxydans	0	0	10	8	17	11	6	0	50
Gluconobacter roseus	0	0	1	0	0	0	0	0	1
Gluconobacter thailandicus	0	0	0	1	0	0	0	0	0
uncultured Granulibacter sp.	0	0	0	0	0	0	0	0	1
Komagataeibacter europaeus	0	0	0	2	2	0	1	0	0
Komagataeibacter kakiaceti	0	0	0	1	0	0	0	0	0
Komagataeibacter medellinensis	0	0	0	1	0	0	0	0	0
Komagataeibacter nataicola	0	0	0	2	0	0	0	0	1
Komagataeibacter oboediens	0	0	1	1	0	0	0	0	0
Komagataeibacter rhaeticus	0	0	0	1	0	0	0	0	0
Komagataeibacter xylinus	0	0	0	3	3	0	0	0	1
Kozakia baliensis	0	0	0	1	1	0	0	0	0
Neoasaia chiangmaiensis	0	0	2	4	3	0	1	0	0
Oleomonas sp. O3	0	0	0	3	0	0	0	0	0
uncultured Roseomonas sp.	0	0	0	2	0	0	0	0	0
Roseomonas gilardii	0	0	2	14	7	1	3	0	4
uncultured Stella sp.	0	0	0	1	0	0	0	0	0
Stella humosa	0	0	0	0	2	0	0	1	1
Swaminathania salitolerans	0	0	0	0	1	0	0	0	0
uncultured Rhodospirillales bacterium	0	0	0	0	0	1	1	1	0
uncultured Rhodospirillales bacterium HF4000_24M03	0	0	0	1	2	0	0	2	0
Azospirillum agricola	0	0	0	0	0	0	0	0	1
Azospirillum fermentarium	0	0	0	1	0	0	1	0	2
Azospirillum humicireducens	0	0	1	5	4	1	2	1	7
Azospirillum lipoferum	0	0	7	50	21	4	10	1	23
Azospirillum palatum	0	0	0	0	0	0	0	0	1
Azospirillum picis	0	0	0	0	0	0	0	0	1
Azospirillum rugosum	0	0	1	0	0	0	0	0	0
Azospirillum sp.	0	0	6	13	15	6	1	0	22
Azospirillum sp. C10-8	0	0	0	0	1	0	0	0	0
Azospirillum thiophilum	0	0	2	24	19	4	7	1	10
Azospirillum zeae	0	0	0	1	0	0	0	0	0
uncultured Azospirillum sp.	0	0	0	2	1	1	1	0	2
uncultured Rhodospirillaceae bacterium	0	0	1	3	1	0	0	0	0
Haematospirillum jordaniae	0	0	0	0	0	1	0	0	1
Inquilinus sp.	0	0	0	0	2	0	0	0	2
Magnetospira sp. QH-2	0	0	0	7	1	1	0	0	0
uncultured Magnetospirillum sp.	0	0	0	0	0	0	0	0	1
Magnetospirillum gryphiswaldense	0	0	1	10	11	1	4	0	5
Magnetospirillum magneticum	0	0	2	9	5	0	2	0	8
Magnetospirillum magnetotacticum	0	0	0	0	1	0	0	0	1
Magnetospirillum sp. ME-1	0	0	0	8	5	1	2	0	7
Magnetospirillum sp. XM-1	0	0	2	12	3	2	3	0	6
Nitrospirillum amazonense	0	0	2	18	20	6	9	1	18
Niveispirillum cyanobacteriorum	0	0	0	8	2	1	2	0	4
Pararhodospirillum photometricum	0	0	1	6	3	2	1	0	3
Rhodospirillum centenum	0	0	2	25	11	3	8	1	5
Tistrella mobilis	0	0	2	36	18	4	3	1	12
uncultured Reyranella sp.	0	0	1	1	0	0	0	0	3
Rhodothalassium salexigens	0	0	0	1	0	0	0	0	2
uncultured Anaplasma sp.	0	0	0	9	2	0	0	0	0
Anaplasma phagocytophilum	0	0	1	1	0	1	0	0	2
Candidatus Neoehrlichia australis	0	0	0	0	1	0	0	0	0
Ehrlichia canis	0	0	0	0	1	0	0	0	0
Ehrlichia chaffeensis	0	0	1	1	0	0	1	0	1
Ehrlichia ruminantium	0	0	5	0	3	0	0	0	1
Ehrlichia sp. JN-2014	0	0	0	0	0	0	0	0	1
Neorickettsia risticii	0	0	0	1	0	0	0	0	0
Neorickettsia sennetsu	0	0	0	1	3	0	0	0	0
Wolbachia endosymbiont of Drosophila melanogaster	0	0	2	1	2	0	0	0	6
Orientia tsutsugamushi	0	0	0	2	3	0	0	0	1
Rickettsia bellii	0	0	0	0	1	0	0	0	0
Rickettsia canadensis	0	0	1	12	2	1	1	0	0
Rickettsia akari	0	0	0	0	0	0	0	0	1
Rickettsia massiliae	0	0	0	0	0	0	0	0	2
Rickettsia rickettsii	0	0	0	1	3	0	0	0	0
Tasmanian Rickettsia-like organism	0	0	0	0	1	0	0	0	0
Rickettsiales bacterium Ac37b	0	0	0	1	0	0	0	0	0
Altererythrobacter atlanticus	0	0	3	1	2	0	1	0	1
Altererythrobacter dongtanensis	0	0	53	2	0	13	1	0	3
Altererythrobacter epoxidivorans	0	0	9	1	3	2	0	0	0
Altererythrobacter marensis	0	0	7	3	3	1	0	0	1
Altererythrobacter namhicola	0	0	1	4	0	1	0	0	1
Altererythrobacter sp. C9-11	0	0	10	4	3	3	1	0	1
Croceicoccus marinus	0	0	10	4	2	2	1	0	1
Croceicoccus naphthovorans	0	0	4	4	0	1	1	0	2
uncultured Erythrobacter sp.	0	0	1	0	0	0	0	0	0
Erythrobacter flavus	0	0	8	1	2	1	0	0	1
Erythrobacter gangjinensis	0	0	1	10	2	1	0	0	0
Erythrobacter longus	0	0	0	1	1	0	0	0	0
Erythrobacter seohaensis	0	0	1	4	0	1	0	0	1
Erythrobacter sp. HL-111	0	0	4	7	0	1	1	0	4
Porphyrobacter neustonensis	0	0	2	2	0	1	0	0	1
Porphyrobacter sp. CACIAM 03H1	0	0	11	6	6	1	0	0	1
Porphyrobacter sp. LM 6	0	0	3	7	0	0	0	0	2
Blastomonas natatoria	0	0	0	1	0	0	0	0	0
Blastomonas sp. RAC04	0	0	2	5	0	0	1	0	2
Blastomonas sp. T2	0	0	2	2	2	0	0	0	1
Citromicrobium sp. JL477	0	0	6	3	3	1	0	0	3
uncultured Sphingomonadaceae bacterium	0	0	1	0	0	1	0	0	5
uncultured Novosphingobium sp.	0	0	0	0	0	0	0	0	1
Novosphingobium acidiphilum	0	0	0	0	3	1	1	0	5
Novosphingobium aromaticivorans	0	0	17	19	8	9	2	1	17
Novosphingobium capsulatum	0	0	1	0	0	0	1	0	2
Novosphingobium pentaromativorans	0	0	6	5	2	1	0	0	2
Novosphingobium pokkalii	0	0	1	0	0	1	0	0	0
Novosphingobium resinovorum	0	1	9	18	8	24	4	0	23
Novosphingobium rhizosphaerae	0	0	1	0	1	0	0	0	0
Novosphingobium sp.	0	0	3	7	7	3	3	0	7
Novosphingobium sp. HS2a	0	0	1	0	0	0	0	0	0
Novosphingobium sp. PP1Y	0	0	2	3	2	1	1	0	0
Rhizorhabdus dicambivorans	0	0	14	25	2	4	2	0	6
Sandarakinorhabdus limnophila	0	0	1	0	0	0	0	0	0
uncultured Sphingobium sp.	0	0	1	1	0	1	0	0	0
Sphingobium baderi	0	7	1	4	0	2	0	0	3
Sphingobium boeckii	0	0	1	1	0	0	0	0	0
Sphingobium chlorophenolicum	0	0	2	2	0	1	0	0	2
Sphingobium chungbukense	0	0	1	0	0	0	0	0	0
Sphingobium cloacae	0	0	2	4	3	1	0	0	5
Sphingobium herbicidovorans	0	0	0	1	1	2	0	0	0
Sphingobium indicum	0	0	2	1	0	0	0	0	0
Sphingobium japonicum	0	0	1	13	1	0	1	0	2
Sphingobium sp. 031	0	0	0	0	0	0	0	0	1
Sphingobium sp. 330	0	0	0	1	0	0	0	0	0
Sphingobium sp. 353	0	0	2	1	3	0	1	0	0
Sphingobium sp. 662	0	0	7	0	0	1	0	0	0
Sphingobium sp. C1	0	0	6	2	0	2	1	0	0
Sphingobium sp. EP60837	0	0	2	1	0	0	0	0	2
Sphingobium sp. MI1205	0	0	79	2	1	0	0	0	1
Sphingobium sp. RAC03	0	0	3	2	0	1	0	0	1
Sphingobium sp. SYK-6	0	0	5	8	3	0	1	0	3
Sphingobium sp. TKS	0	0	6	23	1	0	1	0	3
Sphingobium sp. YBL2	0	0	3	2	3	1	0	0	4
Sphingobium wenxiniae	0	0	0	1	0	0	0	0	0
Sphingobium yanoikuyae	0	0	7	4	3	3	2	0	2
uncultured Sphingomonas sp.	0	0	1	0	1	0	0	0	0
Sphingomonas asaccharolytica	0	0	6	0	0	0	0	0	0
Sphingomonas dokdonensis	0	0	0	1	0	0	0	0	2
Sphingomonas echinoides	0	0	1	0	0	0	0	0	0
Sphingomonas elodea	0	0	5	0	2	0	0	0	2
Sphingomonas hengshuiensis	0	0	9	4	6	4	5	0	7
Sphingomonas indica	0	0	54	8	4	5	2	0	15
Sphingomonas jaspsi	0	0	2	0	0	1	0	0	0
Sphingomonas koreensis	0	0	14	4	3	1	1	0	12
Sphingomonas lacus	0	0	0	1	0	0	0	0	0
Sphingomonas leidyi	0	0	2	1	1	1	0	0	6
Sphingomonas melonis	0	0	8	4	2	1	0	0	1
Sphingomonas panacis	0	0	9	11	3	3	1	0	5
Sphingomonas panni	0	0	0	1	0	0	0	0	0
Sphingomonas pruni	0	0	1	0	0	0	0	0	0
Sphingomonas sanxanigenens	0	0	16	14	2	10	2	0	14
Sphingomonas sp. 038	0	0	0	0	0	0	0	0	1
Sphingomonas sp. 118	0	0	2	0	3	0	0	0	1
Sphingomonas sp. 126	0	0	0	1	0	1	0	0	0
Sphingomonas sp. 133	0	0	2	0	0	0	0	0	2
Sphingomonas sp. 143	0	0	1	0	0	0	0	0	0
Sphingomonas sp. 198	0	0	0	0	0	0	0	0	1
Sphingomonas sp. 201	0	0	0	1	1	0	0	0	0
Sphingomonas sp. 214	0	0	0	3	0	1	0	0	1
Sphingomonas sp. 222	0	0	1	0	0	0	0	0	0
Sphingomonas sp. 242	0	0	0	1	0	0	0	0	0
Sphingomonas sp. 244	0	0	1	0	1	1	0	0	1
Sphingomonas sp. 247	0	0	0	1	0	0	0	0	2
Sphingomonas sp. 277	0	0	0	1	2	0	0	0	1
Sphingomonas sp. 314	0	0	0	3	0	0	0	0	0
Sphingomonas sp. 379	0	0	1	0	3	1	0	0	0
Sphingomonas sp. 397	0	0	0	1	0	0	0	0	1
Sphingomonas sp. 405	0	0	1	0	0	0	0	0	3
Sphingomonas sp. 452	0	0	0	4	1	0	0	0	1
Sphingomonas sp. 505	0	0	0	1	0	0	0	0	0
Sphingomonas sp. 525	0	0	0	1	3	0	0	0	0
Sphingomonas sp. 562	0	0	0	1	0	0	0	0	0
Sphingomonas sp. 564	0	0	1	4	3	0	1	0	4
Sphingomonas sp. ALBL_100	0	0	2	0	0	2	0	0	0
Sphingomonas sp. C10	0	0	2	0	0	0	0	0	0
Sphingomonas sp. C2	0	0	1	0	0	0	0	0	0
Sphingomonas sp. Cra20	0	0	15	11	3	4	1	0	6
Sphingomonas sp. DC-6	0	0	11	6	4	2	1	0	7
Sphingomonas sp. ERG5	0	0	13	2	0	0	0	0	0
Sphingomonas sp. JJ-A5	0	0	37	29	10	3	2	0	21
Sphingomonas sp. KA1	0	0	0	1	0	0	0	0	0
Sphingomonas sp. KC8	0	0	6	4	3	1	1	0	2
Sphingomonas sp. LB126	0	0	0	1	0	0	0	0	0
Sphingomonas sp. LK11	0	0	6	5	1	1	1	0	4
Sphingomonas sp. LM7	0	0	17	8	3	4	1	0	5
Sphingomonas sp. MM-1	0	0	22	15	4	5	1	0	8
Sphingomonas sp. NIC1	0	0	7	1	2	1	0	0	7
Sphingomonas sp. NS2	0	0	0	0	0	0	0	0	2
Sphingomonas sp. NX-3	0	0	1	0	0	0	0	0	0
Sphingomonas sp. SL9	0	0	1	0	0	0	0	0	0
Sphingomonas sp. SS86	0	0	1	1	0	0	0	0	0
Sphingomonas starnbergensis	0	0	0	1	2	0	0	0	0
Sphingomonas taxi	0	0	14	7	3	2	0	0	4
Sphingomonas wittichii	0	0	37	15	9	10	1	1	21
uncultured Sphingopyxis sp.	0	0	61	9	4	20	2	0	87
Sphingopyxis fribergensis	0	0	38	5	5	38	2	0	39
Sphingopyxis granuli	0	27	21	243	165	53	3	0	65
Sphingopyxis macrogoltabida	0	0	53	16	3	85	2	0	109
Sphingopyxis soli	0	0	0	0	0	1	0	0	1
Sphingopyxis sp. 113P3	0	1	12	101	3	4	0	1	8
Sphingopyxis sp. LPB0140	0	0	2	0	0	1	0	0	0
Sphingopyxis sp. QXT-31	0	0	12	4	3	17	1	0	16
Sphingopyxis terrae	0	0	9	1	2	6	0	0	13
Sphingorhabdus flavimaris	0	0	1	3	1	0	0	0	2
Sphingorhabdus sp. M41	0	0	0	1	0	0	0	0	0
Sphingosinicella xenopeptidilytica	0	0	0	0	0	0	0	0	1
Zymomonas mobilis	0	0	28	6	9	5	1	0	7
Micavibrio aeruginosavorus	0	0	0	2	2	5	0	0	1
Polymorphum gilvum	0	0	4	75	17	4	6	1	14
Candidatus Puniceispirillum marinum	0	0	0	1	0	0	0	0	0
Subaequorebacter sp. UAPS0115	0	0	0	1	3	0	0	0	1
alpha proteobacterium FH6	0	0	0	0	1	0	0	0	0
alpha proteobacterium KC-IT-F6	0	0	0	1	0	0	0	0	0
alpha proteobacterium KC-IT-H2	0	0	0	0	1	0	0	0	0
alpha proteobacterium LMG 26466	0	0	0	1	0	0	0	0	0
alpha proteobacterium NT18-17	0	0	0	0	0	0	0	0	1
alpha proteobacterium U9-1i	0	0	0	0	0	0	0	0	1
marine alpha proteobacterium CVFI21	0	0	0	0	1	0	0	0	0
unknown marine alpha proteobacterium JP22.1	0	0	1	4	0	0	0	0	1
unknown marine alpha proteobacterium JP57	0	0	0	4	0	1	0	0	1
unknown marine alpha proteobacterium JP66.1	0	0	0	1	0	0	0	0	0
Vibrio adaptatus	0	0	1	0	0	0	0	0	0
Achromobacter denitrificans	0	9	13	706	110	18	3	11	26
Achromobacter insolitus	0	0	6	53	11	3	1	1	21
Achromobacter insuavis	0	0	0	0	1	0	0	0	0
Achromobacter marplatensis	0	0	0	0	1	0	0	0	1
Achromobacter pulmonis	0	0	5	0	0	1	0	0	1
Achromobacter ruhlandii	0	0	1	14	2	1	0	0	2
Achromobacter sp. A25	0	0	1	0	0	0	0	0	0
Achromobacter sp. CCUG 27767	0	0	1	0	0	0	0	0	0
Achromobacter sp. CCUG 31491	0	0	0	0	1	0	0	0	0
Achromobacter sp. CCUG 366	0	0	0	0	0	1	0	0	2
Achromobacter sp. CCUG 44449	0	0	4	0	0	0	0	0	0
Achromobacter sp. CCUG 54268	0	0	0	0	1	1	0	0	0
Achromobacter sp. CCUG 56202	0	0	0	1	0	0	0	0	0
Achromobacter sp. DMG18	0	0	0	0	1	0	0	0	3
Achromobacter sp. MFA1 R4	0	0	7	44	7	1	1	1	20
Achromobacter sp. YD35	0	0	0	2	0	0	0	0	0
Achromobacter spanius	0	1	37	41	6	4	1	0	22
Achromobacter xylosoxidans	0	2	31	240	49	13	8	4	83
uncultured Achromobacter sp.	0	0	0	0	1	0	0	0	0
Advenella kashmirensis	0	0	7	1	0	3	0	0	8
Advenella mimigardefordensis	0	0	0	1	0	0	0	0	1
Alcaligenes faecalis	0	1	3	6	3	0	1	0	1
Alcaligenes sp. O-1	0	0	0	0	0	1	0	0	0
Basilea psittacipulmonis	0	0	0	0	0	0	0	0	1
Bordetella bronchialis	0	0	2	11	7	0	3	0	6
Bordetella bronchiseptica	0	0	3	13	4	1	1	0	9
Bordetella flabilis	0	0	1	5	2	0	1	0	4
Bordetella genomosp. 6	0	0	1	3	0	0	0	0	7
Bordetella genomosp. 8	0	0	2	14	6	0	1	0	8
Bordetella genomosp. 9	0	0	3	10	6	1	2	0	16
Bordetella hinzii	0	1	1	52	2	1	1	0	4
Bordetella holmesii	0	0	1	7	3	0	1	0	2
Bordetella parapertussis	0	0	0	1	0	0	0	0	2
Bordetella pertussis	0	0	5	11	6	1	2	0	12
Bordetella petrii	0	0	5	11	6	1	2	0	13
Bordetella pseudohinzii	0	0	2	7	8	1	0	0	4
Bordetella sp. H567	0	0	1	4	4	1	1	0	3
Bordetella sp. N	0	0	2	9	9	0	0	0	7
Bordetella trematum	0	0	2	6	2	1	1	0	10
Castellaniella defragrans	0	17	4	27	32	2	4	0	22
Kerstersia gyiorum	0	0	0	0	2	0	0	0	0
Orrella dioscoreae	0	0	4	6	10	1	3	0	9
Parapusillimonas granuli	0	0	0	1	1	0	0	0	0
Pigmentiphaga sp. DL-8	0	0	0	1	0	0	0	0	0
Pusillimonas sp. T7-7	0	0	2	53	3	1	0	0	8
Taylorella asinigenitalis	0	0	6	1	0	1	0	0	0
[Pseudomonas] mesoacidophila	0	0	2	4	3	0	2	0	8
Burkholderia ambifaria	0	0	1	6	3	0	1	0	4
Burkholderia anthina	0	0	1	0	0	0	0	0	0
Burkholderia cenocepacia	0	0	39	32	16	5	7	1	19
Burkholderia cepacia	0	0	10	25	10	4	7	1	21
Burkholderia cf. cepacia	0	0	0	1	0	0	0	0	0
Burkholderia contaminans	0	0	6	22	17	2	4	1	18
Burkholderia diffusa	0	0	0	1	3	1	0	0	5
Burkholderia dolosa	0	0	0	0	0	0	0	0	1
Burkholderia lata	0	0	5	36	18	8	5	3	14
Burkholderia latens	0	0	2	1	2	0	1	0	2
Burkholderia metallica	0	0	2	4	1	0	1	0	2
Burkholderia multivorans	0	0	10	17	10	0	6	0	11
Burkholderia pseudomultivorans	0	0	0	2	0	0	1	0	2
Burkholderia pyrrocinia	0	0	1	1	3	0	0	0	1
Burkholderia seminalis	0	0	0	1	1	0	1	0	3
Burkholderia sp. LA-2-3-30-S1-D2	0	0	0	1	3	0	1	0	1
Burkholderia sp. MSMB0856	0	0	0	1	0	0	1	0	1
Burkholderia sp. NRF60-BP8	0	0	1	1	1	0	1	0	3
Burkholderia stabilis	0	0	1	8	1	0	1	0	1
Burkholderia stagnalis	0	0	2	3	2	0	2	0	1
Burkholderia territorii	0	0	1	3	0	0	1	0	6
Burkholderia vietnamiensis	0	0	7	7	6	3	1	0	14
Burkholderia gladioli	0	0	21	24	27	4	9	0	60
Burkholderia glumae	0	0	9	14	12	2	3	0	21
Burkholderia hypogeia	0	0	0	0	0	0	0	0	1
Burkholderia novacaledonica	0	0	1	0	1	0	1	0	0
Burkholderia pedi	0	0	0	1	0	0	0	0	0
Burkholderia plantarii	0	0	3	1	1	0	1	0	6
Burkholderia rinojensis	0	0	2	1	0	3	0	0	12
Burkholderia sp.	0	0	3	3	2	0	0	0	1
Burkholderia sp. 2002721687	0	0	0	0	1	0	0	0	0
Burkholderia sp. 4682(2011)	0	0	0	0	2	0	0	0	0
Burkholderia sp. AD24	0	0	0	5	2	0	1	0	9
Burkholderia sp. ASDP2	0	0	1	4	2	0	0	0	1
Burkholderia sp. BL1-R2	0	0	0	0	1	0	0	0	1
Burkholderia sp. Bp7605	0	0	1	5	3	1	1	0	11
Burkholderia sp. BRUESC274	0	0	2	0	0	1	0	0	0
Burkholderia sp. BS3702	0	0	1	0	0	0	0	0	0
Burkholderia sp. CCGE1001	0	0	0	1	1	0	0	0	2
Burkholderia sp. CCGE1002	0	0	2	13	2	1	2	0	7
Burkholderia sp. CCGE1003	0	0	1	5	3	0	0	0	4
Burkholderia sp. HB1	0	0	2	8	7	1	1	0	4
Burkholderia sp. JPY384	0	0	0	1	0	0	0	0	0
Burkholderia sp. KJ006	0	0	0	1	0	0	0	0	0
Burkholderia sp. KK1	0	0	1	6	3	0	0	0	0
Burkholderia sp. MBA4	0	0	0	1	0	0	0	0	0
Burkholderia sp. MM5384	0	0	0	0	1	0	0	0	0
Burkholderia sp. mpa3.1	0	0	1	0	0	0	0	0	0
Burkholderia sp. mpa6.8	0	0	0	0	0	0	0	0	3
Burkholderia sp. mpa7.4	0	0	0	0	1	0	0	0	1
Burkholderia sp. mpa8.6	0	0	1	0	1	0	0	0	2
Burkholderia sp. OD55	0	0	0	0	1	0	0	0	1
Burkholderia sp. OLGA172	0	0	2	6	3	0	2	0	1
Burkholderia sp. PAMC 26561	0	0	0	1	0	0	0	0	0
Burkholderia sp. PBP78	0	0	0	1	1	0	0	0	1
Burkholderia sp. RPE64	0	0	0	11	3	0	1	0	3
Burkholderia sp. RPE67	0	0	1	2	1	0	1	0	1
Burkholderia sp. SD1390	0	0	0	1	0	0	1	0	1
Burkholderia sp. SD1732	0	0	0	0	0	0	0	0	1
Burkholderia sp. SD2776	0	0	0	1	2	0	0	0	0
Burkholderia sp. SD3111B	0	0	0	0	0	0	1	0	0
Burkholderia sp. T48	0	0	0	0	0	0	0	0	1
Burkholderia sp. WSM2232	0	0	1	0	1	0	0	0	1
Burkholderia sp. YI23	0	0	0	2	3	0	0	0	3
Burkholderia ubonensis	0	1	10	11	9	1	6	0	23
uncultured Burkholderia sp.	0	0	33	6	5	1	0	0	10
Burkholderia mallei	0	0	2	5	2	1	0	0	4
Burkholderia oklahomensis	0	0	2	4	3	1	2	0	6
Burkholderia pseudomallei	0	0	3	39	11	1	5	0	16
Burkholderia sp. BDU6	0	0	1	3	3	0	1	0	3
Burkholderia sp. BDU8	0	0	1	2	3	0	0	0	4
Burkholderia sp. MSMB0266	0	0	0	1	1	0	1	0	0
Burkholderia sp. MSMB617WGS	0	0	0	1	1	0	0	0	1
Burkholderia thailandensis	0	0	6	17	13	1	4	0	20
Caballeronia grimmiae	0	0	0	0	1	0	0	0	0
Caballeronia jiangsuensis	0	0	0	1	0	0	0	0	0
Candidatus Glomeribacter gigasporarum	0	0	6	16	4	2	0	0	11
Cupriavidus basilensis	0	0	14	5	5	3	2	0	9
Cupriavidus gilardii	0	0	30	24	21	3	9	0	37
Cupriavidus metallidurans	0	0	7	9	9	2	3	0	7
Cupriavidus nantongensis	0	0	23	12	6	2	4	0	22
Cupriavidus necator	0	0	32	36	14	5	5	0	28
Cupriavidus oxalaticus	0	0	0	0	0	1	0	0	0
Cupriavidus pinatubonensis	0	0	10	8	8	1	2	0	14
Cupriavidus sp. SK-4	0	0	2	0	0	1	0	0	0
Cupriavidus sp. USMAA1020	0	0	0	0	1	0	0	0	3
Cupriavidus sp. USMAA2-4	0	0	1	1	1	0	0	0	0
Cupriavidus sp. USMAHM13	0	0	0	2	0	0	1	0	1
Cupriavidus taiwanensis	0	0	21	18	12	3	5	0	58
uncultured Lautropia sp.	0	0	0	0	1	0	0	0	0
Lautropia mirabilis	0	0	1	1	3	0	0	0	2
Limnobacter sp. 2D3	0	0	1	0	0	0	0	0	0
Limnobacter sp. CR2A4	0	0	1	0	0	1	0	0	0
Pandoraea apista	0	0	1	4	0	0	1	0	4
Pandoraea faecigallinarum	0	0	2	4	1	0	1	0	1
Pandoraea norimbergensis	0	0	1	2	0	0	1	0	2
Pandoraea oxalativorans	0	0	1	1	1	0	0	0	0
[truncated: 4,191 more rows]

## Sheet: 306
Table S6. An RMA result file produced by MALT for analysis in MEGAN6.
#Series:	213.collapsed	306.collapsed	307.collapsed	308.collapsed	309.collapsed	312.collapsed	403.collapsed	406.collapsed	702.collapsed
Homo sapiens	69125	67097	9486	11565	20007	18295	85947	96747	5402
Anaerolineaceae bacterium oral taxon 439	5363	12220	26	88	261	44	28	11	118
[Eubacterium] minutum	240	11373	22	70	484	37	26	16	108
Actinomyces sp. oral taxon 414	659	5113	25	59	1291	33	39	29	131
Olsenella sp. oral taxon 807	255	2557	6	20	472	13	10	8	38
Pseudopropionibacterium propionicum	27	817	3	6	3561	5	14	49	12
Olsenella uli	78	803	3	5	1487	4	13	48	12
Fretibacterium fastidiosum	607	432	2	11	46	4	3	2	6
Tannerella forsythia	8507	405	2	6	98	3	1	12	7
Pan troglodytes	289	353	43	58	85	76	450	450	27
Spirometra erinaceieuropaei	342	352	29	51	137	81	578	455	39
Mogibacterium pumilum	112	230	0	1	9	0	1	2	0
Murdochiella sp. Marseille-P2341	0	193	0	1	3	0	1	0	1
Filifactor alocis	848	175	1	3	3	1	0	0	2
Methanobrevibacter smithii	0	161	0	1	4	3	1	0	2
Protopolystoma xenopodis	163	152	27	39	62	44	209	169	22
Ottowia sp. oral taxon 894	0	138	2	1	308	3	1	168	10
uncultured bacterium	1438	137	4494	9119	8738	3321	2122	298	10679
Methanobrevibacter oralis	0	133	0	0	0	1	0	0	0
Treponema denticola	233	97	1	2	38	2	0	0	10
Nitrobacter hamburgensis	249	93	413	1648	184	254	135	2	2449
Streptococcus constellatus	44	91	0	0	13	0	1	1	3
Actinomyces hongkongensis	0	88	1	0	44	1	1	1	3
Methanobrevibacter sp. YE315	0	86	0	0	2	1	1	0	1
Streptococcus mutans	230	85	0	0	7107	1	453	0	3
Onchocerca flexuosa	83	84	10	12	23	18	106	83	5
Methanobrevibacter millerae	0	77	0	1	0	0	0	0	1
Actinomyces oris	106	73	1	0	45	0	11	8	1
Fusobacterium nucleatum	123	62	0	1	53	0	21	8	0
Actinomyces naeslundii	108	60	1	1	28	1	10	8	0
Porphyromonas gingivalis	2147	58	2	9	37	3	55	2	11
Rothia aeria	267	57	2	5	467	3	24	2744	5
Streptococcus anginosus	41	51	0	1	119	0	0	1	2
Streptococcus intermedius	24	50	0	0	26	0	1	3	0
uncultured Methanobrevibacter sp.	0	48	0	1	0	0	0	0	0
Papio anubis	29	47	4	8	4	8	27	36	3
Parvimonas micra	431	45	1	1	28	0	0	0	0
Streptococcus equi	10	41	0	0	3	0	0	0	2
Clostridioides difficile	12	41	3	3	12	3	1	6	9
Gossypium hirsutum	47	41	18	30	34	16	78	38	34
Gemella sp. oral taxon 928	12	40	0	0	3	0	0	0	1
Streptococcus dysgalactiae	11	39	0	0	0	0	0	0	0
Gorilla gorilla	32	36	7	4	7	12	37	41	5
Pongo abelii	27	32	5	7	9	7	40	40	1
Enterobius vermicularis	40	31	10	11	18	11	37	45	6
Eubacterium sp. oral clone FX028	0	30	0	0	0	0	0	0	0
Macaca fascicularis	19	30	2	6	3	4	27	29	1
Macaca mulatta	21	30	2	6	3	5	37	28	1
[Eubacterium] sulci	42	29	0	0	7	0	0	0	1
Sphingopyxis granuli	0	27	21	243	165	53	3	0	65
Treponema putidum	36	27	0	0	8	1	0	0	0
Chlorocebus sabaeus	13	26	1	1	3	4	16	18	2
Campylobacter gracilis	8	23	0	1	16	0	1	3	0
Streptococcus pyogenes	0	22	0	1	3	5	0	1	5
Dracunculus medinensis	30	22	4	1	9	5	21	21	1
Candidatus Saccharibacteria oral taxon TM7x	0	20	0	1	9	0	0	0	0
Desulfomicrobium orale	45	19	0	2	1	1	0	1	0
[Haemophilus] ducreyi	0	19	0	0	0	0	0	0	0
Oligotropha carboxidovorans	39	18	9	191	113	15	8	1	75
Cercocebus atys	8	18	1	2	2	3	9	13	1
Wuchereria bancrofti	18	18	1	2	9	4	21	14	7
Quercus variabilis	19	18	1	1	3	2	33	15	1
Castellaniella defragrans	0	17	4	27	32	2	4	0	22
Malassezia globosa	17	17	2	6	6	3	45	12	0
Macaca nemestrina	10	17	2	1	3	5	13	14	0
Piliocolobus tephrosceles	10	17	2	3	2	3	10	15	0
Actinomyces sp. Chiba101	11	16	2	2	16	0	3	0	1
Finegoldia magna	0	16	2	5	4	6	1	1	7
Ndongobacter massiliensis	0	16	0	1	2	0	0	0	1
Cebus capucinus	12	16	1	1	1	1	10	12	1
Dialister pneumosintes	17	15	0	0	0	1	0	0	0
Nomascus leucogenys	9	14	2	1	3	1	16	14	0
Streptococcus sanguinis	97	13	2	1	216	3	7	148	2
Callithrix jacchus	7	13	1	2	3	1	8	9	1
Treponema pedis	0	12	0	0	2	0	0	0	0
Pan paniscus	8	12	2	2	1	1	8	11	0
Fusobacterium sp. oral taxon 203	0	11	0	0	2	0	1	0	0
Aggregatibacter actinomycetemcomitans	10	11	0	1	6	0	2	7	0
Streptococcus gordonii	53	11	1	0	69	3	8	31	3
Selenomonas sputigena	0	11	0	3	21	0	0	1	0
Leptotrichia sp. oral taxon 212	8	10	0	0	11	0	0	1	0
Ralstonia solanacearum	18	10	81	76	101	14	43	18	119
Streptococcus cristatus	0	10	0	0	31	0	1	5	0
Ruminococcaceae bacterium CPB6	0	10	0	1	1	0	0	0	1
Pongo pygmaeus	12	10	1	3	3	4	18	14	0
Leptotrichia buccalis	0	9	0	1	10	0	0	0	0
Achromobacter denitrificans	0	9	13	706	110	18	3	11	26
uncultured crenarchaeote	86	9	235	539	116	451	16	5	387
Rhinopithecus bieti	0	9	0	1	3	2	7	7	0
Aotus nancymaae	0	9	1	1	0	1	3	7	1
Apteryx australis	7	9	4	4	11	2	9	7	5
Cylicostephanus goldi	0	9	0	1	2	3	0	0	4
Treponema sp. OMZ 838	26	8	0	1	9	0	0	0	0
Actinomyces radicidentis	13	8	4	2	14	0	5	1	3
Corynebacterium pseudotuberculosis	0	8	0	1	0	0	0	0	0
Streptococcus agalactiae	7	8	1	1	1	1	0	0	3
[Clostridium] sphenoides	0	8	2	70	3	6	1	1	54
uncultured archaeon	18	8	76	41	94	160	19	1	726
Mus musculus	8	8	8	30	28	14	11	7	25
Haemonchus placei	0	8	1	3	3	6	9	23	4
Tannerella sp. oral taxon HOT-286	0	7	1	1	11	0	0	0	0
Streptobacillus moniliformis	0	7	0	0	0	0	0	0	0
Sphingobium baderi	0	7	1	4	0	2	0	0	3
Actinomyces sp. pika_113	0	7	0	0	5	0	2	0	2
Actinomyces succiniciruminis	14	7	3	1	19	0	6	1	0
[Eubacterium] siraeum	0	7	0	0	0	0	0	0	0
Selenomonas sp. oral taxon 920	0	7	0	0	13	0	0	0	0
Methanobrevibacter olleyae	0	7	0	0	0	0	0	0	1
Rothia dentocariosa	210	6	1	1	250	3	10	498	5
Agkistrodon contortrix	8	6	2	10	5	13	12	6	6
Gryllus bimaculatus	0	6	9	21	10	10	6	2	30
Picea glauca	0	6	2	0	2	3	3	2	0
Prevotella intermedia	20	5	0	0	10	1	0	0	0
Capnocytophaga ochracea	0	5	0	2	12	1	6	2	2
Capnocytophaga sp. oral taxon 323	0	5	0	0	17	0	0	3	0
Ochrobactrum sp. A44	0	5	2	4	1	15	0	0	211
Neisseria sicca	0	5	1	1	67	3	5	54	2
Rhodanobacter denitrificans	22	5	48	5884	128	14	27	3	180
Streptococcus parasanguinis	0	5	1	0	5	0	0	0	0
Helcococcus kunzii	0	5	0	0	0	0	0	0	0
uncultured methanogenic archaeon	0	5	0	0	0	0	0	0	0
uncultured crenarchaeote 29d5	60	5	22	8	39	179	10	3	16
Mandrillus leucophaeus	0	5	0	1	0	1	3	4	0
Colobus angolensis	0	5	0	1	2	1	3	5	0
Microcebus murinus	0	5	1	1	2	1	5	5	1
Human artificial chromosome vector 21HAC4	0	5	1	0	3	2	22	8	1
Scardovia inopinata	0	4	0	1	0	0	0	0	1
Nocardioides sp. JS614	9	4	3000	46	11	217	14	41	45
Streptococcus oralis	0	4	0	0	29	2	9	9	0
Mageeibacillus indolicus	0	4	0	1	2	0	0	0	0
Veillonella parvula	0	4	1	0	162	1	3	5	2
Aster yellows phytoplasma	0	4	1	0	2	1	3	6	0
Rhinopithecus roxellana	0	4	1	1	3	1	3	3	1
Nicotiana tabacum	0	4	2	1	0	2	8	5	2
Plasmid pTD1	0	4	0	0	0	0	0	0	0
Pedobacter ginsengisoli	0	3	0	11	59	114	1	0	3
Fusobacterium hwasookii	0	3	0	0	3	0	0	0	0
Campylobacter curvus	0	3	0	0	1	0	0	0	0
Histophilus somni	8	3	0	7	1	0	0	0	0
Conexibacter woesei	14	3	223	161	81	46	16	30	383
uncultured Streptococcus sp.	0	3	2	1	3	3	6	6	0
Streptococcus pneumoniae	0	3	1	1	3	4	2	2	4
Clostridium tetani	0	3	2	71	53	5	8	26	49
Eubacterium sp. oral taxon B60	0	3	0	0	0	0	0	0	0
Selenomonas sp. oral taxon 126	0	3	0	0	5	0	0	0	1
Ezakiella massiliensis	0	3	1	1	2	4	0	0	5
Ureaplasma diversum	0	3	0	0	0	0	0	0	0
Candidatus Nitrocosmicus oleophilus	20	3	29	666	1380	41	0	1	65
Cyprinus carpio	0	3	18	19	19	18	3	3	111
Saimiri boliviensis	0	3	0	1	0	0	1	3	0
Pantholops hodgsonii	60	3	110	433	127	64	21	5	146
Eufriesea mexicana	0	3	0	1	1	0	2	2	1
Solanum lycopersicum	0	3	1	2	2	1	3	1	0
Alphapapillomavirus 9	0	3	0	0	2	0	5	2	0
uncultured prokaryote	57	3	89	349	321	127	88	13	502
uncultured organism	17	3	50	72	101	36	39	4	151
synthetic construct	0	3	9	17	24	5	12	9	11
Mesorhizobium amorphae	77	2	22	956	76	29	13	9	142
Mesorhizobium loti	80	2	27	964	113	36	29	8	152
Shinella sp. HZN7	0	2	11	66	16	25	4	1	76
Sinorhizobium sp. RAC02	0	2	25	70	35	66	5	2	58
Pannonibacter phragmitetus	0	2	2	30	9	4	5	0	20
Achromobacter xylosoxidans	0	2	31	240	49	13	8	4	83
Eikenella corrodens	0	2	1	1	5	0	0	1	0
Neisseria elongata	0	2	0	0	66	0	1	9	0
Neisseria meningitidis	0	2	5	2	20	2	1	8	13
Desulfovibrio africanus	0	2	1	1	3	2	0	0	2
Campylobacter hominis	0	2	0	0	0	0	0	0	0
Steroidobacter denitrificans	223	2	184	1392	749	185	252	70	708
Paludisphaera borealis	8	2	4	82	12	12	2	1	133
Planctomyces sp. SH-PL62	0	2	1	5	3	2	2	0	55
Treponema socranskii	10	2	0	0	0	0	0	0	0
Gardnerella vaginalis	0	2	0	0	0	0	0	0	0
Mycobacterium fortuitum	0	2	8	4	2	9	0	0	41
Mycobacterium sinense	0	2	3	22	1	3	0	0	74
Mycobacterium terrae	0	2	4	14	0	3	0	0	84
Rhodococcus erythropolis	0	2	416	12	6	167	9	0	6036
Kribbella flavida	227	2	410	497	146	49	273	14	177
Acidipropionibacterium acidipropionici	0	2	6	1	25	1	3	3	2
Atopobium parvulum	0	2	0	0	10	0	0	1	0
Chloroflexi bacterium human oral taxon HOT-439	0	2	0	0	0	0	0	0	0
Streptococcus mitis	0	2	1	1	5	4	0	1	8
Alkaliphilus metalliredigens	0	2	2	1	3	2	1	0	4
Alkaliphilus oremlandii	0	2	1	3	3	1	0	0	3
Clostridium botulinum	0	2	2	10	35	11	18	4	6
[Eubacterium] saphenum	0	2	0	0	0	0	0	0	0
unidentified Clostridiaceae pDH-D	0	2	0	0	2	0	0	0	1
Halothermothrix orenii	0	2	0	0	0	0	0	0	0
Caldicellulosiruptor saccharolyticus	0	2	7	6	17	9	6	0	16
Mycoplasma canis	0	2	0	0	0	0	0	0	0
Methanobrevibacter sp. SM9	0	2	0	0	0	0	0	0	0
uncultured marine thaumarchaeote KM3_53_F08	0	2	0	0	0	2	1	3	1
Toxoplasma gondii	0	2	1	2	1	1	8	2	0
Rattus norvegicus	0	2	1	3	6	3	0	2	3
Sus scrofa	9	2	13	26	22	86	3	4	59
Rhinolophus sinicus	0	2	0	0	0	1	4	1	1
Corvus brachyrhynchos	0	2	1	1	1	1	2	2	0
Hymenolepis diminuta	0	2	0	0	3	1	2	2	0
Lottia gigantea	0	2	0	0	1	0	2	2	0
uncultured Acidobacteria bacterium	36	1	51	52	221	78	33	1	285
uncultured bacterium contig00043	0	1	13	6	10	4	3	0	101
uncultured rumen bacterium	0	1	1	4	4	3	1	0	9
uncultured soil bacterium	24	1	99	224	150	40	20	7	137
Prevotella denticola	0	1	0	0	11	0	0	0	1
Capnocytophaga gingivalis	0	1	0	0	2	0	1	0	0
Capnocytophaga sp. ChDC OS43	0	1	0	0	4	0	0	0	0
Capnocytophaga sputigena	0	1	0	0	9	0	0	3	1
Fusobacterium periodonticum	0	1	0	0	1	0	0	0	0
Bradyrhizobium erythrophlei	185	1	22	718	912	42	142	15	349
Rhodopseudomonas palustris	252	1	51	1168	913	71	84	9	375
Ochrobactrum anthropi	16	1	7	43	69	11	2	1	127
Hyphomicrobium denitrificans	51	1	7	380	106	20	28	9	120
Aminobacter aminovorans	53	1	14	278	45	80	10	2	170
Mesorhizobium australicum	25	1	9	379	33	9	8	3	65
Mesorhizobium ciceri	22	1	6	324	38	13	5	3	53
Mesorhizobium huakuii	19	1	4	127	15	10	4	1	14
Mesorhizobium opportunistum	28	1	8	467	54	13	8	3	75
Mesorhizobium sp. B7	21	1	9	164	26	10	8	1	46
Paracoccus aminovorans	0	1	1	11	4	2	1	0	9
Novosphingobium resinovorum	0	1	9	18	8	24	4	0	23
Sphingopyxis sp. 113P3	0	1	12	101	3	4	0	1	8
Achromobacter spanius	0	1	37	41	6	4	1	0	22
Alcaligenes faecalis	0	1	3	6	3	0	1	0	1
Bordetella hinzii	0	1	1	52	2	1	1	0	4
Burkholderia ubonensis	0	1	10	11	9	1	6	0	23
Acidovorax sp. T1	0	1	5	1	9	24	3	2	2
Delftia acidovorans	0	1	7	2	3	5	3	0	5
Delftia tsuruhatensis	0	1	4	4	12	10	10	1	6
Methylibium petroleiphilum	8	1	28	47	28	18	37	1	95
Neisseria gonorrhoeae	0	1	1	3	5	0	0	3	12
Desulfobulbus propionicus	0	1	0	1	1	0	0	0	1
Desulfotalea psychrophila	0	1	1	3	5	2	2	0	3
Desulfovibrio sp. G11	0	1	3	0	0	0	0	0	0
Syntrophobacter fumaroxidans	14	1	5	14	9	4	2	0	24
Campylobacter concisus	0	1	1	1	4	0	1	0	2
Campylobacter rectus	7	1	0	0	1	0	0	0	0
Campylobacter sputorum	0	1	0	0	0	0	0	0	0
Shigella boydii	0	1	0	0	0	0	0	0	0
Proteus mirabilis	0	1	4	2	3	4	6	1	6
Proteus vulgaris	0	1	1	1	1	0	9	1	4
Mannheimia haemolytica	0	1	0	1	0	0	0	0	0
Pseudomonas aeruginosa	10	1	49	242	108	29	23	3	56
Dyella thiooxydans	8	1	20	279	60	5	14	2	53
Stenotrophomonas acidaminiphila	8	1	43	201	131	14	15	3	42
Stenotrophomonas maltophilia	14	1	67	455	320	90	50	3	108
Treponema maltophilum	8	1	0	0	0	0	0	0	0
Actinomyces israelii	0	1	0	0	2	0	0	0	0
Actinomyces meyeri	0	1	0	0	6	0	0	0	1
Actinomyces sp. Marseille-P2985	0	1	0	0	0	0	0	0	0
uncultured Actinomyces sp.	0	1	0	0	0	0	0	0	0
Mycobacterium rhodesiae	0	1	36	85	10	10	0	0	54
Mycobacterium sp. PH-06	0	1	6	6	2	5	0	0	26
Mycobacterium tuberculosis	0	1	5	4	3	4	1	1	9
Nocardia brasiliensis	0	1	34	8	6	10	2	2	475
Nocardia soli	0	1	59	6	3	95	0	0	623
uncultured actinobacterium	0	1	47	20	11	27	2	1	58
Kineococcus radiotolerans	0	1	81	79	17	20	3	3	48
Clavibacter michiganensis	0	1	43	15	25	15	1	11	42
Tropheryma whipplei	0	1	19	0	5	11	0	3	2
Micromonospora inositola	0	1	121	85	16	356	7	5	51
Marmoricola scoriae	0	1	963	13	9	65	3	9	16
Nocardioides dokdonensis	0	1	2905	7	7	145	4	16	14
Pimelobacter simplex	0	1	1105	15	7	86	4	14	33
Cutibacterium acnes	31	1	66	54	101	108	17	5	192
Propionibacterium freudenreichii	0	1	10	1	39	4	11	3	0
Alloactinosynnema sp. L-07	0	1	32	18	9	10	6	7	36
Allokutzneria albata	0	1	14	22	3	8	3	3	18
Kibdelosporangium phytohabitans	0	1	12	20	8	4	3	5	96
Kibdelosporangium sp. MJ126-NF4	0	1	9	25	12	9	5	7	778
Kutzneria albida	0	1	13	27	10	7	3	3	39
Saccharopolyspora erythraea	0	1	46	34	14	23	7	7	61
Saccharothrix espanaensis	0	1	29	40	21	4	9	4	40
Thermobifida fusca	0	1	48	89	23	25	3	2	45
Cryptobacterium curtum	0	1	0	0	4	0	0	0	0
Enterococcus faecium	0	1	0	2	1	1	0	0	1
Streptococcus sp. NPS 308	0	1	0	0	7	0	1	2	0
Clostridium cochlearium	0	1	3	32	22	5	4	13	15
Mogibacterium timidum	0	1	0	0	0	0	0	0	0
Eubacterium limosum	7	1	0	0	0	0	0	0	0
Pseudoramibacter alactolyticus	9	1	0	0	0	0	0	0	0
[Clostridium] saccharolyticum	0	1	0	6	1	0	0	0	8
Lachnoclostridium phytofermentans	0	1	0	0	2	1	0	0	0
Desulfitobacterium hafniense	0	1	2	39	5	3	0	0	10
Peptostreptococcaceae bacterium canine oral taxon 030	0	1	0	0	0	0	0	0	0
Saccharofermentans sp. Marseille-P3694	0	1	0	0	0	0	0	0	0
Syntrophomonas wolfei	0	1	3	0	0	8	1	0	9
Gottschalkia acidurici	0	1	1	1	0	1	0	0	0
Selenomonas sp. oral taxon 136	0	1	0	0	19	0	2	0	0
Selenomonas sp. oral taxon 478	0	1	0	0	6	0	0	0	0
Pelosinus fermentans	0	1	9	1	7	60	1	0	4
Veillonella rodentium	0	1	0	0	162	0	8	0	0
[Clostridium] ultunense	9	1	5	19	1	9	4	12	0
Thermotoga caldifontis	0	1	2	1	3	2	0	0	5
bacterium	0	1	34	48	47	27	4	2	58
Methanobrevibacter ruminantium	0	1	0	0	0	0	0	0	0
Methanobrevibacter sp. AbM4	0	1	0	0	0	0	0	0	1
Methanobrevibacter sp. D5	0	1	0	0	0	0	0	0	0
Plasmodium vivax	0	1	0	1	1	0	2	2	0
Oryzias latipes	0	1	0	6	3	4	0	0	9
Danio rerio	0	1	2	15	6	12	1	1	7
Cricetulus griseus	0	1	1	5	7	3	0	1	3
Ictidomys tridecemlineatus	0	1	3	8	9	3	2	1	10
Chlorocebus aethiops	0	1	0	1	1	0	2	1	0
Ateles belzebuth	0	1	0	0	1	0	0	0	0
Cacajao calvus	0	1	0	0	0	0	0	1	0
Carlito syrichta	0	1	0	1	2	1	1	1	0
Canis lupus	56	1	81	63	114	645	22	10	326
Bos taurus	0	1	1	1	5	9	1	1	3
Rousettus aegyptiacus	0	1	0	1	1	0	2	1	2
Anser cygnoides	0	1	0	4	2	0	1	1	1
Meleagris gallopavo	0	1	1	1	1	2	0	1	4
Gallus gallus	0	1	2	3	3	6	2	0	3
Diphyllobothrium latum	0	1	5	18	13	6	4	1	19
Ascaris lumbricoides	0	1	1	0	2	0	1	1	1
Brugia timori	0	1	259	44	35	38	9	2	52
Gongylonema pulchrum	0	1	2	5	7	3	0	1	8
Bombyx mori	0	1	35	73	58	39	45	0	106
Flavobacterium sp. phage 1/32	0	1	0	0	0	0	0	0	0
Escherichia phage phiX174	7	1	27	107	91	49	29	5	134
uncultured microorganism	0	1	8	30	43	9	6	1	37
unidentified	0	1	20	38	30	15	10	2	34
Acidobacterium capsulatum	0	0	0	5	9	0	1	0	9
uncultured Acidobacterium sp.	0	0	1	0	1	1	0	0	2
Candidatus Koribacter versatilis	0	0	1	6	2	1	0	0	3
uncultured Acidobacteriaceae bacterium	0	0	0	1	2	7	1	0	12
Granulicella mallensis	0	0	0	1	3	0	1	0	4
Granulicella pectinivorans	0	0	0	0	0	0	0	0	1
Granulicella rosea	0	0	0	1	0	0	0	0	0
Granulicella tundricola	0	0	0	2	1	0	0	0	3
Terriglobus roseus	0	0	0	1	3	0	0	0	3
Terriglobus saanensis	0	0	0	2	4	0	0	0	2
uncultured Acidobacteriales bacterium	0	0	0	0	0	1	0	0	1
uncultured Acidobacteriales bacterium HF0200_23L05	0	0	0	0	0	0	0	0	1
Chloracidobacterium thermophilum	0	0	1	0	1	1	0	0	4
uncultured Acidobacteria bacterium A12	13	0	2	4	27	1	1	0	18
uncultured Acidobacteria bacterium A3	0	0	0	1	1	0	0	0	0
uncultured Acidobacteria bacterium cosmid p2H8	0	0	0	1	0	0	0	0	0
uncultured Acidobacteria bacterium HF4000_26D02	0	0	0	0	1	1	0	0	0
uncultured Acidobacteria bacterium Rifle_16ft_4_minimus_33681	0	0	0	1	0	4	4	0	9
uncultured Acidobacteria bacterium Rifle_16ft_4_minimus_37967	0	0	0	0	4	2	0	0	12
uncultured Acidobacteria bacterium Rifle_16ft_4_minimus_38548	0	0	2	1	1	3	1	0	12
uncultured Acidobacteria bacterium Rifle_16ft_4_minimus_38982	0	0	1	0	1	1	1	0	12
uncultured Holophagae bacterium	0	0	0	0	0	0	0	0	2
uncultured Holophaga sp.	0	0	0	0	0	0	0	0	2
Holophaga foetida	0	0	0	0	0	1	0	0	2
Candidatus Solibacter usitatus	0	0	9	5	7	11	2	0	49
Acidobacteria bacterium Mor1	0	0	1	3	3	4	1	0	13
Acidobacteria bacterium HEG_-6_39	35	0	35	82	254	49	30	1	220
Acidobacteria bacterium IGE-010	0	0	0	0	0	0	0	0	1
Hydrogenobaculum sp. Y04AAS1	0	0	0	1	3	4	1	0	9
Thermosulfidibacter takaii	0	0	1	0	1	1	0	0	8
Sulfurihydrogenibium sp. YO3AOP1	0	0	5	1	5	0	0	0	6
uncultured Aquificae bacterium	0	0	0	0	0	0	0	0	2
Caldithrix abyssi	0	0	0	0	0	0	0	0	2
Desulfurispirillum indicum	0	0	0	1	0	0	0	0	0
Calditerrivibrio nitroreducens	0	0	0	0	0	0	0	0	1
Denitrovibrio acetiphilus	0	0	0	0	0	0	0	0	2
Flexistipes sinusarabici	0	0	0	0	0	1	0	0	0
Elusimicrobium minutum	0	0	0	1	0	0	0	0	0
uncultured Termite group 1 bacterium	0	0	0	0	0	0	0	0	1
uncultured ammonia-oxidizing bacterium	17	0	0	75	2	0	0	0	1
bacterium enrichment culture	0	0	1	1	0	0	1	0	9
bacterium enrichment culture clone 2a(2010)	0	0	1	0	0	0	0	0	0
bacterium enrichment culture clone aoxauto110_4W	0	0	0	1	0	0	0	0	0
bacterium enrichment culture clone bHCH1_A5	0	0	0	0	1	0	0	0	0
uncultured Crater Lake bacterium CL500-9	0	0	0	0	0	0	0	0	1
grassland soil clone sl2_504	0	0	0	1	0	0	0	0	0
uncultured maize root bacterium Zmrc173	0	0	0	0	0	0	0	0	1
uncultured maize root bacterium Zmrc179	0	0	0	2	1	0	1	0	0
marine bacterium enrichment culture clone K03-F2-S5	0	0	0	2	1	0	0	0	0
potato plant root bacterium RC-III-8	0	0	0	0	0	1	0	0	1
rhizosphere soil bacterium RSC-II-66	0	0	0	0	0	0	2	0	0
uncultured bacterium glc16	0	0	0	1	0	0	0	0	0
uncultured bacterium GR-296.II.1	0	0	0	0	3	0	0	0	5
uncultured bacterium GR-296.II.2	0	0	0	0	0	0	0	0	1
uncultured bacterium GR-WP39-22	0	0	0	0	0	0	0	0	8
uncultured bacterium 1042	0	0	0	1	0	0	0	0	0
uncultured bacterium 1062	0	0	0	0	0	1	0	0	0
uncultured bacterium 1116	0	0	0	0	0	0	0	3	8
uncultured bacterium 126	0	0	2	0	1	5	0	0	7
uncultured bacterium 14	0	0	0	4	0	0	35	0	0
uncultured bacterium 1404-16	0	0	0	0	0	0	0	0	1
uncultured bacterium 148	0	0	0	1	0	1	0	0	0
uncultured bacterium 164	0	0	1	0	6	2	0	0	4
uncultured bacterium 18	0	0	0	0	0	0	1	0	0
uncultured bacterium 182_07_C02	0	0	0	0	1	0	0	0	0
uncultured bacterium 182_10_L09	0	0	0	0	3	0	0	0	0
uncultured bacterium 183_01_D18	0	0	0	0	1	0	0	0	0
uncultured bacterium 183_12_O16	0	0	0	0	0	0	0	0	1
uncultured bacterium 183_21_D14	0	0	1	0	0	1	0	0	0
uncultured bacterium 183_26_G23	0	0	0	0	1	0	0	0	0
uncultured bacterium 183_29_M04	0	0	0	1	0	0	0	0	0
uncultured bacterium 183_42_E18	0	0	0	0	0	1	0	0	0
uncultured bacterium 20	0	0	0	1	0	0	0	0	0
uncultured bacterium 21	0	0	0	1	0	0	2	0	0
uncultured bacterium 213	0	0	2	1	3	4	0	0	7
uncultured bacterium 23	0	0	0	0	0	0	1	0	0
uncultured bacterium 2304	0	0	3	0	0	0	0	0	4
uncultured bacterium 246	0	0	0	0	0	1	0	0	2
uncultured bacterium 25	0	0	4	6	4	2	1	0	4
uncultured bacterium 253	0	0	1	0	0	3	0	0	3
uncultured bacterium 259	0	0	1	4	5	1	0	0	22
uncultured bacterium 270	0	0	0	1	3	2	1	0	3
uncultured bacterium 293	0	0	12	0	7	16	15	0	177
uncultured bacterium 4C6	0	0	1	1	0	0	0	0	0
uncultured bacterium 59	0	0	1	15	0	3	0	0	7
uncultured bacterium 5G12	0	0	17	12	2	18	1	0	30
uncultured bacterium 5G4	0	0	1	2	3	5	0	0	3
uncultured bacterium 5H7	0	0	0	0	0	1	0	0	0
uncultured bacterium 66	0	0	1	0	2	2	0	0	13
uncultured bacterium 70	0	0	0	1	0	3	0	0	2
uncultured bacterium 8	0	0	0	0	1	0	6	0	1
uncultured bacterium 888	0	0	3	0	2	1	1	0	32
uncultured bacterium 92	0	0	2	0	9	2	0	0	2
uncultured bacterium 98	0	0	3	2	4	4	0	0	14
uncultured bacterium A1Q1_fos_1870	0	0	0	0	0	0	0	0	1
uncultured bacterium A1Q1_fos_2037	0	0	0	1	1	0	0	0	6
uncultured bacterium A1Q1_fos_2116	0	0	0	1	0	0	0	0	0
uncultured bacterium A1Q1_fos_515	0	0	1	1	1	0	0	0	0
uncultured bacterium A1Q1_fos_517	0	0	0	0	1	0	0	0	1
uncultured bacterium A1Q1_fos_550	0	0	0	0	0	0	0	0	2
uncultured bacterium A1Q1_fos_560	0	0	0	1	1	0	0	0	0
uncultured bacterium A1Q1_fos_568	0	0	0	0	1	0	0	0	0
uncultured bacterium A1Q1_fos_600	0	0	0	1	0	0	0	0	1
uncultured bacterium A1Q1_fos_862	0	0	0	0	0	0	0	0	1
uncultured bacterium AD106-G4	0	0	1	0	0	0	0	0	0
uncultured bacterium AD106-G5	0	0	0	0	1	0	0	0	0
uncultured bacterium AD12-A11	0	0	3	1	2	1	0	0	5
uncultured bacterium AD12-C5	0	0	0	0	0	0	0	0	1
uncultured bacterium AD243-H1	0	0	0	1	1	0	0	0	1
uncultured bacterium AD254-A9	0	0	1	0	0	0	0	0	0
uncultured bacterium AD347-E12	0	0	0	3	1	0	0	0	0
uncultured bacterium AD370-D1	0	0	0	1	0	0	0	0	5
uncultured bacterium AD66-C11	0	0	2	0	0	0	0	0	4
uncultured bacterium Ak20-3	0	0	1	0	0	1	0	0	0
uncultured bacterium ARCTIC24_B_12	0	0	0	2	0	0	0	0	4
uncultured bacterium ARCTIC47_D_06	0	0	0	1	0	0	0	0	0
uncultured bacterium B7P37metaSE	0	0	0	1	0	0	0	0	0
uncultured bacterium BD_contig00194	0	0	0	0	0	0	0	0	1
uncultured bacterium BD_contig00448	0	0	0	0	0	0	1	0	0
uncultured bacterium BD_contig00695	0	0	0	1	0	0	0	0	0
uncultured bacterium BD_contig01064	0	0	0	0	0	1	0	0	0
uncultured bacterium BD_contig01183	0	0	0	0	0	1	0	0	0
uncultured bacterium BD_contig01284	0	0	0	0	1	1	0	0	0
uncultured bacterium BD_contig01315	0	0	0	1	0	0	0	0	0
uncultured bacterium BD_contig01506	0	0	0	0	0	1	0	0	0
uncultured bacterium BD_contig01643	0	0	0	1	0	0	0	0	0
uncultured bacterium BD_contig01799	0	0	0	1	1	0	1	0	0
uncultured bacterium BD_contig01832	0	0	0	1	0	0	0	0	0
uncultured bacterium BD_contig01849	0	0	0	0	0	1	0	0	0
uncultured bacterium BD_contig01903	0	0	0	1	0	1	0	0	0
uncultured bacterium BD_contig02093	0	0	0	1	0	0	0	0	0
uncultured bacterium BD_contig02105	0	0	0	1	0	0	1	0	0
uncultured bacterium BD_contig02446	0	0	0	0	1	0	0	0	0
uncultured bacterium BD_contig02537	0	0	0	0	0	0	0	0	1
uncultured bacterium BD_contig02797	0	0	0	0	0	0	0	0	1
uncultured bacterium BD_contig02803	0	0	0	0	0	1	0	0	0
uncultured bacterium BD_contig02810	0	0	0	0	0	1	0	0	0
uncultured bacterium BD_contig03162	0	0	0	0	0	1	0	0	0
uncultured bacterium BD_contig03563	0	0	0	0	1	0	0	0	0
uncultured bacterium BLR10	0	0	10	0	0	0	0	0	0
uncultured bacterium BLR13	0	0	1	0	0	0	0	0	0
uncultured bacterium BLR8	0	0	0	2	0	0	0	0	0
uncultured bacterium contig00001	0	0	1	2	3	1	1	0	3
uncultured bacterium contig00003	0	0	0	0	0	0	0	0	1
uncultured bacterium contig00005	0	0	0	1	2	0	0	0	6
uncultured bacterium contig00007	0	0	0	1	0	0	0	0	0
uncultured bacterium contig00012	0	0	0	0	2	0	0	0	1
uncultured bacterium contig00016	0	0	9	0	1	15	0	0	35
uncultured bacterium contig00017	0	0	0	1	0	0	0	0	0
uncultured bacterium contig00020	0	0	1	18	20	0	10	1	45
uncultured bacterium contig00021	0	0	3	2	1	0	1	0	2
uncultured bacterium contig00022	0	0	0	0	0	0	1	0	5
uncultured bacterium contig00023	0	0	1	0	0	0	0	0	7
uncultured bacterium contig00025	0	0	0	0	1	0	0	0	0
uncultured bacterium contig00026	0	0	0	0	1	0	0	0	0
uncultured bacterium contig00027	0	0	3	1	1	1	1	0	0
uncultured bacterium contig00030	0	0	0	0	0	0	0	0	2
uncultured bacterium contig00031	0	0	1	0	0	0	0	0	4
uncultured bacterium contig00032	0	0	0	0	2	0	0	0	2
uncultured bacterium contig00033	0	0	0	0	1	0	0	0	1
uncultured bacterium contig00037	0	0	0	1	0	0	0	0	0
uncultured bacterium contig00038	0	0	0	1	2	0	0	0	0
uncultured bacterium contig00046	0	0	2	0	2	0	0	0	3
uncultured bacterium contig00047	0	0	0	1	9	1	0	0	0
uncultured bacterium contig00049	0	0	0	0	0	1	0	0	0
uncultured bacterium contig00050	0	0	0	0	1	0	0	0	1
uncultured bacterium contig00055	0	0	1	13	5	1	1	1	4
uncultured bacterium contig00060	0	0	0	0	0	0	0	0	1
uncultured bacterium contig00068	0	0	1	0	2	0	0	0	0
uncultured bacterium contig00071	0	0	4	0	0	0	0	0	3
uncultured bacterium contig00081	0	0	0	0	0	3	0	0	0
uncultured bacterium contig00082	0	0	0	1	1	0	0	0	0
uncultured bacterium contig00086	0	0	0	1	0	0	0	0	0
uncultured bacterium contig00090	0	0	1	1	0	0	0	0	0
uncultured bacterium contig00092	0	0	1	0	0	0	0	0	0
uncultured bacterium contig00095	0	0	1	2	0	0	0	0	1
uncultured bacterium contig00100	0	0	0	0	1	0	0	0	0
uncultured bacterium contig00101	0	0	0	0	0	0	0	0	3
uncultured bacterium contig00104	0	0	0	1	0	0	0	0	0
uncultured bacterium contig00114	0	0	0	0	0	0	0	0	1
uncultured bacterium contig00117	0	0	5	0	0	4	0	0	0
uncultured bacterium contig00119	0	0	0	0	1	0	0	0	0
uncultured bacterium contig00120	0	0	0	0	0	0	1	0	1
uncultured bacterium contig00129	0	0	0	1	0	0	0	0	0
uncultured bacterium contig00131	0	0	1	0	1	0	0	0	2
uncultured bacterium contig00142	0	0	1	0	0	0	0	0	0
uncultured bacterium contig00144	0	0	0	1	0	0	0	0	0
uncultured bacterium contig00145	0	0	0	0	0	0	0	0	1
uncultured bacterium contig00148	0	0	4	6	0	0	0	0	0
uncultured bacterium contig00151	0	0	0	1	0	0	0	0	0
uncultured bacterium contig00156	0	0	0	1	2	0	0	0	0
uncultured bacterium contig00170	0	0	1	1	0	3	1	0	7
uncultured bacterium contig00173	0	0	1	1	0	0	0	0	0
uncultured bacterium contig00174	0	0	0	0	0	0	0	0	2
uncultured bacterium contig00179	0	0	1	1	0	1	0	0	0
uncultured bacterium contig00180	0	0	0	1	0	0	0	0	0
uncultured bacterium contig00182	0	0	1	1	1	0	0	0	0
uncultured bacterium contig00185	0	0	2	0	0	0	0	0	0
uncultured bacterium contig00198	0	0	0	1	0	0	0	0	0
uncultured bacterium contig00199	0	0	0	1	0	0	0	0	0
uncultured bacterium contig00200	0	0	0	0	1	0	0	0	0
uncultured bacterium contig00219	0	0	0	0	0	0	0	0	1
uncultured bacterium contig00270	0	0	0	1	0	0	0	0	0
uncultured bacterium contig00284	0	0	0	0	0	0	0	0	1
uncultured bacterium contig00405	0	0	0	0	1	0	0	0	2
uncultured bacterium contig00528	0	0	0	0	0	0	0	0	5
uncultured bacterium Contigcl_51	0	0	0	0	0	1	0	0	0
uncultured bacterium CSL11	0	0	0	0	0	0	0	0	1
uncultured bacterium CSL12	0	0	0	0	1	0	0	0	0
uncultured bacterium CSL142	0	0	0	0	4	0	1	0	4
uncultured bacterium CSLC2	0	0	2	0	0	1	0	0	3
uncultured bacterium ctg7180000000737	0	0	0	0	0	0	0	0	1
uncultured bacterium ctg7180000000757	0	0	0	1	0	0	0	0	0
uncultured bacterium ctg7180000000780	0	0	0	0	0	0	0	0	1
uncultured bacterium ctg7180000000785	0	0	5	2	4	3	1	0	9
uncultured bacterium ctg7180000000786	0	0	2	0	0	0	0	0	0
uncultured bacterium ctg7180000000790	0	0	0	0	0	0	0	0	1
uncultured bacterium ctg7180000000791	0	0	0	1	0	1	0	0	0
uncultured bacterium ctg7180000000804	0	0	3	2	0	2	0	0	4
uncultured bacterium ctg7180000000805	0	0	0	0	0	0	0	0	1
uncultured bacterium ctg7180000000810	0	0	0	0	0	1	0	0	0
uncultured bacterium ctg7180000000817	0	0	0	1	1	0	0	0	0
uncultured bacterium ctg7180000000821	0	0	0	0	1	0	0	0	0
uncultured bacterium ctg7180000000852	0	0	0	1	0	0	0	0	0
uncultured bacterium ctg7180000000864	0	0	2	3	1	1	0	0	2
uncultured bacterium ctg7180000000880	0	0	2	1	0	1	0	0	0
uncultured bacterium ctg7180000000900	0	0	1	0	3	0	0	0	4
uncultured bacterium ctg7180000000905	0	0	0	0	0	0	0	0	1
uncultured bacterium ctg7180000000909	0	0	1	0	0	1	0	0	0
uncultured bacterium ctg7180000000919	0	0	1	0	0	0	0	0	0
uncultured bacterium ctg7180000000927	0	0	6	12	2	4	0	1	13
uncultured bacterium ctg7180000000948	0	0	0	1	0	0	0	0	1
uncultured bacterium ctg7180000000971	0	0	0	1	0	0	0	0	0
uncultured bacterium ctg7180000000987	0	0	7	5	4	3	0	1	6
uncultured bacterium ctg7180000001011	0	0	1	3	2	1	0	0	4
uncultured bacterium ctg7180000001012	0	0	0	1	1	1	0	0	2
uncultured bacterium ctg7180000001022	0	0	1	1	0	1	0	0	2
uncultured bacterium ctg7180000001043	0	0	1	0	0	0	0	0	0
uncultured bacterium ctg7180000001084	0	0	1	0	0	0	0	0	0
uncultured bacterium ctg7180000001094	0	0	3	2	0	1	0	0	7
uncultured bacterium ctg7180000001431	0	0	7	0	0	0	0	0	0
uncultured bacterium ctg7180000001434	0	0	0	0	0	0	0	0	3
uncultured bacterium ctg7180000001435	0	0	2	0	0	1	0	0	1
uncultured bacterium ctg7180000001446	0	0	0	0	0	0	0	0	1
uncultured bacterium ctg7180000001448	0	0	8	8	3	7	0	1	14
uncultured bacterium ctg7180000001449	0	0	2	0	0	1	0	0	1
uncultured bacterium ctg7180000001454	0	0	2	0	0	2	0	0	5
uncultured bacterium EB1	0	0	0	0	0	0	0	0	1
uncultured bacterium esnapd17	0	0	0	1	0	0	0	0	0
uncultured bacterium esnapd2	0	0	0	0	0	0	0	0	2
uncultured bacterium F41-01	0	0	0	0	0	0	0	0	1
uncultured bacterium F42-01	0	0	0	0	0	1	0	0	3
uncultured bacterium FC10F	0	0	0	1	0	0	0	0	0
uncultured bacterium fosmid I5J7	0	0	0	0	0	0	0	0	1
uncultured bacterium gwa2_scaffold_10153	0	0	2	3	3	1	1	0	6
uncultured bacterium gwa2_scaffold_142	0	0	0	0	1	0	0	0	2
uncultured bacterium gwa2_scaffold_2445	0	0	0	0	1	0	0	0	1
uncultured bacterium gwa2_scaffold_2857	0	0	1	0	0	0	0	0	2
uncultured bacterium gwa2_scaffold_32406	0	0	0	0	1	0	0	0	1
uncultured bacterium gwa2_scaffold_367	0	0	0	0	0	0	0	0	1
uncultured bacterium gwa2_scaffold_5887	0	0	0	0	0	0	0	0	1
uncultured bacterium gwa2_scaffold_7877	0	0	0	0	0	0	0	0	1
uncultured bacterium GWB1_scaffold_2574	0	0	0	0	0	0	0	0	2
uncultured bacterium gwb2_scaffold_6163	0	0	0	0	0	0	0	0	1
uncultured bacterium gwc1_scaffold_1354	0	0	0	1	0	0	0	0	4
uncultured bacterium gwc2_scaffold_269	0	0	0	0	0	0	0	0	1
uncultured bacterium gwc2_scaffold_5176	0	0	0	0	0	0	0	0	1
uncultured bacterium gwf1_scaffold_1194	0	0	1	0	0	0	0	0	0
uncultured bacterium HF0010_04H24	0	0	4	0	0	1	0	0	0
uncultured bacterium HF0010_08B07	0	0	0	0	0	0	0	0	1
uncultured bacterium HF0500_16O16	0	0	0	0	0	0	0	0	1
uncultured bacterium HF0770_23K07	0	0	0	0	0	0	0	0	1
uncultured bacterium IN-12	0	0	0	1	0	1	9	0	0
uncultured bacterium KM3-173-A5	0	0	0	1	0	0	0	0	0
uncultured bacterium KM3-174-C5	0	0	0	0	0	0	0	0	1
uncultured bacterium KM3-18-F8	0	0	0	0	0	1	0	0	2
uncultured bacterium KM3-23-D4	0	0	0	1	0	0	0	0	0
uncultured bacterium KM3-47-A6	0	0	1	1	2	0	1	0	1
uncultured bacterium KM3-69-F5	0	0	0	0	1	0	0	0	5
uncultured bacterium KM4-1-D1	0	0	0	4	2	0	0	0	1
uncultured bacterium KM4-9-H7	0	0	0	0	0	1	0	0	4
uncultured bacterium lac153	0	0	1	2	3	0	0	0	1
uncultured bacterium lac160	0	0	2	1	0	4	0	0	2
uncultured bacterium lac193	0	0	0	0	0	0	0	0	1
uncultured bacterium Lac36W	0	0	1	8	5	0	1	0	0
uncultured bacterium lac82	0	0	155	1	0	65	0	0	0
uncultured bacterium mle1-16	0	0	0	0	0	0	0	0	1
uncultured bacterium OIm26	0	0	0	1	0	0	0	0	0
uncultured bacterium Oim30	0	0	0	1	0	0	0	0	0
uncultured bacterium P1N3	0	0	0	1	0	0	0	0	0
uncultured bacterium P2N8	0	0	0	0	1	0	0	0	0
uncultured bacterium pAW1	0	0	0	1	0	0	0	0	0
uncultured bacterium pBE3-1	0	0	0	1	0	0	0	0	0
uncultured bacterium pEAF66	0	0	12	0	0	0	0	0	0
uncultured bacterium Rifle_16ft_4_minimus_19379	0	0	0	1	0	2	0	0	9
uncultured bacterium Rifle_16ft_4_minimus_37862	0	0	1	0	0	3	1	0	16
uncultured bacterium Rifle_16ft_4_minimus_38450	0	0	0	5	0	0	0	0	0
uncultured bacterium SAT52-D2	0	0	0	0	0	0	0	0	2
uncultured bacterium TB312_p	0	0	0	1	0	0	0	0	0
uncultured bacterium UPO38	0	0	0	0	0	0	0	0	1
uncultured bacterium UPO43	0	0	0	1	0	0	0	0	0
uncultured bacterium UPO47	0	0	0	0	0	0	0	0	1
uncultured bacterium UPO53	0	0	0	1	0	0	0	0	0
uncultured bacterium UPO76	0	0	0	0	0	0	0	0	1
uncultured bacterium W4-21b	0	0	0	0	0	0	0	0	2
uncultured bacterium W4-39b	0	0	0	0	1	1	1	0	3
uncultured bacterium W4-87b	0	0	0	3	0	0	0	0	0
uncultured bacterium W5-102b	0	0	4	3	0	5	0	0	12
uncultured bacterium W5-15b	0	0	1	2	1	0	0	0	0
uncultured bacterium W5-47b	0	0	0	8	0	0	0	0	1
uncultured bacterium W5-51b	0	0	6	15	54	4	2	1	50
uncultured bacterium W5-77b	0	0	0	9	0	1	0	0	2
uncultured bacterium yo10	0	0	0	0	3	0	1	0	0
uncultured bacterium yo11	0	0	0	0	0	0	0	0	1
uncultured bacterium yo9	0	0	0	0	0	0	0	0	1
uncultured bacterium zdt-14e13	0	0	0	0	0	1	0	0	0
uncultured bacterium zdt-25h14	0	0	1	0	0	0	2	0	1
uncultured bacterium zdt-33i5	0	0	0	1	0	0	0	0	1
uncultured bacterium zdt-44a23	0	0	3	0	0	0	0	0	0
uncultured compost bacterium	0	0	0	0	0	3	0	0	0
uncultured deep-sea bacterium	0	0	0	0	0	0	0	0	1
uncultured denitrifying bacterium	0	0	2	5	2	3	1	0	2
uncultured endophytic bacterium	0	0	1	1	0	2	1	0	0
uncultured forest soil bacterium	0	0	0	4	1	0	0	0	0
uncultured marine bacterium	0	0	1	4	3	1	0	0	4
uncultured marine bacterium 106	0	0	0	0	0	1	0	0	1
uncultured marine bacterium 311	0	0	0	0	0	0	0	0	1
uncultured marine bacterium 463	0	0	0	0	1	0	0	0	0
uncultured marine bacterium 577	0	0	0	6	0	0	0	0	1
uncultured marine bacterium Ant4D5	0	0	1	0	0	0	0	0	0
uncultured marine bacterium HF10_25F10	0	0	0	0	1	0	0	0	0
uncultured marine bacterium MedDCM-OCT-S09-C199	0	0	0	2	0	0	0	0	0
uncultured marine bacterium PPT_M1	0	0	0	0	0	1	0	0	1
uncultured marine bacterium PPT_M2	0	0	0	0	0	1	0	0	0
uncultured methanotrophic bacterium	0	0	3	7	10	0	2	0	6
uncultured methylotrophic bacterium	0	0	0	4	0	0	0	0	0
uncultured nitrite-oxidizing bacterium	0	0	1	5	0	2	0	0	1
uncultured nuHF2 cluster bacterium HF0130_29D04	0	0	0	6	4	2	0	0	2
uncultured nuHF2 cluster bacterium HF0500_02A10	0	0	0	0	0	0	0	0	1
uncultured nuHF2 cluster bacterium HF0500_39O04	0	0	0	1	0	0	0	0	0
uncultured sediment bacterium	0	0	0	0	1	0	0	0	2
uncultured soil bacterium C010	0	0	0	1	0	0	0	0	0
uncultured sulfate-reducing bacterium	0	0	0	0	0	1	0	0	0
unidentified bacterium CPA56	0	0	0	1	0	0	0	0	0
unidentified bacterium CPA63	0	0	0	0	4	0	0	0	1
unidentified bacterium CPB139	0	0	1	0	1	0	0	0	0
unidentified bacterium SM-A31	0	0	0	0	1	0	0	0	0
unidentified bacterium SM-A46	0	0	0	4	1	0	1	0	2
unidentified bacterium SM-A75	0	0	0	1	1	0	0	0	1
unidentified bacterium sp. sbr-gs23	0	0	0	1	0	0	0	0	0
unidentified eubacterium clone vHge3-5	0	0	0	0	0	0	0	0	1
unidentified soil bacteria	0	0	1	0	1	0	0	0	1
Rhodothermus marinus	0	0	0	2	6	0	0	0	2
Salinibacter ruber	0	0	2	2	3	1	1	0	8
Rhodothermaceae bacterium RA	0	0	1	5	0	0	0	0	8
Bacteroides caecimuris	0	0	0	0	1	0	0	0	0
Bacteroides dorei	0	0	2	1	2	4	1	0	5
Bacteroides fragilis	0	0	2	0	0	1	8	0	2
Bacteroides helcogenes	0	0	0	1	0	0	0	0	0
Bacteroides salanitronis	0	0	0	1	0	0	0	0	0
Bacteroides thetaiotaomicron	0	0	0	0	1	0	0	0	2
Bacteroides xylanisolvens	0	0	0	0	0	1	0	0	1
unidentified Bacteroidaceae pDH-E	0	0	1	2	1	0	0	0	3
Odoribacter splanchnicus	0	0	0	0	0	1	0	0	0
Barnesiella viscericola	0	0	0	0	0	0	1	0	0
Dysgonomonas capnocytophagoides	0	0	0	1	0	0	0	0	0
Fermentimonas caenicola	0	0	0	0	4	0	0	0	0
Paludibacter propionicigenes	0	0	0	4	3	2	2	0	1
Parabacteroides distasonis	0	0	0	1	2	0	2	0	4
Parabacteroides goldsteinii	0	0	0	0	0	0	1	0	0
Petrimonas mucosa	0	0	0	0	2	0	1	0	0
Porphyromonas asaccharolytica	0	0	0	1	0	3	0	0	6
Proteiniphilum saccharofermentans	0	0	0	0	1	0	0	0	0
Prevotella dentalis	0	0	0	0	2	0	1	0	0
Prevotella enoeca	0	0	0	0	3	0	0	0	0
Prevotella fusca	0	0	0	0	2	0	0	0	3
Prevotella jejuni	0	0	0	0	1	0	0	0	0
Prevotella melaninogenica	0	0	2	0	3	1	0	0	5
Prevotella scopos	0	0	0	0	1	0	0	0	0
Prevotella sp. Sc00026	0	0	0	0	1	1	0	0	1
Alistipes finegoldii	0	0	0	1	0	1	0	0	0
Alistipes putredinis	0	0	1	0	0	0	0	0	0
Alistipes shahii	0	0	1	0	1	0	0	0	0
Rikenella microfusus	0	0	0	2	1	0	8	0	0
Bacteroidales bacterium CF	0	0	0	1	0	0	1	0	0
Alkalitalea saponilacus	0	0	0	1	0	0	0	0	0
uncultured Marinilabiliaceae bacterium	0	0	0	0	1	0	0	0	0
Draconibacterium orientale	0	0	0	1	1	0	0	0	0
Arachidicoccus sp. BS20	0	0	1	4	3	0	1	0	2
Chitinophaga ginsengisegetis	0	0	0	0	1	1	1	0	1
Chitinophaga pinensis	11	0	1	14	20	6	7	2	14
Chitinophaga sp.	0	0	0	0	1	0	0	0	0
Chitinophaga sp. O9	0	0	0	1	0	0	0	0	0
Filimonas lacunae	0	0	1	6	7	0	4	0	5
Flavisolibacter sp. LCS9	0	0	2	17	9	1	14	1	7
Niabella ginsenosidivorans	0	0	0	5	3	0	1	0	3
Niabella soli	0	0	0	5	5	1	5	0	7
uncultured Niastella sp.	0	0	0	0	0	0	1	0	0
Niastella koreensis	0	0	3	45	107	8	36	4	23
Niastella sp.	0	0	0	0	1	0	0	0	0
Terrimonas ferruginea	0	0	0	0	1	0	0	0	0
Terrimonas sp.	0	0	0	1	0	0	0	0	0
Terrimonas sp. EAT_3_10	0	0	0	1	0	0	0	0	0
Chitinophagaceae bacterium	0	0	0	3	5	1	1	0	8
Candidatus Amoebophilus asiaticus	0	0	0	1	0	0	1	0	0
Cardinium endosymbiont of Lepidosaphes pinnaeformis	0	0	1	0	0	0	0	0	0
Cardinium endosymbiont of Oceanaspidiotus spinosus	0	0	0	0	0	0	0	0	1
Algoriphagus machipongonensis	0	0	0	1	0	0	0	0	0
Algoriphagus sp. M8-2	0	0	0	1	2	0	6	0	1
Aquiflexum balticum	0	0	0	0	0	0	2	0	0
Echinicola vietnamensis	0	0	0	1	0	0	1	0	0
Cytophaga hutchinsonii	0	0	20	20	29	4	51	1	23
Cytophaga sp.	0	0	0	0	0	1	0	0	0
Dyadobacter fermentans	0	0	0	1	1	0	2	0	0
Emticicia oligotrophica	0	0	0	5	1	0	1	0	1
uncultured Hymenobacter group bacterium	0	0	1	0	0	0	0	0	0
Fibrella aestuarina	0	0	0	1	3	0	1	0	1
Fibrella sp. ES10-3-2-2	0	0	2	0	0	1	0	0	1
uncultured Flexibacter sp.	0	0	0	0	0	0	15	0	2
Flexibacter flexilis	0	0	0	0	0	0	0	0	1
Leadbetterella byssophila	0	0	0	0	1	0	0	0	0
uncultured Ohtaekwangia sp.	0	0	0	0	0	0	0	0	1
uncultured Runella sp.	0	0	0	1	0	1	0	0	2
Runella slithyformis	0	0	1	1	0	0	0	0	0
Spirosoma linguale	0	0	0	0	2	0	2	0	0
Spirosoma montaniterrae	0	0	0	1	0	0	0	0	0
Spirosoma radiotolerans	0	0	0	1	1	0	0	0	0
uncultured Flammeovirgaceae bacterium	0	0	0	1	0	1	0	0	1
Flammeovirga sp. MY04	0	0	0	1	0	0	0	0	0
Marivirga tractuosa	0	0	0	13	9	0	8	0	3
Flammeovirgaceae bacterium 311	0	0	1	3	2	0	4	0	2
Hymenobacter sedentarius	0	0	1	1	2	1	0	0	1
Hymenobacter sp. APR13	0	0	4	1	0	1	0	0	0
Hymenobacter sp. DG25A	0	0	40	0	0	8	0	0	0
Hymenobacter sp. DG25B	0	0	40	1	0	6	0	0	0
Hymenobacter sp. PAMC 26554	0	0	0	1	1	0	1	0	0
Hymenobacter sp. PAMC 26628	0	0	0	1	0	0	1	0	2
Hymenobacter sp. SAFR-033	0	0	1	0	0	0	0	0	0
Hymenobacter swuensis	0	0	6	1	0	3	0	0	1
Pontibacter actiniarum	0	0	20	1	0	1	1	0	0
Pontibacter akesuensis	0	0	8	0	0	0	0	0	0
Pontibacter humi	0	0	0	0	0	1	0	0	0
Pontibacter korlensis	0	0	11	0	0	1	0	0	0
Rufibacter sp. DG15C	0	0	1015	1	0	95	0	0	1
Rufibacter sp. DG31D	0	0	1104	0	0	74	1	0	0
Rufibacter tibetensis	0	0	6	1	0	0	0	0	0
Siccationidurans antarcticus	0	0	0	1	0	0	0	0	0
Persicobacter sp. CCB-QB2	0	0	0	0	2	0	0	0	0
Persicobacter sp. JZB09	0	0	0	1	1	0	0	0	0
Cytophagales bacterium TFI 002	0	0	0	1	0	0	7	0	1
uncultured Bacteroidetes bacterium	0	0	1	11	9	1	15	1	17
unidentified eubacterium clone LGB#27	0	0	0	1	3	0	0	0	0
uncultured Flavobacteriia bacterium	0	0	0	0	1	0	1	0	0
Blattabacterium punctulatus	0	0	0	2	0	0	0	0	0
Blattabacterium sp. (Periplaneta americana)	0	0	0	0	1	0	0	0	0
Fluviicola sp. RIFCSPHIGHO2_02_FULL_43_260	0	0	6	4	3	1	1	0	16
Fluviicola taffensis	0	0	0	4	10	3	4	0	1
uncultured Cryomorphaceae bacterium	0	0	0	0	1	0	0	0	2
Owenweeksia hongkongensis	0	0	0	6	8	0	1	0	0
uncultured Flavobacteriales bacterium	0	0	0	1	1	0	0	0	0
Aequorivita sublithincola	0	0	0	0	1	0	1	0	3
Algibacter alginicilyticus	0	0	0	1	0	0	0	0	0
Arenibacter algicola	0	0	0	1	0	0	0	0	2
Capnocytophaga genosp. AHN8471	0	0	0	0	0	0	0	0	1
Capnocytophaga leadbetteri	0	0	0	0	2	0	0	0	0
Capnocytophaga sp. H2931	0	0	1	0	0	0	0	0	0
Capnocytophaga sp. H4358	0	0	0	0	1	0	0	0	0
Cellulophaga sp. MM#3	0	0	0	0	1	0	0	0	0
Chryseobacterium gallinarum	0	0	0	0	2	0	0	0	0
Chryseobacterium indologenes	0	0	0	0	1	1	0	0	1
Chryseobacterium piperi	0	0	0	0	0	1	0	0	0
Chryseobacterium sp. IHB B 10212	0	0	0	0	0	3	0	0	0
Chryseobacterium sp. StRB126	0	0	0	0	0	8	0	0	3
Elizabethkingia genomosp. 3	0	0	1	0	0	3	0	0	0
Elizabethkingia genomosp. 4	0	0	0	0	0	1	0	0	0
Elizabethkingia miricola	0	0	0	0	0	1	0	0	0
uncultured Flavobacteriaceae bacterium	0	0	3	11	8	3	7	0	8
Flavobacterium columnare	0	0	2	2	3	0	1	0	0
Flavobacterium crassostreae	0	0	0	1	1	0	0	0	0
Flavobacterium gilvum	0	0	0	1	0	1	1	0	0
Flavobacterium indicum	0	0	0	0	1	0	0	0	0
Flavobacterium johnsoniae	0	0	2	1	3	25	0	0	4
Flavobacterium psychrophilum	0	0	2	2	0	9	1	0	6
Flavobacterium sp. PK15	0	0	0	0	0	2	0	0	0
Flavobacterium sp. Tm-S1-7	0	0	0	1	0	0	0	0	0
Formosa sp. Hel1_31_208	0	0	0	0	0	0	0	0	1
Formosa sp. Hel1_33_131	0	0	0	0	1	0	0	0	0
Gramella flava	0	0	0	0	0	1	0	0	1
Gramella forsetii	0	0	2	5	5	2	7	0	18
Maribacter sp. B1	0	0	0	0	0	0	1	0	0
Maribacter sp. HTCC2170	0	0	0	1	0	0	0	0	0
Muricauda lutaonensis	0	0	0	1	0	0	0	0	0
Myroides odoratimimus	0	0	0	0	0	1	0	0	0
Myroides odoratus	0	0	1	0	0	1	0	0	0
Nonlabens dokdonensis	0	0	0	1	0	0	0	0	0
Nonlabens marinus	0	0	0	0	0	0	3	0	0
Polaribacter sp. KT25b	0	0	0	0	0	0	0	0	1
Riemerella anatipestifer	0	0	0	1	0	0	0	0	0
Robiginitalea biformata	0	0	0	0	0	0	0	0	1
Salegentibacter sp. T436	0	0	0	0	0	0	0	0	1
Seonamhaeicola sp. S2-3	0	0	0	1	0	0	0	0	0
Tenacibaculum ovolyticum	0	0	1	0	0	0	0	0	0
Flavobacteriaceae bacterium 3519-10	0	0	0	0	1	0	0	0	0
Flavobacteriaceae bacterium UJ101	0	0	0	1	0	0	0	0	0
Weeksella virosa	0	0	0	0	1	3	0	0	1
Winogradskyella sp. RHA_55	0	0	0	0	0	0	0	0	1
Zunongwangia profunda	0	0	0	0	1	0	0	0	0
Candidatus Sulcia muelleri	0	0	0	1	2	0	0	0	2
Flavobacteriales endosymbiont of Chionaspis wistariae D386	0	0	0	0	1	0	0	0	5
Flavobacteriales endosymbiont of Dynaspidiotus degeneratus D001	0	0	0	0	0	0	0	0	1
Haliscomenobacter hydrossis	0	0	0	1	2	0	4	0	3
Saprospira grandis	0	0	0	1	0	0	0	0	0
uncultured Sphingobacteriia bacterium	0	0	0	0	1	0	0	0	1
uncultured Cytophagales bacterium	0	0	0	1	0	0	0	0	0
uncultured Sphingobacteriales bacterium	0	0	0	1	1	0	3	0	0
Mucilaginibacter gotjawali	0	0	0	1	3	0	1	0	1
Mucilaginibacter mallensis	0	0	0	1	6	0	0	0	0
Mucilaginibacter sp. BJC16-A31	0	0	0	2	1	0	0	0	0
Mucilaginibacter sp. PAMC 26640	0	0	0	0	3	0	0	0	0
Pedobacter cryoconitis	0	0	2	2	3	22	1	0	10
Pedobacter heparinus	0	0	2	3	5	32	2	0	1
Pedobacter sp. BMA	0	0	0	0	1	0	0	0	0
Pedobacter sp. MS245e	0	0	1	0	0	0	0	0	0
Pedobacter sp. PACM 27299	0	0	0	0	2	1	0	0	1
Pedobacter steynii	0	0	4	0	2	1	0	0	2
Pseudopedobacter saltans	0	0	0	0	1	1	0	0	2
Solitalea canadensis	0	0	1	3	1	0	6	0	1
Sphingobacterium mizutaii	0	0	0	1	1	0	0	0	0
Sphingobacterium sp. 21	0	0	1	4	0	1	0	0	0
Sphingobacterium sp. B29	0	0	0	0	0	3	0	0	1
Sphingobacterium sp. ML3W	0	0	0	0	0	3	0	0	2
Sphingobacterium sp. PM2-P1-29	0	0	1	4	2	9	6	0	4
Sphingobacterium thalpophilum	0	0	1	2	5	0	1	0	0
Sphingobacteriaceae bacterium GW460-11-11-14-LB5	0	0	0	1	1	0	0	0	0
Bacteroidetes bacterium UKL13-3	0	0	0	1	3	1	12	0	1
Chlorobaculum limnaeum	0	0	0	1	0	0	0	0	1
Chlorobaculum parvum	0	0	0	1	0	0	0	0	1
Chlorobaculum tepidum	0	0	10	4	30	13	3	0	35
Chlorobaculum thiosulfatiphilum	0	0	0	0	0	0	0	0	1
Chlorobium bathyomarinum	0	0	0	0	1	0	0	0	0
Chlorobium chlorochromatii	0	0	4	5	7	2	1	0	28
Chlorobium limicola	0	0	0	2	0	0	0	0	1
Chlorobium phaeobacteroides	0	0	8	8	33	11	1	1	37
Chlorobium phaeovibrioides	0	0	0	0	1	0	0	0	0
Pelodictyon luteolum	0	0	0	0	3	0	0	0	0
Chloroherpeton thalassium	0	0	0	1	0	0	0	0	0
Prosthecochloris aestuarii	0	0	0	1	0	0	0	0	1
Prosthecochloris sp. HL-130-GSB	0	0	0	1	0	0	0	0	1
uncultured Chlorobi bacterium	0	0	0	1	0	0	1	0	1
uncultured Ignavibacteria bacterium Rifle_16ft_4_minimus_28285	0	0	0	0	0	0	0	0	2
Ignavibacterium album	0	0	1	26	2	1	0	0	12
Melioribacter roseus	0	0	2	3	1	0	0	0	13
Candidatus Cloacimonas acidaminovorans	0	0	0	0	0	0	0	0	1
uncultured Latescibacteria bacterium	0	0	2	1	1	4	0	0	16
uncultured Fibrobacteres/Acidobacteria group bacterium	0	0	0	0	0	0	0	0	1
uncultured Gemmatimonadetes bacterium	0	0	7	4	18	2	1	0	19
uncultured Gemmatimonadetes bacterium Rifle_16ft_4_minimus_1650	0	0	0	4	3	1	0	0	15
uncultured Gemmatimonadetes bacterium Rifle_16ft_4_minimus_27071	0	0	0	1	0	0	0	0	0
uncultured Gemmatimonadetes bacterium Rifle_16ft_4_minimus_37772	0	0	1	4	16	2	1	0	20
uncultured Gemmatimonadetes bacterium Rifle_16ft_4_minimus_7	0	0	1	1	2	0	0	0	8
uncultured Gemmatimonadales bacterium	0	0	0	0	1	0	0	0	0
uncultured Gemmatimonadales bacterium HF4000_15H13	0	0	0	0	1	0	0	0	1
uncultured Gemmatimonadaceae bacterium	0	0	1	2	2	0	0	0	6
uncultured Gemmatimonas sp.	0	0	4	8	16	4	0	1	20
Gemmatimonas aurantiaca	0	0	2	13	9	1	0	0	12
Gemmatimonas phototrophica	0	0	1	7	7	2	0	0	15
Gemmatirosa kalamazoonesis	9	0	13	66	50	14	7	3	124
uncultured Fusobacterium sp.	0	0	0	0	0	0	0	0	2
Ilyobacter polytropus	0	0	0	0	0	0	0	0	1
uncultured Leptotrichia sp.	0	0	0	1	0	0	0	0	0
Sebaldella termitidis	0	0	0	0	0	0	0	0	1
uncultured Candidatus Entotheonella sp.	0	0	2	0	1	3	0	0	2
uncultured bacterium PHOS-HE34	0	0	0	1	0	0	0	0	0
uncultured Nitrospirae bacterium	0	0	1	1	1	3	0	0	8
uncultured Nitrospirae bacterium Rifle_16ft_4_minimus_10340	0	0	2	53	65	3	27	2	122
Leptospirillum ferrooxidans	0	0	0	6	2	1	0	0	5
Leptospirillum sp. Group II 'CF-1'	0	0	0	1	0	0	0	0	1
Candidatus Nitrospira bockiana	0	0	0	1	0	0	0	0	3
Candidatus Nitrospira inopinata	15	0	3	32	47	3	11	1	41
uncultured Nitrospira sp.	23	0	5	25	138	8	31	1	194
Nitrospira defluvii	210	0	9	243	868	8	25	2	60
Nitrospira japonica	24	0	14	75	169	15	32	3	117
Nitrospira marina	0	0	0	0	2	0	0	0	0
Nitrospira moscoviensis	27	0	16	85	111	12	32	1	164
Nitrospira sp.	0	0	0	0	2	0	0	0	0
Thermodesulfovibrio yellowstonii	0	0	0	0	0	0	0	0	1
Acidithiobacillus caldus	0	0	0	1	0	0	0	0	2
Acidithiobacillus ferrooxidans	0	0	0	2	1	1	0	0	5
Acidithiobacillus sp. BJ	0	0	0	1	0	0	0	0	0
Acidithiobacillus thiooxidans	0	0	0	0	0	1	0	0	1
Asticcacaulis excentricus	0	0	1	0	1	0	0	0	2
Brevundimonas bacteroides	0	0	4	0	0	0	0	0	0
Brevundimonas bullata	0	0	2	6	0	1	0	0	1
Brevundimonas diminuta	0	0	211	14	5	7	2	0	11
Brevundimonas intermedia	0	0	1	0	0	0	0	0	0
Brevundimonas naejangsanensis	0	0	217	4	3	4	0	0	10
Brevundimonas sp. ALBL_005	0	0	0	0	2	0	0	0	1
Brevundimonas sp. DS20	0	0	279	5	7	8	1	0	8
Brevundimonas sp. GW460-12-10-14-LB2	0	0	147	4	3	6	0	0	2
Brevundimonas sp. LM2	0	0	504	3	2	7	1	0	10
Brevundimonas subvibrioides	0	0	602	6	5	11	1	0	18
Brevundimonas variabilis	0	0	1	0	0	0	0	0	0
Brevundimonas vesicularis	0	0	138	6	2	3	1	0	7
uncultured Brevundimonas sp.	0	0	25	1	1	1	0	0	0
Caulobacter fusiformis	0	0	0	0	0	0	0	0	2
Caulobacter henricii	0	0	15	5	3	2	2	0	4
Caulobacter mirabilis	0	0	58	11	9	1	3	1	11
Caulobacter segnis	0	0	21	11	3	2	1	0	10
Caulobacter sp. Amph-lower	0	0	0	1	0	1	0	0	0
Caulobacter sp. ATCC 15259	0	0	0	1	0	0	0	0	0
Caulobacter sp. FWC14	0	0	2	0	0	0	0	0	0
Caulobacter sp. JP68	0	0	0	0	0	0	0	0	1
Caulobacter sp. K31	40	0	142	108	143	14	6	1	73
Caulobacter vibrioides	0	0	45	31	7	1	3	1	7
uncultured Caulobacter sp.	0	0	0	0	0	0	0	0	1
uncultured Caulobacteraceae bacterium	0	0	2	0	0	0	0	0	10
Phenylobacterium lituiforme	0	0	3	1	0	0	0	0	0
Phenylobacterium zucineum	0	0	248	33	25	6	6	0	19
Caulobacteraceae bacterium OTSz_A_272	0	0	3	15	4	5	0	1	21
Caulobacteraceae bacterium SOC A20(60)	0	0	7	0	0	0	0	0	0
uncultured alpha proteobacterium	0	0	9	27	30	10	5	2	29
uncultured alpha proteobacterium DCM-FREE-25	0	0	0	1	0	0	0	0	0
uncultured alpha proteobacterium EF100_102A06	0	0	0	1	0	0	0	0	0
uncultured alpha proteobacterium HF0010_30A23	0	0	0	0	0	1	0	0	1
uncultured alpha proteobacterium HF0130_06E21	0	0	0	2	0	0	0	1	0
uncultured marine alpha proteobacterium	0	0	0	1	0	0	0	0	0
uncultured methanotrophic alpha proteobacterium	0	0	0	4	12	0	1	0	3
uncultured Pietermaritzburg bacterium Y17-2	0	0	0	1	0	0	0	0	0
unidentified eubacterium clone PS#1	0	0	1	0	0	0	0	0	0
unidentified eubacterium clone PS#6	0	0	0	1	0	0	0	0	0
Candidatus Paracaedibacter acanthamoebae	0	0	0	0	1	0	0	0	0
Caedibacter caryophilus	0	0	0	1	0	1	1	0	1
Candidatus Caedibacter acanthamoebae	0	0	0	0	0	1	1	0	1
Candidatus Nucleicultrix amoebiphila	0	0	2	3	5	1	0	0	15
Kiloniellaceae bacterium EF3B-B119	0	0	0	1	0	0	0	0	0
Parvularcula bermudensis	0	0	0	1	1	0	0	0	1
Candidatus Pelagibacter sp. IMCC9063	0	0	0	1	0	0	0	0	0
Candidatus Pelagibacter ubique	0	0	1	3	3	0	0	0	1
alpha proteobacterium HIMB59	0	0	0	0	2	0	0	0	1
Aurantimonas coralicida	0	0	2	6	1	0	0	0	2
Aurantimonas manganoxydans	0	0	0	5	2	0	1	0	1
Aurantimonas sp. 11187	0	0	0	0	0	0	0	0	1
Aureimonas jatrophae	0	0	0	0	1	0	0	0	1
Aureimonas altamirensis	0	0	1	8	3	0	1	0	1
Aureimonas ferruginea	0	0	0	1	1	0	0	0	0
Aureimonas frigidaquae	0	0	1	6	4	0	0	0	1
Aureimonas sp. AU12	0	0	0	2	0	0	0	0	0
Aureimonas sp. AU20	0	0	2	26	9	2	3	0	11
Aureimonas sp. AU22	0	0	1	4	1	0	0	0	2
Aureimonas sp. AU4	0	0	0	4	3	0	0	0	0
Aureimonas ureilytica	0	0	0	3	0	0	0	0	0
Fulvimarina manganoxydans	0	0	0	4	0	0	0	0	0
Fulvimarina pelagi	0	0	0	1	0	0	0	0	0
Martelella endophytica	0	0	0	14	4	1	1	0	3
Martelella mediterranea	0	0	1	22	4	1	1	0	3
Martelella sp. AD-3	0	0	2	16	7	1	1	0	7
Bartonella apis	0	0	0	0	0	0	1	0	0
Bartonella australis	0	0	0	1	0	0	0	0	1
Bartonella bacilliformis	0	0	1	11	1	1	0	0	2
Bartonella clarridgeiae	0	0	0	0	0	0	0	0	1
Bartonella grahamii	0	0	0	0	0	1	0	0	2
Bartonella henselae	0	0	0	2	0	0	0	0	1
Bartonella melophagi	0	0	0	1	1	0	0	0	2
Bartonella quintana	0	0	1	14	5	2	1	0	5
Bartonella rochalimae	0	0	0	0	0	1	0	0	0
Bartonella schoenbuchensis	0	0	0	1	0	0	0	0	0
Bartonella sp.	0	0	0	0	0	0	0	0	1
Bartonella sp. AR 15-3	0	0	0	1	0	0	0	0	0
Bartonella sp. WD16.2	0	0	0	0	0	0	0	0	1
Bartonella sp. Y-KG	0	0	0	1	0	0	0	0	0
Bartonella tribocorum	0	0	0	1	1	1	0	0	1
Bartonella vinsonii	0	0	0	2	1	0	0	0	0
uncultured Bartonella sp.	0	0	1	4	1	1	0	0	1
Beijerinckia indica	8	0	3	97	13	11	4	1	12
Chelatococcus daeguensis	0	0	3	28	20	4	3	1	13
Chelatococcus sp. BSN60	0	0	0	1	2	0	1	0	0
Chelatococcus sp. CO-6	8	0	6	101	43	9	6	1	34
Methylocella silvestris	0	0	1	34	11	1	1	0	4
Afipia birgiae	0	0	0	7	4	1	0	0	0
Afipia broomeae	0	0	0	2	6	1	0	0	5
Afipia clevelandensis	0	0	0	7	2	0	0	0	0
Afipia felis	0	0	1	11	5	0	0	0	3
Afipia genosp. 2	0	0	0	7	8	2	0	0	2
Afipia genosp. 3	0	0	0	5	4	0	0	0	3
Afipia lausannensis	0	0	0	3	3	0	0	0	0
Afipia massiliensis	0	0	0	3	1	0	0	0	2
Afipia sp. 89S1MB	0	0	0	1	1	0	0	0	0
Afipia sp. B-91-007287	0	0	0	2	1	0	0	0	3
Afipia sp. GAS231	61	0	7	345	988	17	59	29	410
Afipia sp. SP17	0	0	0	1	0	0	0	0	0
Afipia sp. SP3302452	0	0	1	2	2	0	0	0	0
uncultured Afipia sp.	0	0	0	1	0	0	0	0	0
Bosea eneae	0	0	0	1	1	3	0	0	0
Bosea lathyri	0	0	0	0	1	0	0	0	1
Bosea lupini	0	0	0	1	3	1	0	0	1
Bosea massiliensis	0	0	1	1	0	1	0	0	2
Bosea minatitlanensis	0	0	0	1	1	0	0	0	0
Bosea robiniae	0	0	0	1	1	3	0	0	1
Bosea sp. 7F	0	0	0	2	0	0	0	0	0
Bosea sp. AC(2010)	0	0	0	0	0	1	0	0	0
Bosea sp. AJ110407	0	0	0	0	1	0	0	0	0
Bosea sp. CRIB-07	0	0	1	1	3	0	1	0	0
Bosea sp. CRIB-13	0	0	0	0	1	0	0	0	0
Bosea sp. PAMC 26642	0	0	8	60	35	72	5	0	47
Bosea sp. RAC05	10	0	17	64	79	169	8	1	84
Bosea sp. STM 358	0	0	0	0	0	0	0	0	1
Bosea thiooxidans	0	0	0	0	0	1	0	0	2
Bosea vaviloviae	12	0	13	86	85	140	8	1	67
Bosea vestrisii	0	0	3	5	6	6	0	0	4
Bradyrhizobium arachidis	0	0	0	1	1	0	0	0	0
Bradyrhizobium betae	0	0	0	5	1	0	0	0	1
Bradyrhizobium canariense	38	0	6	172	237	6	25	5	102
Bradyrhizobium cytisi	0	0	0	1	0	0	0	0	1
Bradyrhizobium daqingense	0	0	0	6	0	0	1	0	0
Bradyrhizobium denitrificans	0	0	0	3	1	0	0	0	2
Bradyrhizobium diazoefficiens	32	0	17	262	273	21	39	8	145
Bradyrhizobium elkanii	0	0	2	15	17	1	1	0	7
Bradyrhizobium embrapense	0	0	0	1	0	0	0	0	0
Bradyrhizobium genosp. ETH1	0	0	0	0	3	0	0	0	1
Bradyrhizobium genosp. ETH2	0	0	0	0	1	0	0	0	1
Bradyrhizobium genosp. TUXTLAS-23	0	0	0	1	1	0	0	0	0
Bradyrhizobium genosp. TUXTLAS-29	0	0	0	1	0	0	0	0	0
Bradyrhizobium genosp. TUXTLAS-32	0	0	0	1	0	0	0	0	0
Bradyrhizobium genosp. TUXTLAS-4	0	0	0	1	0	0	0	0	0
Bradyrhizobium genosp. TUXTLAS-6	0	0	0	1	0	0	0	0	0
Bradyrhizobium genosp. VI	0	0	0	0	0	0	0	0	1
Bradyrhizobium icense	140	0	27	945	4524	65	190	64	1318
Bradyrhizobium iriomotense	0	0	0	1	1	0	0	0	2
Bradyrhizobium japonicum	37	0	21	261	359	21	26	6	137
Bradyrhizobium jicamae	0	0	0	1	3	0	0	0	0
Bradyrhizobium kavangense	0	0	0	1	1	0	0	0	0
Bradyrhizobium lablabi	52	0	8	278	357	14	45	12	149
Bradyrhizobium liaoningense	0	0	1	11	7	0	2	0	6
Bradyrhizobium neotropicale	0	0	0	4	0	1	0	0	0
Bradyrhizobium oligotrophicum	17	0	6	82	99	6	12	2	42
Bradyrhizobium ottawaense	8	0	1	51	154	2	8	3	75
Bradyrhizobium pachyrhizi	0	0	0	1	3	1	0	0	1
Bradyrhizobium paxllaeri	0	0	0	3	3	0	0	0	0
Bradyrhizobium retamae	0	0	0	1	1	0	0	0	0
Bradyrhizobium rifense	0	0	0	5	1	0	0	0	1
Bradyrhizobium sp.	29	0	8	159	218	14	17	2	111
Bradyrhizobium sp. 05LoH6_16	0	0	2	1	0	1	0	0	0
Bradyrhizobium sp. 05LoS22R3_11	0	0	0	0	1	0	0	0	0
Bradyrhizobium sp. 05LoS23R5_3	0	0	0	0	1	0	0	0	1
Bradyrhizobium sp. 09LoS35_6	0	0	0	0	0	0	0	0	1
Bradyrhizobium sp. 09LoS36R2_11	0	0	0	1	0	0	0	0	0
Bradyrhizobium sp. 09LoS36R3_20	0	0	0	1	0	0	0	0	0
Bradyrhizobium sp. 09LoS36R4_30	0	0	1	5	1	1	1	0	5
Bradyrhizobium sp. 11LoS11_3	0	0	0	0	1	0	0	0	4
Bradyrhizobium sp. 11LoS20_2	0	0	0	0	2	0	0	0	0
Bradyrhizobium sp. 12a/Yakouta1S2/INERA76/STM10214	0	0	0	1	0	0	0	0	0
Bradyrhizobium sp. 12LoS4_2	0	0	0	1	2	0	0	0	0
Bradyrhizobium sp. 36-1-1	0	0	0	11	6	0	0	0	2
Bradyrhizobium sp. 5-10	0	0	0	1	1	0	0	0	0
Bradyrhizobium sp. 5-11	0	0	0	0	1	0	0	0	0
Bradyrhizobium sp. 5029F	0	0	0	0	0	0	0	0	1
Bradyrhizobium sp. 5111P	0	0	0	1	3	0	0	0	0
Bradyrhizobium sp. 972N11	0	0	0	0	0	0	0	0	1
Bradyrhizobium sp. ADU20	0	0	0	1	0	0	0	0	0
Bradyrhizobium sp. ADU7	0	0	0	0	1	0	0	0	0
Bradyrhizobium sp. Alb4-1-4	0	0	0	1	9	0	0	0	2
Bradyrhizobium sp. ANU289	0	0	0	1	0	0	0	0	0
Bradyrhizobium sp. ARR444	0	0	0	1	0	0	0	0	0
Bradyrhizobium sp. ARR460	0	0	0	1	0	0	0	0	0
Bradyrhizobium sp. ARR464	0	0	0	1	2	1	0	0	0
Bradyrhizobium sp. ARR469	0	0	0	1	0	0	0	0	0
Bradyrhizobium sp. ARR487	0	0	0	2	12	0	0	0	0
Bradyrhizobium sp. ARR862	0	0	0	0	2	0	0	0	0
Bradyrhizobium sp. BR 10109	0	0	1	0	0	0	0	0	0
Bradyrhizobium sp. BR 10113	0	0	0	0	0	0	0	0	1
Bradyrhizobium sp. BR 3262	0	0	0	1	0	0	0	0	1
Bradyrhizobium sp. BR 3652	0	0	0	0	0	0	0	0	1
Bradyrhizobium sp. BR 3671	0	0	0	0	1	0	0	0	0
Bradyrhizobium sp. BTAi1	33	0	11	150	168	14	16	3	56
Bradyrhizobium sp. CalaE8	0	0	1	0	0	0	0	0	1
Bradyrhizobium sp. CB564	0	0	0	1	0	0	0	0	0
Bradyrhizobium sp. CCBAU 051011	0	0	0	0	1	0	0	0	0
Bradyrhizobium sp. CCBAU 101067	0	0	0	1	3	0	0	0	1
Bradyrhizobium sp. CCBAU 23332	0	0	0	0	0	0	0	0	1
Bradyrhizobium sp. CCBAU 23384	0	0	0	1	0	0	0	0	0
Bradyrhizobium sp. CCBAU 43022	0	0	0	0	1	0	0	0	0
Bradyrhizobium sp. CCBAU 45384	0	0	0	0	1	0	0	0	0
Bradyrhizobium sp. CCBAU 45515	0	0	0	0	1	0	0	0	0
Bradyrhizobium sp. CCBAU 51522	0	0	0	1	1	0	0	0	0
Bradyrhizobium sp. CCBAU 51607	0	0	0	0	1	0	0	0	0
Bradyrhizobium sp. CCBAU 51745	0	0	0	1	0	0	0	0	0
Bradyrhizobium sp. CCBAU 51781	0	0	0	0	1	0	0	0	0
Bradyrhizobium sp. CCBAU 51787	0	0	0	0	0	0	0	0	1
Bradyrhizobium sp. CCBAU 53338	0	0	0	1	0	0	0	0	0
Bradyrhizobium sp. CCBAU 53351	0	0	0	1	0	0	0	0	0
Bradyrhizobium sp. CCBAU 75060	0	0	0	1	0	0	0	0	1
Bradyrhizobium sp. CCBAU 75236	0	0	0	0	1	0	0	0	0
Bradyrhizobium sp. CCBAU 85057	0	0	0	1	1	0	0	0	0
Bradyrhizobium sp. CCBAU 85058	0	0	0	0	1	0	0	0	0
Bradyrhizobium sp. CCGE-LA001	12	0	3	94	98	6	10	2	37
Bradyrhizobium sp. Cf4	0	0	0	1	0	0	0	0	0
Bradyrhizobium sp. CH2437	0	0	0	0	1	0	0	0	0
Bradyrhizobium sp. CH2490	0	0	0	1	0	0	0	0	0
Bradyrhizobium sp. CNX333	0	0	0	0	1	0	0	0	0
Bradyrhizobium sp. CollC2	0	0	0	1	0	0	0	0	0
Bradyrhizobium sp. CollC23	0	0	0	0	1	0	0	0	0
Bradyrhizobium sp. CPP	0	0	0	0	0	0	0	0	1
Bradyrhizobium sp. csma2b	0	0	0	1	0	0	0	0	0
Bradyrhizobium sp. CTO11	0	0	0	0	1	0	0	0	0
Bradyrhizobium sp. deg3.11	0	0	0	3	0	0	0	0	0
Bradyrhizobium sp. dgra1.8	0	0	0	1	0	0	0	0	0
Bradyrhizobium sp. F83-1-3	0	0	0	0	1	0	0	0	0
Bradyrhizobium sp. gdr4	0	0	0	2	5	0	0	0	1
Bradyrhizobium sp. gdr5	0	0	0	1	4	0	0	0	2
Bradyrhizobium sp. GM	0	0	0	0	2	0	0	0	1
Bradyrhizobium sp. GV135	0	0	0	1	0	0	0	0	0
Bradyrhizobium sp. hambi2978	0	0	0	1	0	0	0	0	1
Bradyrhizobium sp. ICMP 14753	0	0	0	1	0	0	0	0	0
Bradyrhizobium sp. ICMP 14755	0	0	0	1	0	0	0	0	1
Bradyrhizobium sp. ISLU15	0	0	0	0	0	0	0	0	1
Bradyrhizobium sp. ISLU9	0	0	0	0	2	0	0	0	0
Bradyrhizobium sp. JNVU RA63	0	0	0	1	0	0	0	0	0
Bradyrhizobium sp. JNVU TF4	0	0	0	1	1	0	0	0	0
Bradyrhizobium sp. KO3A	0	0	0	0	2	0	0	0	1
Bradyrhizobium sp. lavp2b	0	0	0	0	1	0	0	0	0
Bradyrhizobium sp. llw1	0	0	0	2	6	0	0	0	2
Bradyrhizobium sp. LMG 10691	0	0	0	0	1	0	0	0	0
Bradyrhizobium sp. LMG 10727	0	0	0	0	1	0	0	0	0
Bradyrhizobium sp. LMG 15176	0	0	0	1	0	0	0	0	0
Bradyrhizobium sp. LMG 15181	0	0	0	0	0	0	0	0	1
Bradyrhizobium sp. LMG 15245	0	0	0	0	0	0	0	0	1
Bradyrhizobium sp. lmg10066	0	0	0	1	9	0	0	0	1
Bradyrhizobium sp. LmicT2	0	0	0	0	1	0	0	0	0
Bradyrhizobium sp. LmicT27	0	0	0	1	2	0	0	0	0
Bradyrhizobium sp. LmjG3	0	0	0	1	2	0	0	0	0
Bradyrhizobium sp. LmjL9	0	0	0	3	3	0	0	0	0
Bradyrhizobium sp. LmjM10	0	0	0	0	2	0	0	0	0
Bradyrhizobium sp. LmjTA10	0	0	0	3	17	1	0	0	2
Bradyrhizobium sp. Lppb8	0	0	0	0	3	0	0	0	0
Bradyrhizobium sp. Lpsp.1b	0	0	0	0	1	0	0	0	0
Bradyrhizobium sp. mlu3b	0	0	0	2	0	0	0	0	0
Bradyrhizobium sp. MZ2	0	0	0	0	0	0	0	0	1
Bradyrhizobium sp. NCSU 1943	0	0	0	1	0	0	0	0	0
Bradyrhizobium sp. ORS 278	14	0	6	94	88	6	14	1	35
Bradyrhizobium sp. ORS 285	15	0	2	113	75	5	11	1	42
Bradyrhizobium sp. ORS 297	0	0	0	1	2	0	0	0	1
Bradyrhizobium sp. ORS 298	0	0	1	0	0	0	0	0	0
Bradyrhizobium sp. ORS 301	0	0	0	6	0	0	0	0	0
Bradyrhizobium sp. ORS 307	0	0	0	1	0	0	0	0	0
Bradyrhizobium sp. ORS 3257	0	0	0	1	0	0	0	0	1
Bradyrhizobium sp. ORS 327	0	0	0	1	1	0	0	0	1
Bradyrhizobium sp. ORS 328	0	0	0	1	0	0	0	0	0
Bradyrhizobium sp. ORS 356	0	0	0	1	0	0	0	0	0
Bradyrhizobium sp. ORS 361	0	0	0	3	1	0	0	0	0
Bradyrhizobium sp. ORS 3650	0	0	0	1	0	0	0	0	0
Bradyrhizobium sp. ORS 3684	0	0	0	1	1	0	0	0	1
Bradyrhizobium sp. ORS 391	0	0	0	1	0	0	0	0	0
Bradyrhizobium sp. pbt1c	0	0	1	4	15	0	0	0	1
Bradyrhizobium sp. Pe5.2b	0	0	0	1	0	0	0	0	0
Bradyrhizobium sp. Ppar1-31	0	0	0	0	2	0	0	0	0
Bradyrhizobium sp. Ppau3-41	0	0	0	1	0	0	0	0	0
Bradyrhizobium sp. Pter29	0	0	0	1	0	0	0	0	0
Bradyrhizobium sp. rbc6	0	0	0	1	0	0	0	0	0
Bradyrhizobium sp. RiojA2	0	0	0	0	1	0	0	0	0
Bradyrhizobium sp. RITF1212	0	0	0	1	0	0	0	0	0
Bradyrhizobium sp. RITF512	0	0	0	0	2	0	0	0	1
Bradyrhizobium sp. RRD24	0	0	0	0	1	0	0	0	0
Bradyrhizobium sp. RS13	0	0	0	1	1	0	0	0	0
Bradyrhizobium sp. RSA3	0	0	0	0	2	0	0	0	0
Bradyrhizobium sp. RST88bis	0	0	0	5	10	1	0	0	2
Bradyrhizobium sp. RST89	0	0	0	0	9	0	0	0	0
Bradyrhizobium sp. S23321	17	0	1	98	104	4	10	1	47
Bradyrhizobium sp. SDD22-4	0	0	0	1	5	0	0	0	0
Bradyrhizobium sp. SEMIA 6099	0	0	0	5	0	0	0	0	0
Bradyrhizobium sp. SEMIA 6144	0	0	0	1	0	0	0	0	0
Bradyrhizobium sp. SEMIA 6156	0	0	0	0	2	1	0	0	0
Bradyrhizobium sp. SEMIA 6186	0	0	0	1	0	0	0	0	0
Bradyrhizobium sp. SEMIA 696	0	0	0	1	1	1	0	0	0
Bradyrhizobium sp. SG3	0	0	0	0	1	0	0	0	0
Bradyrhizobium sp. SM-2017A	0	0	0	0	0	0	0	0	1
Bradyrhizobium sp. SR43	0	0	0	1	0	0	0	0	0
Bradyrhizobium sp. stg1	0	0	0	1	0	0	0	0	0
Bradyrhizobium sp. stg22	0	0	0	1	0	0	0	0	0
Bradyrhizobium sp. STM 3078	0	0	0	1	0	0	0	0	0
Bradyrhizobium sp. STM 3110	0	0	1	0	1	0	0	0	0
Bradyrhizobium sp. STM 3378	0	0	0	0	0	0	0	0	1
Bradyrhizobium sp. STM 8076	0	0	0	1	0	0	0	0	0
Bradyrhizobium sp. STM 8090	0	0	0	1	1	0	0	0	0
Bradyrhizobium sp. SUT-R3	0	0	0	0	1	0	0	0	0
Bradyrhizobium sp. SUTN7-2	0	0	0	0	0	0	0	0	1
Bradyrhizobium sp. tachi3c.2	0	0	0	0	1	0	0	0	0
Bradyrhizobium sp. TUTAHSA31	0	0	0	0	0	1	0	0	0
Bradyrhizobium sp. TUTAHSA4	0	0	0	0	0	0	0	0	1
Bradyrhizobium sp. TUTCG1.I	0	0	0	4	6	0	0	0	2
Bradyrhizobium sp. TUTCG4.I	8	0	0	8	28	0	0	0	1
Bradyrhizobium sp. TUTCT2A	0	0	0	0	0	1	0	0	0
Bradyrhizobium sp. TUTMP2.9	0	0	0	1	2	0	0	0	0
Bradyrhizobium sp. TUTVSBLK-I	0	0	0	0	0	0	0	0	1
Bradyrhizobium sp. TUTVSBLS	0	0	0	0	10	0	0	0	1
Bradyrhizobium sp. TUTVSCRK	0	0	0	0	2	0	0	0	0
Bradyrhizobium sp. TUTVSRDK	0	0	0	1	3	0	0	0	0
Bradyrhizobium sp. TUTVSRDK-I	0	0	0	1	0	0	0	0	0
Bradyrhizobium sp. TUTVSRDM	0	0	0	1	9	0	0	0	0
Bradyrhizobium sp. TUTVSRDS	0	0	0	1	3	0	0	0	0
Bradyrhizobium sp. UFLA03-153	0	0	0	1	0	0	0	0	1
Bradyrhizobium sp. UFLA06-12	0	0	1	5	1	0	0	0	2
Bradyrhizobium sp. UFLA06-17	0	0	0	1	0	0	0	0	0
Bradyrhizobium sp. UFLA06-36	0	0	0	1	0	0	0	0	0
Bradyrhizobium sp. USDA 3051	0	0	0	1	1	0	0	0	0
Bradyrhizobium sp. USDA 3384	0	0	0	2	3	0	0	0	0
Bradyrhizobium sp. USDA 3447	0	0	0	1	1	0	0	0	0
Bradyrhizobium sp. USDA 3469	0	0	0	0	1	0	0	0	0
Bradyrhizobium sp. USDA 3474	0	0	0	1	0	0	0	0	1
Bradyrhizobium sp. USDA 3505	0	0	0	1	0	0	0	0	0
Bradyrhizobium sp. USDA 3510	0	0	0	0	4	0	0	0	1
Bradyrhizobium sp. USDA 4352	0	0	0	0	3	0	0	0	1
Bradyrhizobium sp. USDA 4354	0	0	0	0	2	0	0	0	0
Bradyrhizobium sp. USDA 4377	0	0	0	0	1	0	0	0	0
Bradyrhizobium sp. VUEP21	0	0	0	4	0	0	0	0	0
Bradyrhizobium sp. WBAH10	0	0	0	1	0	0	0	0	0
Bradyrhizobium sp. WBAH35	0	0	0	0	0	0	0	0	1
Bradyrhizobium sp. WBAH6	0	0	0	0	2	1	0	0	2
Bradyrhizobium sp. WBOS18	0	0	0	0	0	0	0	0	2
Bradyrhizobium sp. WBOS3	0	0	0	1	0	0	0	0	0
Bradyrhizobium sp. WBOS6	0	0	0	0	1	0	0	0	0
Bradyrhizobium sp. WSM1704	0	0	0	0	1	0	0	0	0
Bradyrhizobium sp. WSM3976	0	0	0	0	1	0	0	0	0
Bradyrhizobium sp. WSM3985	0	0	0	1	0	0	0	0	0
Bradyrhizobium sp. WSM3992	0	0	0	1	0	0	0	0	0
Bradyrhizobium sp.YB2	8	0	1	7	21	0	0	0	2
Bradyrhizobium stylosanthis	0	0	0	0	1	0	0	0	1
Bradyrhizobium tropiciagri	0	0	0	1	4	0	0	0	0
Bradyrhizobium valentinum	0	0	0	1	3	0	0	0	2
Bradyrhizobium vignae	0	0	0	5	4	0	0	0	0
Bradyrhizobium viridifuturi	0	0	1	1	1	0	0	0	1
Bradyrhizobium yuanmingense	0	0	0	2	2	1	0	0	0
uncultured Bradyrhizobium sp.	0	0	3	30	48	3	1	1	3
uncultured Bradyrhizobiaceae bacterium	0	0	0	4	0	0	0	0	1
Nitrobacter sp. enrichment culture clone N3	0	0	1	1	0	1	0	0	5
uncultured Nitrobacter sp.	0	0	0	0	0	0	0	0	2
Nitrobacter sp. 263	0	0	0	1	0	0	0	0	0
Nitrobacter sp. 311	0	0	0	1	0	0	0	0	2
Nitrobacter sp. 5F/3	0	0	0	4	0	1	0	0	5
Nitrobacter sp. DE30	0	0	0	0	0	0	0	0	1
Nitrobacter sp. GT oman	0	0	0	0	0	0	0	0	1
Nitrobacter sp. LL	0	0	0	1	0	1	0	0	4
Nitrobacter sp. PJN1	0	0	0	1	0	1	0	0	5
Nitrobacter vulgaris	0	0	1	20	0	10	0	0	80
Nitrobacter winogradskyi	289	0	66	1373	36	407	6	1	3797
uncultured Rhodopseudomonas sp.	0	0	0	1	0	0	0	0	0
Rhodopseudomonas faecalis	0	0	0	0	0	0	0	0	1
Rhodopseudomonas julia	0	0	0	1	0	0	0	0	0
Rhodopseudomonas lichen	0	0	0	2	1	0	0	0	0
Rhodopseudomonas oryzae	0	0	0	0	1	0	0	0	1
Rhodopseudomonas pentothenatexigens	0	0	0	1	1	0	0	0	0
Rhodopseudomonas sp. AgNmSr5-20	0	0	0	1	0	0	0	0	0
Rhodopseudomonas thermotolerans	0	0	0	4	3	0	0	0	0
Tardiphaga robiniae	0	0	1	14	35	1	1	0	2
Tardiphaga sp. 2S3	0	0	0	0	1	0	0	0	0
Bradyrhizobiaceae bacterium SG-6C	0	0	0	1	0	0	0	0	0
Brucella abortus	0	0	1	2	1	1	0	0	1
Brucella canis	0	0	0	0	0	0	0	0	2
Brucella ceti	0	0	0	1	1	0	0	0	2
Brucella melitensis	0	0	0	1	1	1	1	0	0
Brucella ovis	0	0	0	0	0	0	0	0	1
Brucella sp. 09RB8471	0	0	0	1	0	0	0	0	0
Brucella sp. 09RB8910	0	0	0	1	0	0	0	0	0
Brucella sp. 10RB9215	0	0	0	1	0	0	0	0	0
Brucella sp. 141012304	0	0	0	1	0	1	0	0	0
Brucella suis	0	0	0	0	1	0	0	0	2
Brucella vulpis	0	0	0	0	0	0	0	0	1
Mycoplana dimorpha	0	0	0	0	1	0	0	0	0
uncultured Ochrobactrum sp.	0	0	0	3	0	0	0	0	1
Ochrobactrum daejeonense	0	0	1	4	7	0	0	0	1
Ochrobactrum grignonense	0	0	0	0	3	0	0	0	0
Ochrobactrum haematophilum	0	0	0	1	1	0	0	0	1
Ochrobactrum intermedium	0	0	1	3	4	0	0	0	2
Ochrobactrum pecoris	0	0	0	1	0	0	0	0	1
Ochrobactrum pituitosum	0	0	0	0	0	1	0	0	26
Ochrobactrum pseudogrignonense	0	0	0	1	1	1	0	0	26
Ochrobactrum sp.	0	0	0	5	15	0	0	0	0
Ochrobactrum sp. ALBL_167	0	0	0	0	0	1	0	0	0
Ochrobactrum sp. T63	0	0	0	0	0	0	0	0	1
Ochrobactrum sp. TSH85	0	0	0	1	0	0	0	0	0
Ochrobactrum tritici	0	0	0	0	0	0	0	0	1
Breoghania corrubedonensis	0	0	1	1	0	0	0	0	2
Cohaesibacter sp. ES.047	0	0	0	2	1	0	0	0	0
uncultured Rhizobiales bacterium	0	0	3	11	11	0	1	0	0
Blastochloris gulmargensis	0	0	1	0	3	1	0	0	5
Blastochloris viridis	10	0	5	106	45	6	10	1	27
Devosia chinhatensis	0	0	0	0	0	0	0	0	1
Devosia nanyangense	0	0	0	0	0	1	0	0	0
Devosia sp. A16	0	0	9	32	58	37	6	0	53
Devosia sp. H5989	0	0	3	25	16	5	4	0	13
uncultured Hyphomicrobiaceae bacterium	0	0	0	0	1	0	0	0	0
Candidatus Filomicrobium marinum	0	0	2	20	10	5	5	1	8
Hyphomicrobium sp. enrichment culture clone AD_fhs_13	0	0	0	0	1	0	0	0	0
Hyphomicrobium sp. enrichment culture clone AD_fhs_41	0	0	0	0	2	0	0	0	0
uncultured Hyphomicrobium sp.	0	0	3	8	2	2	0	0	7
Hyphomicrobium nitrativorans	21	0	4	69	91	10	30	2	25
Hyphomicrobium sp.	0	0	2	10	7	1	3	0	7
Hyphomicrobium sp. MC1	10	0	0	72	11	3	8	1	7
Hyphomicrobium vulgare	0	0	0	0	1	0	0	0	1
Hyphomicrobium zavarzinii	0	0	0	0	1	0	0	0	0
uncultured Pedomicrobium sp.	0	0	0	0	0	1	0	0	0
Pelagibacterium halotolerans	0	0	1	14	7	0	1	0	8
Prosthecomicrobium pneumaticum	0	0	0	0	0	0	0	0	1
uncultured Rhodomicrobium sp.	0	0	0	0	0	0	0	0	1
Rhodomicrobium vannielii	0	0	2	26	17	0	2	0	4
uncultured Rhodoplanes sp.	0	0	0	4	1	0	0	0	0
Rhodoplanes roseus	0	0	0	1	1	0	0	0	0
Rhodoplanes sp. Z2-YC6860	99	0	16	520	382	25	24	1	94
Hyphomicrobiaceae bacterium WX185	0	0	0	0	1	0	0	0	0
uncultured Methylobacterium sp.	0	0	0	1	1	0	1	0	0
Methylobacterium adhaesivum	0	0	1	0	0	0	0	0	0
Methylobacterium aerolatum	0	0	0	0	0	0	0	0	2
Methylobacterium aminovorans	0	0	0	0	1	0	0	0	0
Methylobacterium aquaticum	0	0	6	25	5	4	4	0	6
Methylobacterium brachiatum	0	0	0	0	0	0	0	0	1
Methylobacterium extorquens	8	0	11	66	34	14	5	2	33
Methylobacterium fujisawaense	0	0	0	4	2	0	0	0	0
Methylobacterium jeotgali	0	0	0	0	0	0	0	0	1
Methylobacterium marchantiae	0	0	0	1	0	0	0	0	0
Methylobacterium nodulans	9	0	5	51	25	5	7	0	26
Methylobacterium oryzae	0	0	1	6	0	1	1	0	2
Methylobacterium phyllosphaerae	0	0	1	6	3	0	1	0	1
Methylobacterium populi	0	0	5	43	28	5	5	0	16
Methylobacterium radiotolerans	8	0	1	20	30	3	1	0	8
Methylobacterium soli	0	0	0	0	0	0	1	0	0
Methylobacterium sp. 4-46	8	0	6	104	41	17	11	2	36
Methylobacterium sp. ALBL_048	0	0	0	0	5	0	0	0	1
Methylobacterium sp. ALBL_085	0	0	0	6	1	0	0	0	1
Methylobacterium sp. AMS5	0	0	0	11	1	0	1	0	4
Methylobacterium sp. C1	0	0	1	1	0	0	1	0	4
Methylobacterium sp. Fc1	0	0	0	0	1	1	0	0	1
Methylobacterium sp. RB978	0	0	0	1	0	0	0	0	0
Methylobacterium thiocyanatum	0	0	0	0	1	0	0	0	0
Methylobacterium variabile	0	0	0	6	3	0	0	0	4
Methylobacterium zatmanii	0	0	0	3	1	0	1	0	0
uncultured Microvirga sp.	0	0	0	1	0	0	0	0	0
Microvirga flocculans	0	0	0	1	0	0	0	0	0
Microvirga lotononidis	0	0	0	1	0	0	0	0	0
Microvirga lupini	0	0	0	3	0	0	0	0	4
Microvirga ossetica	10	0	98	76	35	18	7	0	24
Microvirga sp.	12	0	6	31	47	6	1	1	11
Microvirga sp. S-MI1b	0	0	0	5	2	0	1	0	2
Microvirga sp. SV1470	0	0	1	1	0	0	0	0	0
Microvirga subterranea	0	0	0	0	0	0	0	0	1
Microvirga vignae	0	0	0	0	1	0	0	0	2
Microvirga zambiensis	0	0	0	1	0	0	1	0	0
Albibacter methylovorans	0	0	0	0	1	0	0	0	0
Methylocystis bryophila	0	0	3	27	9	1	3	0	3
Methylocystis sp. SC2	0	0	2	57	25	14	3	0	10
Methylopila musalis	0	0	0	1	1	0	0	0	0
Methylosinus sp.	0	0	0	0	0	0	0	0	1
Methylosinus trichosporium	0	0	3	55	18	2	3	0	17
Oharaeibacter diazotrophicus	0	0	0	1	0	0	0	0	0
Aminobacter anthyllidis	0	0	0	2	0	0	0	0	0
Aminobacter ciceronei	0	0	0	1	0	0	0	0	1
Aminobacter sp. DSM 24754	0	0	0	1	0	0	0	0	0
Aminobacter sp. DSM 24755	0	0	0	1	0	0	0	0	0
Aminobacter sp. MSH1	0	0	0	2	0	0	0	0	0
Chelativorans sp. BNC1	9	0	6	71	22	4	3	1	34
Hoeflea sp. IMCC20628	0	0	1	11	2	1	1	0	2
uncultured Mesorhizobium sp.	0	0	0	6	3	3	0	0	0
Mesorhizobium albiziae	0	0	0	1	0	0	0	0	0
Mesorhizobium alhagi	0	0	0	0	1	0	0	0	0
Mesorhizobium calcicola	0	0	0	0	1	0	0	0	0
Mesorhizobium camelthorni	0	0	0	2	0	0	0	0	0
Mesorhizobium caraganae	0	0	0	4	0	0	0	0	2
Mesorhizobium chacoense	0	0	1	10	1	0	0	0	4
Mesorhizobium delmotii	0	0	0	1	0	0	0	0	0
Mesorhizobium erdmanii	0	0	0	0	0	0	0	0	2
Mesorhizobium gobiense	0	0	1	0	0	0	0	0	1
Mesorhizobium hawassense	0	0	0	1	0	0	0	0	0
Mesorhizobium jarvisii	0	0	0	7	0	0	0	0	0
Mesorhizobium mediterraneum	0	0	1	13	7	1	0	0	16
Mesorhizobium metallidurans	0	0	0	5	0	0	0	0	1
Mesorhizobium newzealandense	0	0	0	0	2	0	0	0	0
Mesorhizobium olivaresii	0	0	1	8	1	0	0	0	0
Mesorhizobium plurifarium	0	0	2	11	13	1	1	0	4
Mesorhizobium qingshengii	0	0	0	1	0	0	0	0	0
Mesorhizobium robiniae	0	0	0	0	1	0	0	0	0
Mesorhizobium sangaii	0	0	0	1	1	0	0	0	0
Mesorhizobium septentrionale	0	0	0	3	1	0	0	0	1
Mesorhizobium shangrilense	0	0	0	1	0	0	0	0	1
Mesorhizobium silamurunense	0	0	0	4	3	1	0	0	0
Mesorhizobium sophorae	0	0	0	1	0	0	0	0	0
Mesorhizobium sp.	0	0	1	4	6	0	0	0	4
Mesorhizobium sp. 1W-11	0	0	0	0	1	0	1	0	0
Mesorhizobium sp. AC21a2	0	0	0	1	0	0	0	0	0
Mesorhizobium sp. AC39d	0	0	0	1	0	0	0	0	0
Mesorhizobium sp. ACMP18	0	0	0	1	0	0	0	0	0
Mesorhizobium sp. AG15	0	0	0	0	0	0	1	0	3
Mesorhizobium sp. AN11	0	0	0	1	0	0	0	0	0
Mesorhizobium sp. BR-15-Braganca	0	0	0	5	0	0	0	0	0
Mesorhizobium sp. CB 286407	0	0	0	1	0	0	0	0	0
Mesorhizobium sp. CCANP11	0	0	0	1	0	0	1	0	2
Mesorhizobium sp. CCANP130	0	0	0	1	0	0	0	0	0
Mesorhizobium sp. CCANP133	0	0	0	1	0	0	0	0	0
Mesorhizobium sp. CCBAU 01409	0	0	0	1	0	0	0	0	0
Mesorhizobium sp. CCBAU 03485	0	0	0	0	0	0	0	0	1
Mesorhizobium sp. CCBAU 03535	0	0	0	1	0	0	0	0	0
Mesorhizobium sp. CCBAU 11231	0	0	0	0	0	1	0	0	1
Mesorhizobium sp. CCBAU 65328	0	0	0	0	2	1	0	0	0
Mesorhizobium sp. CCBAU 65333	0	0	0	0	0	0	0	0	1
Mesorhizobium sp. CFN ESH5	0	0	0	1	1	0	0	0	0
Mesorhizobium sp. CMSS27	0	0	0	1	0	0	0	0	0
Mesorhizobium sp. CSLC115N	0	0	0	1	0	0	0	0	0
Mesorhizobium sp. CSLC22N	0	0	0	0	0	0	0	0	1
Mesorhizobium sp. ERR6	0	0	0	1	0	0	0	0	1
Mesorhizobium sp. F28	0	0	0	0	0	0	0	0	1
Mesorhizobium sp. III	0	0	0	0	1	0	0	0	0
Mesorhizobium sp. IV	0	0	0	1	0	0	0	0	0
Mesorhizobium sp. JS6	0	0	0	1	2	0	0	0	0
Mesorhizobium sp. JS9	0	0	0	1	3	0	0	0	2
Mesorhizobium sp. Kernan	0	0	0	1	0	0	0	0	0
Mesorhizobium sp. KP12W	0	0	0	0	0	0	0	0	1
Mesorhizobium sp. Laura	0	0	0	1	0	0	0	0	0
Mesorhizobium sp. Lc9	0	0	0	0	0	0	0	0	1
Mesorhizobium sp. LLAN67	0	0	0	1	0	0	0	0	0
Mesorhizobium sp. LPYR2	0	0	0	1	0	0	0	0	0
Mesorhizobium sp. LUK	0	0	0	0	0	0	0	0	1
Mesorhizobium sp. MM5343	0	0	0	2	4	0	0	0	1
Mesorhizobium sp. MM5357	0	0	0	1	0	0	0	0	0
Mesorhizobium sp. MM5361	0	0	0	1	1	0	1	0	1
Mesorhizobium sp. MM5369	0	0	0	1	0	0	0	0	0
Mesorhizobium sp. MM5377	0	0	0	2	0	0	0	0	0
Mesorhizobium sp. MM5382	0	0	0	1	0	0	0	0	0
Mesorhizobium sp. N3	0	0	0	1	0	0	0	0	0
Mesorhizobium sp. NBIMC_P2	0	0	1	15	1	1	1	0	4
Mesorhizobium sp. OA4	0	0	0	1	0	0	0	0	0
Mesorhizobium sp. OD42	0	0	0	1	0	0	0	0	0
Mesorhizobium sp. OD47	0	0	0	2	0	0	0	0	1
Mesorhizobium sp. OD52	0	0	0	3	0	0	0	0	0
Mesorhizobium sp. P-II-4-Porto	0	0	0	1	0	0	0	0	0
Mesorhizobium sp. phym.2a	0	0	0	1	0	0	0	0	0
Mesorhizobium sp. RITF1213	0	0	0	1	0	0	0	0	0
Mesorhizobium sp. RPJ3	0	0	0	1	0	0	0	0	0
Mesorhizobium sp. S792	0	0	0	0	1	0	0	0	0
Mesorhizobium sp. S828	0	0	0	4	0	0	0	0	0
Mesorhizobium sp. S948	0	0	0	0	0	0	0	0	1
Mesorhizobium sp. SCAU103	0	0	0	1	0	0	0	0	0
Mesorhizobium sp. SCAU202A	0	0	0	1	0	0	0	0	0
Mesorhizobium sp. SCAU5	0	0	0	1	0	0	0	0	1
Mesorhizobium sp. SDW017	0	0	0	1	0	0	0	0	0
Mesorhizobium sp. STM 3974	0	0	0	1	0	0	0	0	0
Mesorhizobium sp. STM 4664	0	0	0	1	0	0	0	0	1
Mesorhizobium sp. STM 8092	0	0	0	1	0	0	0	0	0
Mesorhizobium sp. VII	0	0	0	1	0	0	0	0	0
Mesorhizobium sp. VIII	0	0	0	1	0	0	0	0	0
Mesorhizobium sp. WSM1497	0	0	2	71	7	3	1	0	11
Mesorhizobium sp. WSM2076	0	0	0	1	0	0	0	0	0
Mesorhizobium sp. WSM3865	0	0	0	0	1	0	0	0	0
Mesorhizobium sp. WSM3869	0	0	0	0	0	0	0	0	1
Mesorhizobium sp. X	0	0	1	4	0	0	0	0	0
Mesorhizobium sp. XI	0	0	0	1	0	0	0	0	0
Mesorhizobium tamadayense	0	0	0	1	0	0	0	0	0
Mesorhizobium tarimense	0	0	1	1	0	0	0	0	1
Mesorhizobium temperatum	0	0	0	4	0	0	0	0	1
Mesorhizobium thiogangeticum	0	0	0	0	0	0	0	0	2
Mesorhizobium tianshanense	0	0	0	4	1	0	0	0	3
Mesorhizobium waimense	0	0	0	1	0	0	0	0	0
Mesorhizobium waitakense	0	0	0	1	0	0	0	0	0
Nitratireductor basaltis	0	0	0	8	0	0	0	0	0
Nitratireductor pacificus	0	0	0	1	0	0	0	0	0
Phyllobacterium myrsinacearum	0	0	0	4	9	0	0	0	1
Phyllobacterium sp. LLAN61	0	0	0	0	1	0	0	0	0
Phyllobacterium sp. Tri-48	0	0	10	30	16	8	5	0	23
Carbophilus carboxidus	0	0	0	0	0	0	0	0	1
uncultured Rhizobiaceae bacterium	0	0	0	0	0	0	0	0	2
Candidatus Liberibacter africanus	0	0	0	1	1	0	0	0	0
Candidatus Liberibacter americanus	0	0	0	2	0	1	0	0	0
Candidatus Liberibacter asiaticus	0	0	1	1	4	1	0	0	3
Candidatus Liberibacter solanacearum	0	0	0	0	0	0	0	0	1
uncultured Candidatus Liberibacter sp.	0	0	0	0	0	0	0	0	1
Liberibacter crescens	0	0	0	1	0	0	0	0	1
Agrobacterium rhizogenes	0	0	1	6	3	1	0	0	1
Agrobacterium rubi	0	0	0	1	2	0	0	0	0
Agrobacterium sp. ATCC 31749	0	0	0	1	0	0	0	0	0
Agrobacterium sp. H13-3	0	0	1	1	0	0	0	0	1
Agrobacterium sp. RAC06	0	0	4	13	4	1	2	0	1
Agrobacterium sp. RTH4	0	0	0	1	0	0	0	0	0
Agrobacterium fabrum	0	0	2	10	3	1	1	0	4
Agrobacterium genomosp. 6	0	0	0	0	1	0	0	0	0
Agrobacterium genomosp. 7	0	0	0	0	1	0	0	0	0
Agrobacterium tumefaciens	9	0	3	40	16	4	3	0	11
Agrobacterium vitis	0	0	1	4	3	3	0	0	3
Neorhizobium alkalisoli	0	0	0	1	1	0	0	0	0
Neorhizobium galegae	0	0	4	57	20	3	4	0	14
Neorhizobium huautlense	0	0	0	3	4	0	0	0	0
Pararhizobium polonicum	0	0	0	1	0	0	0	0	0
Pararhizobium sp. CP18.4	0	0	0	0	0	0	0	0	1
uncultured Rhizobium sp.	0	0	0	1	0	0	0	0	1
Rhizobium borbori	0	0	1	6	0	0	1	0	1
Rhizobium cellulosilyticum	0	0	0	1	0	0	0	0	0
Rhizobium endophyticum	0	0	0	1	3	1	0	0	0
Rhizobium etli	8	0	4	73	26	7	3	0	24
Rhizobium fabae	0	0	0	2	2	1	0	0	3
Rhizobium favelukesii	11	0	3	22	28	4	2	1	13
Rhizobium flavum	0	0	0	0	1	0	0	0	0
Rhizobium gallicum	8	0	2	37	19	5	13	1	23
Rhizobium giardinii	0	0	0	0	3	0	0	0	3
Rhizobium hainanense	0	0	1	1	0	0	0	0	2
Rhizobium helanshanense	0	0	1	0	0	0	0	0	0
Rhizobium helianthi	0	0	0	1	0	0	0	0	0
Rhizobium indigoferae	0	0	0	0	5	0	0	0	0
Rhizobium ipomoeae	0	0	0	0	1	0	0	0	0
Rhizobium laguerreae	0	0	3	6	8	4	0	0	8
Rhizobium leguminosarum	52	0	29	223	128	29	22	4	87
Rhizobium leucaenae	0	0	0	12	8	1	0	0	6
Rhizobium lusitanum	0	0	0	1	0	0	0	0	1
Rhizobium marinum	0	0	0	7	12	0	0	0	2
Rhizobium mayense	0	0	0	1	0	0	0	0	0
Rhizobium mesosinicum	0	0	0	0	0	0	0	0	1
Rhizobium miluonense	0	0	0	0	1	0	0	0	1
Rhizobium multihospitium	0	0	0	0	0	0	0	0	1
Rhizobium nepotum	0	0	0	2	0	0	0	0	0
Rhizobium oryzae	0	0	0	0	0	0	0	0	1
Rhizobium oryziradicis	0	0	0	0	3	0	0	0	0
Rhizobium paranaense	0	0	0	1	0	0	0	0	0
Rhizobium phaseoli	0	0	0	65	13	1	3	1	14
Rhizobium pisi	0	0	0	4	3	1	1	0	4
Rhizobium populi	0	0	0	1	0	0	0	0	0
Rhizobium rhizoryzae	0	0	0	3	0	0	0	0	0
Rhizobium rhizosphaerae	0	0	0	1	0	0	0	0	0
Rhizobium selenitireducens	0	0	0	1	1	0	0	0	0
Rhizobium sp.	0	0	1	8	4	1	0	0	4
Rhizobium sp. 1627	0	0	0	1	0	0	0	0	0
Rhizobium sp. 29953	0	0	1	0	0	0	0	0	0
Rhizobium sp. ACO-34A	0	0	2	16	5	0	2	0	7
Rhizobium sp. BLR299	0	0	0	2	3	0	0	0	0
Rhizobium sp. BN-50	0	0	0	1	0	0	0	0	0
Rhizobium sp. CCBAU 01618	0	0	0	1	0	0	0	0	0
Rhizobium sp. CCBAU 33220	0	0	0	0	1	0	0	0	0
Rhizobium sp. CCBAU 75186	0	0	0	0	1	0	0	0	0
Rhizobium sp. CCGE 510	0	0	0	0	2	0	0	0	0
Rhizobium sp. CFN ESH34	0	0	0	1	0	0	0	0	0
Rhizobium sp. H-4	0	0	0	0	1	0	0	0	0
Rhizobium sp. HETP03	0	0	0	1	0	0	0	0	0
Rhizobium sp. IAR30	0	0	0	1	0	0	0	0	1
Rhizobium sp. ICMP 19821	0	0	0	1	0	0	0	0	0
Rhizobium sp. IE4771	0	0	0	4	2	0	0	0	3
Rhizobium sp. IRBG74	0	0	0	1	0	1	0	0	0
Rhizobium sp. J3-AN18	0	0	0	0	1	0	0	0	0
Rhizobium sp. KMM 9576	0	0	0	1	0	0	0	0	0
Rhizobium sp. LCM 3691	0	0	0	2	0	0	0	0	0
Rhizobium sp. LGMB41	0	0	0	0	1	0	0	0	0
Rhizobium sp. LGMB58	0	0	0	4	5	0	0	0	1
Rhizobium sp. N113	0	0	0	0	0	0	0	0	1
Rhizobium sp. N1314	0	0	0	1	0	0	0	0	0
Rhizobium sp. N1341	0	0	0	1	0	0	0	0	0
Rhizobium sp. N324	0	0	0	2	0	0	0	0	1
Rhizobium sp. NCSU 2658	0	0	0	1	0	0	0	0	0
Rhizobium sp. NET30	0	0	0	0	0	1	0	0	0
Rhizobium sp. NH05	0	0	0	1	2	0	0	0	0
Rhizobium sp. NT-26	0	0	2	17	2	1	1	0	5
Rhizobium sp. NXC14	0	0	1	7	3	1	1	0	0
Rhizobium sp. R-24654	0	0	0	1	0	0	0	0	0
Rhizobium sp. RITF1413	0	0	0	0	0	0	0	0	1
Rhizobium sp. S41	0	0	0	1	1	0	0	0	1
Rhizobium sp. SCAU144	0	0	0	0	0	0	0	0	1
Rhizobium sp. SCAU176	0	0	0	1	2	0	0	0	0
Rhizobium sp. TUTAHSA45	0	0	0	0	0	0	0	0	1
Rhizobium sp. TUTAHSA60	0	0	0	1	0	0	0	0	0
Rhizobium sp. TUTAHSA80	0	0	0	0	0	0	0	0	2
Rhizobium sp. TUTAHSA87	0	0	0	1	0	0	0	0	0
Rhizobium sp. TUTPVSA41	0	0	0	4	5	0	0	0	0
Rhizobium sp. USDA 3584	0	0	0	0	1	0	0	0	0
Rhizobium sp. VLP1091	0	0	0	0	0	0	0	0	1
Rhizobium sp. Y9	0	0	0	1	2	0	0	0	2
Rhizobium sp. YIC61077	0	0	0	1	0	0	0	0	0
Rhizobium sullae	0	0	0	1	0	0	0	0	0
Rhizobium tarimense	0	0	0	1	0	0	0	0	0
Rhizobium tropici	0	0	2	23	7	1	0	0	4
Rhizobium undicola	0	0	0	1	2	0	0	0	0
Rhizobium vallis	0	0	1	5	1	1	0	0	3
Rhizobium vignae	0	0	0	1	0	0	0	0	0
Rhizobium yanglingense	0	0	0	1	0	0	0	0	0
Rhizobium yantingense	0	0	0	1	0	0	0	0	0
Shinella zoogloeoides	0	0	0	1	0	1	0	0	0
Ensifer adhaerens	14	0	27	84	29	10	6	0	28
Ensifer aridi	0	0	0	1	0	0	0	0	1
Ensifer sojae	0	0	2	26	7	3	2	1	9
Ensifer sp. LEM551	0	0	0	0	3	0	0	0	0
uncultured Sinorhizobium sp.	0	0	0	1	0	0	0	0	0
Sinorhizobium americanum	0	0	3	36	11	2	3	0	14
Sinorhizobium arboris	0	0	0	2	1	0	0	0	3
Sinorhizobium chiapanecum	0	0	0	1	3	0	0	0	0
Sinorhizobium fredii	22	0	13	120	38	12	12	1	73
Sinorhizobium xinjiangense	0	0	0	1	0	0	0	0	0
Sinorhizobium kostiense	0	0	0	1	3	0	1	0	3
Sinorhizobium medicae	0	0	8	15	9	3	3	0	6
Sinorhizobium meliloti	12	0	9	132	48	14	9	1	35
Sinorhizobium saheli	0	0	1	1	1	1	0	0	5
Sinorhizobium sp. 206	0	0	0	0	1	0	0	0	0
Sinorhizobium sp. CCBAU 05600	0	0	0	1	3	0	0	0	0
Sinorhizobium sp. CCBAU 05631	0	0	2	18	4	3	1	0	7
Sinorhizobium sp. ENCBTM 45	0	0	0	0	0	0	0	0	1
Sinorhizobium sp. Lc56	0	0	0	0	1	0	0	0	0
Sinorhizobium sp. M14	0	0	5	1	2	5	0	0	0
Sinorhizobium terangae	0	0	1	1	1	0	0	0	1
Afifella marina	0	0	0	1	0	0	0	0	0
Anderseniella baltica	0	0	0	0	1	0	0	0	0
Candidatus Phaeomarinobacter ectocarpi	0	0	0	4	0	0	1	0	0
uncultured Rhodobiaceae bacterium	0	0	0	1	0	0	0	0	0
Parvibaculum indicum	0	0	0	0	0	0	0	0	1
Parvibaculum lavamentivorans	0	0	1	33	20	5	7	0	5
Rhodobium gokarnense	0	0	0	0	1	2	0	0	1
Rhodobium orientis	0	0	0	1	1	1	0	0	1
Candidatus Hodgkinia cicadicola	0	0	0	2	0	0	0	0	0
Candidatus Tokpelaia hoelldoblerii	0	0	0	3	0	0	0	0	0
Hartmannibacter diazotrophicus	10	0	4	77	45	9	5	1	16
Methyloceanibacter caenitepidi	22	0	8	251	53	15	3	0	20
Pseudorhodoplanes sinuspersici	235	0	25	2342	1062	223	27	1	181
Reichenowia parasiticae	0	0	0	2	0	0	0	0	0
Rhizobiales bacterium NRL2	0	0	3	25	9	3	6	1	13
Rhizobiales bacterium PEB0182	0	0	0	1	0	0	0	0	0
Azorhizobium caulinodans	29	0	8	175	99	21	18	3	44
Azorhizobium sp. STM 3376	0	0	0	1	0	0	0	0	0
uncultured Xanthobacteraceae bacterium	0	0	0	1	3	0	1	0	0
uncultured Pseudolabrys sp.	0	0	0	21	4	1	0	0	3
Starkeya novella	15	0	6	102	48	11	8	1	24
Starkeya sp. SL25	0	0	0	0	1	18	0	0	2
Xanthobacter autotrophicus	66	0	21	246	102	25	12	3	83
Xanthobacter flavus	0	0	0	1	0	0	0	0	0
uncultured Rhodobacterales bacterium	0	0	2	0	0	0	0	0	1
uncultured Hirschia sp.	0	0	0	2	0	0	0	0	0
Hirschia baltica	0	0	0	3	1	0	0	0	0
Hyphomonas beringensis	0	0	0	4	1	1	0	0	0
Hyphomonas neptunium	0	0	20	44	21	6	2	1	17
Hyphomonas polymorpha	0	0	0	0	1	0	0	0	1
Hyphomonas sp.	0	0	0	0	0	0	0	0	1
Hyphomonas sp. MCCC 1A04830	0	0	0	0	1	0	0	0	0
Hyphomonas sp. MCCC 1A05080	0	0	0	4	1	0	0	0	0
Hyphomonas sp. Mor2	0	0	0	4	7	0	0	0	2
Maricaulis maris	10	0	24	51	27	14	9	2	27
Hyphomonadaceae bacterium UKL13-1	0	0	0	1	0	0	0	0	1
Ahrensia kielensis	0	0	0	0	1	0	0	0	0
Antarctobacter heliothermus	0	0	0	3	0	0	0	0	1
Celeribacter ethanolicus	0	0	0	2	1	0	0	0	1
Celeribacter indicus	0	0	1	4	2	1	1	0	3
Celeribacter manganoxidans	0	0	0	7	13	0	0	0	6
Confluentimicrobium sp. EMB200-NS6	0	0	1	3	2	0	1	0	3
Defluviimonas alba	0	0	2	8	1	1	1	0	7
Dinoroseobacter shibae	0	0	1	4	1	0	1	1	1
uncultured Jannaschia sp.	0	0	0	0	0	0	0	0	1
Jannaschia donghaensis	0	0	0	0	0	0	0	0	1
Jannaschia rubra	0	0	0	0	0	0	0	0	1
Jannaschia sp. CCS1	0	0	0	1	3	1	0	0	0
Ketogulonicigenium robustum	0	0	0	1	0	0	0	0	0
Ketogulonicigenium vulgare	0	0	1	7	3	0	0	0	7
Labrenzia aggregata	0	0	0	4	0	0	1	0	0
Labrenzia sp. CP4	0	0	1	2	0	0	0	0	1
Leisingera methylohalidivorans	0	0	0	2	0	0	0	0	1
Loktanella hongkongensis	0	0	0	0	0	1	0	0	0
Loktanella sp. D3	0	0	0	0	0	0	0	0	2
Loktanella vestfoldensis	0	0	0	1	0	0	0	0	0
Lutimaribacter pacificus	0	0	1	0	1	0	0	0	1
Marinovum algicola	0	0	0	9	2	0	1	0	3
Palleronia marisminoris	0	0	2	0	0	0	0	0	0
Paracoccus aminophilus	0	0	0	2	1	0	0	0	2
Paracoccus contaminans	0	0	1	8	2	0	0	0	3
Paracoccus denitrificans	8	0	18	28	15	5	5	3	16
Paracoccus marcusii	0	0	0	0	0	1	0	0	0
Paracoccus methylutens	0	0	0	0	0	0	0	0	3
Paracoccus pantotrophus	0	0	0	1	0	0	0	0	0
Paracoccus sp. BM15	0	0	0	4	0	0	1	0	1
Paracoccus sp. N81106	0	0	0	1	0	0	0	0	0
Paracoccus yeei	0	0	5	22	3	6	3	0	15
Pelagibaca abyssi	0	0	0	9	3	1	0	0	2
Phaeobacter gallaeciensis	0	0	0	3	6	0	0	0	0
Phaeobacter inhibens	0	0	0	0	2	0	0	0	0
Phaeobacter sp. 27-4	0	0	0	1	0	0	0	0	0
Phaeobacter sp. P14	0	0	0	1	0	0	0	0	1
Pseudooceanicola batsensis	0	0	0	0	1	0	1	0	0
Pseudovibrio denitrificans	0	0	0	0	0	0	1	0	0
Pseudovibrio sp. FO-BEG1	0	0	0	1	0	0	0	0	1
Rhodobaca barguzinensis	0	0	0	2	1	1	0	0	1
Rhodobacter aestuarii	0	0	0	1	0	0	1	0	0
Rhodobacter capsulatus	0	0	1	8	4	1	0	0	0
Rhodobacter ovatus	0	0	0	1	0	1	0	0	0
Rhodobacter sp. JA193	0	0	0	1	0	0	0	0	2
Rhodobacter sp. JA222	0	0	0	1	1	0	0	0	1
Rhodobacter sp. JA225	0	0	1	6	2	0	2	0	2
Rhodobacter sp. JA916	0	0	0	1	0	0	0	0	1
Rhodobacter sp. LPB0142	0	0	1	12	6	1	0	0	3
Rhodobacter sphaeroides	0	0	10	45	12	5	7	0	30
Rhodobacter viridis	0	0	0	0	1	0	0	0	0
Rhodovulum sp. JA239	0	0	0	1	1	0	0	0	0
Rhodovulum sp. JA337	0	0	1	0	0	0	1	0	1
Rhodovulum sp. MB263	0	0	0	3	1	0	1	0	1
Rhodovulum sp. P5	0	0	0	7	5	1	1	0	1
Rhodovulum sulfidophilum	0	0	7	11	5	0	1	0	10
Roseibacterium elongatum	0	0	0	5	2	0	0	0	3
Roseivivax halodurans	0	0	0	1	0	0	0	0	0
Roseivivax halotolerans	0	0	1	0	1	0	0	0	0
Roseobacter denitrificans	0	0	0	6	5	0	4	1	3
Roseobacter litoralis	0	0	0	1	2	0	0	0	0
Roseobacter sp. Y3F	0	0	0	0	1	0	0	0	0
Roseovarius mucosus	0	0	0	1	0	0	0	0	0
Ruegeria pomeroyi	0	0	0	4	2	0	1	0	0
Ruegeria sp. Rg325	0	0	0	1	0	0	0	0	0
Ruegeria sp. TM1040	0	0	0	3	0	0	0	0	0
Stappia sp. ES.058	0	0	2	27	18	2	2	0	5
Sulfitobacter dubius	0	0	0	0	0	0	0	0	1
Sulfitobacter pseudonitzschiae	0	0	0	1	0	0	0	0	0
Sulfitobacter sp. AM1-D1	0	0	0	5	1	0	0	0	4
Tateyamaria omphalii	0	0	0	1	0	0	0	0	0
Thiobacimonas profunda	0	0	1	8	1	1	1	0	4
Thioclava atlantica	0	0	0	1	0	0	0	0	1
Thioclava pacifica	0	0	0	0	1	0	0	0	1
Thioclava sp.	0	0	1	4	1	0	0	0	0
Thioclava sp. 25B10_4	0	0	1	2	1	0	0	0	3
alpha proteobacterium ISHR1	0	0	0	0	1	0	0	0	0
Rhodobacteraceae bacterium MOLA 327	0	0	0	0	1	0	0	0	0
Xuhuaishuia manganoxidans	0	0	2	2	2	1	1	0	2
Yangia sp. CCB-MM3	0	0	0	6	4	1	2	0	1
Acetobacter estunensis	0	0	0	1	1	1	0	0	1
Acetobacter fabarum	0	0	0	0	0	0	0	0	1
Acetobacter ghanensis	0	0	0	1	0	0	0	0	0
Acetobacter nitrogenifigens	0	0	2	11	3	1	0	0	2
Acetobacter oeni	0	0	0	0	0	0	0	0	1
Acetobacter pasteurianus	0	0	0	1	1	1	0	0	2
Acetobacter peroxydans	0	0	0	1	0	0	0	0	4
Acetobacter persici	0	0	0	0	1	0	0	0	0
Acetobacter aceti	0	0	0	1	2	1	0	0	4
Acetobacter tropicalis	0	0	0	1	0	0	0	0	0
Acidiphilium cryptum	0	0	0	7	2	0	0	0	2
Acidiphilium multivorum	0	0	0	5	5	0	0	0	14
Acidocella sp. GS19h	0	0	0	1	0	0	0	0	0
Acidomonas methanolica	0	0	1	6	3	2	0	0	4
Asaia bogorensis	0	0	0	1	1	0	0	0	1
Asaia siamensis	0	0	0	1	0	0	0	0	1
uncultured Commensalibacter sp.	0	0	0	1	1	1	0	0	1
uncultured Acetobacteraceae bacterium	0	0	0	1	0	0	0	0	1
uncultured Gluconacetobacter sp.	0	0	2	1	0	0	0	0	0
Gluconacetobacter azotocaptans	0	0	0	1	0	0	0	0	1
Gluconacetobacter diazotrophicus	0	0	3	23	11	3	2	1	16
Gluconacetobacter johannae	0	0	1	0	0	1	0	0	1
Gluconacetobacter liquefaciens	0	0	1	7	4	2	0	0	6
Gluconacetobacter sacchari	0	0	1	1	1	1	0	0	0
uncultured Gluconobacter sp.	0	0	0	1	2	0	0	0	0
Gluconobacter albidus	0	0	0	0	0	0	0	0	1
Gluconobacter cerevisiae	0	0	0	1	0	0	0	0	0
Gluconobacter cerinus	0	0	1	1	3	0	0	0	0
Gluconobacter japonicus	0	0	1	1	1	0	0	0	3
Gluconobacter oxydans	0	0	10	8	17	11	6	0	50
Gluconobacter roseus	0	0	1	0	0	0	0	0	1
Gluconobacter thailandicus	0	0	0	1	0	0	0	0	0
uncultured Granulibacter sp.	0	0	0	0	0	0	0	0	1
Granulibacter bethesdensis	12	0	7	57	38	14	10	3	42
Komagataeibacter europaeus	0	0	0	2	2	0	1	0	0
Komagataeibacter kakiaceti	0	0	0	1	0	0	0	0	0
Komagataeibacter medellinensis	0	0	0	1	0	0	0	0	0
Komagataeibacter nataicola	0	0	0	2	0	0	0	0	1
Komagataeibacter oboediens	0	0	1	1	0	0	0	0	0
Komagataeibacter rhaeticus	0	0	0	1	0	0	0	0	0
Komagataeibacter xylinus	0	0	0	3	3	0	0	0	1
Kozakia baliensis	0	0	0	1	1	0	0	0	0
Neoasaia chiangmaiensis	0	0	2	4	3	0	1	0	0
Oleomonas sp. O3	0	0	0	3	0	0	0	0	0
uncultured Roseomonas sp.	0	0	0	2	0	0	0	0	0
Roseomonas gilardii	0	0	2	14	7	1	3	0	4
uncultured Stella sp.	0	0	0	1	0	0	0	0	0
Stella humosa	0	0	0	0	2	0	0	1	1
Swaminathania salitolerans	0	0	0	0	1	0	0	0	0
uncultured Rhodospirillales bacterium	0	0	0	0	0	1	1	1	0
uncultured Rhodospirillales bacterium HF4000_24M03	0	0	0	1	2	0	0	2	0
Azospirillum agricola	0	0	0	0	0	0	0	0	1
Azospirillum brasilense	8	0	10	64	40	9	13	2	50
Azospirillum fermentarium	0	0	0	1	0	0	1	0	2
Azospirillum humicireducens	0	0	1	5	4	1	2	1	7
Azospirillum lipoferum	0	0	7	50	21	4	10	1	23
Azospirillum palatum	0	0	0	0	0	0	0	0	1
Azospirillum picis	0	0	0	0	0	0	0	0	1
Azospirillum rugosum	0	0	1	0	0	0	0	0	0
Azospirillum sp.	0	0	6	13	15	6	1	0	22
Azospirillum sp. C10-8	0	0	0	0	1	0	0	0	0
Azospirillum thiophilum	0	0	2	24	19	4	7	1	10
Azospirillum zeae	0	0	0	1	0	0	0	0	0
uncultured Azospirillum sp.	0	0	0	2	1	1	1	0	2
uncultured Rhodospirillaceae bacterium	0	0	1	3	1	0	0	0	0
Haematospirillum jordaniae	0	0	0	0	0	1	0	0	1
Inquilinus sp.	0	0	0	0	2	0	0	0	2
Magnetospira sp. QH-2	0	0	0	7	1	1	0	0	0
uncultured Magnetospirillum sp.	0	0	0	0	0	0	0	0	1
Magnetospirillum gryphiswaldense	0	0	1	10	11	1	4	0	5
Magnetospirillum magneticum	0	0	2	9	5	0	2	0	8
Magnetospirillum magnetotacticum	0	0	0	0	1	0	0	0	1
Magnetospirillum sp. ME-1	0	0	0	8	5	1	2	0	7
Magnetospirillum sp. XM-1	0	0	2	12	3	2	3	0	6
Nitrospirillum amazonense	0	0	2	18	20	6	9	1	18
Niveispirillum cyanobacteriorum	0	0	0	8	2	1	2	0	4
Pararhodospirillum photometricum	0	0	1	6	3	2	1	0	3
Rhodospirillum centenum	0	0	2	25	11	3	8	1	5
Rhodospirillum rubrum	7	0	6	36	32	11	11	3	24
Tistrella mobilis	0	0	2	36	18	4	3	1	12
uncultured Reyranella sp.	0	0	1	1	0	0	0	0	3
Rhodothalassium salexigens	0	0	0	1	0	0	0	0	2
uncultured Anaplasma sp.	0	0	0	9	2	0	0	0	0
Anaplasma phagocytophilum	0	0	1	1	0	1	0	0	2
Candidatus Neoehrlichia australis	0	0	0	0	1	0	0	0	0
Ehrlichia canis	0	0	0	0	1	0	0	0	0
Ehrlichia chaffeensis	0	0	1	1	0	0	1	0	1
Ehrlichia ruminantium	0	0	5	0	3	0	0	0	1
Ehrlichia sp. JN-2014	0	0	0	0	0	0	0	0	1
Neorickettsia risticii	0	0	0	1	0	0	0	0	0
Neorickettsia sennetsu	0	0	0	1	3	0	0	0	0
Wolbachia endosymbiont of Drosophila melanogaster	0	0	2	1	2	0	0	0	6
Orientia tsutsugamushi	0	0	0	2	3	0	0	0	1
Rickettsia bellii	0	0	0	0	1	0	0	0	0
Rickettsia canadensis	0	0	1	12	2	1	1	0	0
Rickettsia akari	0	0	0	0	0	0	0	0	1
Rickettsia massiliae	0	0	0	0	0	0	0	0	2
Rickettsia rickettsii	0	0	0	1	3	0	0	0	0
Tasmanian Rickettsia-like organism	0	0	0	0	1	0	0	0	0
Rickettsiales bacterium Ac37b	0	0	0	1	0	0	0	0	0
Altererythrobacter atlanticus	0	0	3	1	2	0	1	0	1
Altererythrobacter dongtanensis	0	0	53	2	0	13	1	0	3
Altererythrobacter epoxidivorans	0	0	9	1	3	2	0	0	0
Altererythrobacter marensis	0	0	7	3	3	1	0	0	1
Altererythrobacter namhicola	0	0	1	4	0	1	0	0	1
Altererythrobacter sp. C9-11	0	0	10	4	3	3	1	0	1
Croceicoccus marinus	0	0	10	4	2	2	1	0	1
Croceicoccus naphthovorans	0	0	4	4	0	1	1	0	2
uncultured Erythrobacter sp.	0	0	1	0	0	0	0	0	0
Erythrobacter flavus	0	0	8	1	2	1	0	0	1
Erythrobacter gangjinensis	0	0	1	10	2	1	0	0	0
Erythrobacter litoralis	7	0	20	29	14	16	4	0	14
Erythrobacter longus	0	0	0	1	1	0	0	0	0
Erythrobacter seohaensis	0	0	1	4	0	1	0	0	1
Erythrobacter sp. HL-111	0	0	4	7	0	1	1	0	4
Porphyrobacter neustonensis	0	0	2	2	0	1	0	0	1
Porphyrobacter sp. CACIAM 03H1	0	0	11	6	6	1	0	0	1
Porphyrobacter sp. LM 6	0	0	3	7	0	0	0	0	2
Blastomonas natatoria	0	0	0	1	0	0	0	0	0
Blastomonas sp. RAC04	0	0	2	5	0	0	1	0	2
Blastomonas sp. T2	0	0	2	2	2	0	0	0	1
Citromicrobium sp. JL477	0	0	6	3	3	1	0	0	3
uncultured Sphingomonadaceae bacterium	0	0	1	0	0	1	0	0	5
uncultured Novosphingobium sp.	0	0	0	0	0	0	0	0	1
Novosphingobium acidiphilum	0	0	0	0	3	1	1	0	5
Novosphingobium aromaticivorans	0	0	17	19	8	9	2	1	17
Novosphingobium capsulatum	0	0	1	0	0	0	1	0	2
Novosphingobium pentaromativorans	0	0	6	5	2	1	0	0	2
Novosphingobium pokkalii	0	0	1	0	0	1	0	0	0
Novosphingobium rhizosphaerae	0	0	1	0	1	0	0	0	0
Novosphingobium sp.	0	0	3	7	7	3	3	0	7
Novosphingobium sp. HS2a	0	0	1	0	0	0	0	0	0
Novosphingobium sp. PP1Y	0	0	2	3	2	1	1	0	0
Rhizorhabdus dicambivorans	0	0	14	25	2	4	2	0	6
Sandarakinorhabdus limnophila	0	0	1	0	0	0	0	0	0
uncultured Sphingobium sp.	0	0	1	1	0	1	0	0	0
Sphingobium boeckii	0	0	1	1	0	0	0	0	0
Sphingobium chlorophenolicum	0	0	2	2	0	1	0	0	2
Sphingobium chungbukense	0	0	1	0	0	0	0	0	0
Sphingobium cloacae	0	0	2	4	3	1	0	0	5
Sphingobium herbicidovorans	0	0	0	1	1	2	0	0	0
Sphingobium indicum	0	0	2	1	0	0	0	0	0
Sphingobium japonicum	0	0	1	13	1	0	1	0	2
Sphingobium sp. 031	0	0	0	0	0	0	0	0	1
Sphingobium sp. 330	0	0	0	1	0	0	0	0	0
Sphingobium sp. 353	0	0	2	1	3	0	1	0	0
Sphingobium sp. 662	0	0	7	0	0	1	0	0	0
Sphingobium sp. C1	0	0	6	2	0	2	1	0	0
Sphingobium sp. EP60837	0	0	2	1	0	0	0	0	2
Sphingobium sp. MI1205	0	0	79	2	1	0	0	0	1
Sphingobium sp. RAC03	0	0	3	2	0	1	0	0	1
Sphingobium sp. SYK-6	0	0	5	8	3	0	1	0	3
Sphingobium sp. TKS	0	0	6	23	1	0	1	0	3
Sphingobium sp. YBL2	0	0	3	2	3	1	0	0	4
Sphingobium wenxiniae	0	0	0	1	0	0	0	0	0
Sphingobium yanoikuyae	0	0	7	4	3	3	2	0	2
uncultured Sphingomonas sp.	0	0	1	0	1	0	0	0	0
Sphingomonas asaccharolytica	0	0	6	0	0	0	0	0	0
Sphingomonas dokdonensis	0	0	0	1	0	0	0	0	2
Sphingomonas echinoides	0	0	1	0	0	0	0	0	0
Sphingomonas elodea	0	0	5	0	2	0	0	0	2
Sphingomonas hengshuiensis	0	0	9	4	6	4	5	0	7
Sphingomonas indica	0	0	54	8	4	5	2	0	15
Sphingomonas jaspsi	0	0	2	0	0	1	0	0	0
Sphingomonas koreensis	0	0	14	4	3	1	1	0	12
Sphingomonas lacus	0	0	0	1	0	0	0	0	0
Sphingomonas leidyi	0	0	2	1	1	1	0	0	6
Sphingomonas melonis	0	0	8	4	2	1	0	0	1
Sphingomonas panacis	0	0	9	11	3	3	1	0	5
Sphingomonas panni	0	0	0	1	0	0	0	0	0
Sphingomonas pruni	0	0	1	0	0	0	0	0	0
Sphingomonas sanxanigenens	0	0	16	14	2	10	2	0	14
Sphingomonas sp. 038	0	0	0	0	0	0	0	0	1
Sphingomonas sp. 118	0	0	2	0	3	0	0	0	1
Sphingomonas sp. 126	0	0	0	1	0	1	0	0	0
Sphingomonas sp. 133	0	0	2	0	0	0	0	0	2
Sphingomonas sp. 143	0	0	1	0	0	0	0	0	0
Sphingomonas sp. 198	0	0	0	0	0	0	0	0	1
Sphingomonas sp. 201	0	0	0	1	1	0	0	0	0
Sphingomonas sp. 214	0	0	0	3	0	1	0	0	1
Sphingomonas sp. 222	0	0	1	0	0	0	0	0	0
Sphingomonas sp. 242	0	0	0	1	0	0	0	0	0
Sphingomonas sp. 244	0	0	1	0	1	1	0	0	1
Sphingomonas sp. 247	0	0	0	1	0	0	0	0	2
Sphingomonas sp. 277	0	0	0	1	2	0	0	0	1
Sphingomonas sp. 314	0	0	0	3	0	0	0	0	0
Sphingomonas sp. 379	0	0	1	0	3	1	0	0	0
Sphingomonas sp. 397	0	0	0	1	0	0	0	0	1
Sphingomonas sp. 405	0	0	1	0	0	0	0	0	3
Sphingomonas sp. 452	0	0	0	4	1	0	0	0	1
Sphingomonas sp. 505	0	0	0	1	0	0	0	0	0
Sphingomonas sp. 525	0	0	0	1	3	0	0	0	0
Sphingomonas sp. 562	0	0	0	1	0	0	0	0	0
Sphingomonas sp. 564	0	0	1	4	3	0	1	0	4
Sphingomonas sp. ALBL_100	0	0	2	0	0	2	0	0	0
Sphingomonas sp. C10	0	0	2	0	0	0	0	0	0
Sphingomonas sp. C2	0	0	1	0	0	0	0	0	0
Sphingomonas sp. Cra20	0	0	15	11	3	4	1	0	6
Sphingomonas sp. DC-6	0	0	11	6	4	2	1	0	7
Sphingomonas sp. ERG5	0	0	13	2	0	0	0	0	0
Sphingomonas sp. JJ-A5	0	0	37	29	10	3	2	0	21
Sphingomonas sp. KA1	0	0	0	1	0	0	0	0	0
Sphingomonas sp. KC8	0	0	6	4	3	1	1	0	2
Sphingomonas sp. LB126	0	0	0	1	0	0	0	0	0
Sphingomonas sp. LK11	0	0	6	5	1	1	1	0	4
Sphingomonas sp. LM7	0	0	17	8	3	4	1	0	5
Sphingomonas sp. MM-1	0	0	22	15	4	5	1	0	8
Sphingomonas sp. NIC1	0	0	7	1	2	1	0	0	7
Sphingomonas sp. NS2	0	0	0	0	0	0	0	0	2
Sphingomonas sp. NX-3	0	0	1	0	0	0	0	0	0
Sphingomonas sp. SL9	0	0	1	0	0	0	0	0	0
Sphingomonas sp. SS86	0	0	1	1	0	0	0	0	0
Sphingomonas starnbergensis	0	0	0	1	2	0	0	0	0
Sphingomonas taxi	0	0	14	7	3	2	0	0	4
Sphingomonas wittichii	0	0	37	15	9	10	1	1	21
uncultured Sphingopyxis sp.	0	0	61	9	4	20	2	0	87
Sphingopyxis alaskensis	12	0	44	25	39	16	2	0	21
Sphingopyxis fribergensis	0	0	38	5	5	38	2	0	39
Sphingopyxis macrogoltabida	0	0	53	16	3	85	2	0	109
Sphingopyxis soli	0	0	0	0	0	1	0	0	1
Sphingopyxis sp. LPB0140	0	0	2	0	0	1	0	0	0
Sphingopyxis sp. QXT-31	0	0	12	4	3	17	1	0	16
Sphingopyxis terrae	0	0	9	1	2	6	0	0	13
Sphingorhabdus flavimaris	0	0	1	3	1	0	0	0	2
Sphingorhabdus sp. M41	0	0	0	1	0	0	0	0	0
Sphingosinicella xenopeptidilytica	0	0	0	0	0	0	0	0	1
Zymomonas mobilis	0	0	28	6	9	5	1	0	7
Micavibrio aeruginosavorus	0	0	0	2	2	5	0	0	1
Polymorphum gilvum	0	0	4	75	17	4	6	1	14
Candidatus Puniceispirillum marinum	0	0	0	1	0	0	0	0	0
Subaequorebacter sp. UAPS0115	0	0	0	1	3	0	0	0	1
alpha proteobacterium FH6	0	0	0	0	1	0	0	0	0
alpha proteobacterium KC-IT-F6	0	0	0	1	0	0	0	0	0
alpha proteobacterium KC-IT-H2	0	0	0	0	1	0	0	0	0
alpha proteobacterium LMG 26466	0	0	0	1	0	0	0	0	0
alpha proteobacterium NT18-17	0	0	0	0	0	0	0	0	1
alpha proteobacterium U9-1i	0	0	0	0	0	0	0	0	1
marine alpha proteobacterium CVFI21	0	0	0	0	1	0	0	0	0
unknown marine alpha proteobacterium JP22.1	0	0	1	4	0	0	0	0	1
unknown marine alpha proteobacterium JP57	0	0	0	4	0	1	0	0	1
unknown marine alpha proteobacterium JP66.1	0	0	0	1	0	0	0	0	0
Vibrio adaptatus	0	0	1	0	0	0	0	0	0
Achromobacter insolitus	0	0	6	53	11	3	1	1	21
Achromobacter insuavis	0	0	0	0	1	0	0	0	0
Achromobacter marplatensis	0	0	0	0	1	0	0	0	1
Achromobacter pulmonis	0	0	5	0	0	1	0	0	1
Achromobacter ruhlandii	0	0	1	14	2	1	0	0	2
Achromobacter sp. A25	0	0	1	0	0	0	0	0	0
Achromobacter sp. CCUG 27767	0	0	1	0	0	0	0	0	0
Achromobacter sp. CCUG 31491	0	0	0	0	1	0	0	0	0
Achromobacter sp. CCUG 366	0	0	0	0	0	1	0	0	2
Achromobacter sp. CCUG 44449	0	0	4	0	0	0	0	0	0
Achromobacter sp. CCUG 54268	0	0	0	0	1	1	0	0	0
Achromobacter sp. CCUG 56202	0	0	0	1	0	0	0	0	0
Achromobacter sp. DMG18	0	0	0	0	1	0	0	0	3
Achromobacter sp. MFA1 R4	0	0	7	44	7	1	1	1	20
Achromobacter sp. YD35	0	0	0	2	0	0	0	0	0
uncultured Achromobacter sp.	0	0	0	0	1	0	0	0	0
Advenella kashmirensis	0	0	7	1	0	3	0	0	8
Advenella mimigardefordensis	0	0	0	1	0	0	0	0	1
Alcaligenes sp. O-1	0	0	0	0	0	1	0	0	0
Basilea psittacipulmonis	0	0	0	0	0	0	0	0	1
Bordetella avium	7	0	18	19	25	10	4	0	117
Bordetella bronchialis	0	0	2	11	7	0	3	0	6
[truncated: 4,191 more rows]

## Sheet: 308
Table S6. An RMA result file produced by MALT for analysis in MEGAN6.
#Series:	213.collapsed	306.collapsed	307.collapsed	308.collapsed	309.collapsed	312.collapsed	403.collapsed	406.collapsed	702.collapsed
Homo sapiens	69125	67097	9486	11565	20007	18295	85947	96747	5402
uncultured bacterium	1438	137	4494	9119	8738	3321	2122	298	10679
Rhodanobacter denitrificans	22	5	48	5884	128	14	27	3	180
Pseudorhodoplanes sinuspersici	235	0	25	2342	1062	223	27	1	181
Nitrobacter hamburgensis	249	93	413	1648	184	254	135	2	2449
Steroidobacter denitrificans	223	2	184	1392	749	185	252	70	708
Nitrobacter winogradskyi	289	0	66	1373	36	407	6	1	3797
Rhodopseudomonas palustris	252	1	51	1168	913	71	84	9	375
Nitrosospira lacus	187	0	0	1145	1690	6	1	0	15
Mesorhizobium loti	80	2	27	964	113	36	29	8	152
Mesorhizobium amorphae	77	2	22	956	76	29	13	9	142
Bradyrhizobium icense	140	0	27	945	4524	65	190	64	1318
Lysobacter enzymogenes	28	0	315	892	638	29	83	4	150
Bradyrhizobium erythrophlei	185	1	22	718	912	42	142	15	349
Achromobacter denitrificans	0	9	13	706	110	18	3	11	26
Candidatus Nitrocosmicus oleophilus	20	3	29	666	1380	41	0	1	65
uncultured crenarchaeote	86	9	235	539	116	451	16	5	387
Lysobacter capsici	17	0	114	536	461	12	54	2	79
Pseudoxanthomonas suwonensis	19	0	143	529	313	30	53	2	135
Rhodoplanes sp. Z2-YC6860	99	0	16	520	382	25	24	1	94
Kribbella flavida	227	2	410	497	146	49	273	14	177
Nitrosospira briensis	147	0	0	482	63	4	1	0	4
Mesorhizobium opportunistum	28	1	8	467	54	13	8	3	75
Stenotrophomonas maltophilia	14	1	67	455	320	90	50	3	108
Pantholops hodgsonii	60	3	110	433	127	64	21	5	146
Xanthomonas citri	15	0	51	425	297	14	48	3	92
Lysobacter antibioticus	14	0	148	421	344	16	41	2	79
Thermomonospora curvata	0	0	23	406	10	21	2	1	53
Hyphomicrobium denitrificans	51	1	7	380	106	20	28	9	120
Mesorhizobium australicum	25	1	9	379	33	9	8	3	65
uncultured prokaryote	57	3	89	349	321	127	88	13	502
Afipia sp. GAS231	61	0	7	345	988	17	59	29	410
Dokdonella koreensis	17	0	21	339	83	31	19	2	115
Xanthomonas translucens	12	0	35	333	259	14	41	2	76
Mesorhizobium ciceri	22	1	6	324	38	13	5	3	53
Lysobacter gummosus	9	0	55	292	255	29	33	2	53
Bordetella genomosp. 13	15	0	33	281	9	5	3	0	31
Dyella thiooxydans	8	1	20	279	60	5	14	2	53
Bradyrhizobium lablabi	52	0	8	278	357	14	45	12	149
Aminobacter aminovorans	53	1	14	278	45	80	10	2	170
Bradyrhizobium diazoefficiens	32	0	17	262	273	21	39	8	145
Bradyrhizobium japonicum	37	0	21	261	359	21	26	6	137
Methyloceanibacter caenitepidi	22	0	8	251	53	15	3	0	20
Xanthobacter autotrophicus	66	0	21	246	102	25	12	3	83
Nitrospira defluvii	210	0	9	243	868	8	25	2	60
Sphingopyxis granuli	0	27	21	243	165	53	3	0	65
Pseudomonas aeruginosa	10	1	49	242	108	29	23	3	56
Achromobacter xylosoxidans	0	2	31	240	49	13	8	4	83
uncultured soil bacterium	24	1	99	224	150	40	20	7	137
Rhizobium leguminosarum	52	0	29	223	128	29	22	4	87
Xanthomonas campestris	0	0	32	213	153	9	29	1	67
Stenotrophomonas acidaminiphila	8	1	43	201	131	14	15	3	42
Xanthomonas sacchari	10	0	39	200	179	17	25	2	38
Streptosporangium roseum	0	0	139	197	34	202	8	4	428
Oligotropha carboxidovorans	39	18	9	191	113	15	8	1	75
Luteimonas sp. JM171	8	0	28	189	79	6	14	0	25
Nonomuraea sp. ATCC 39727	0	0	16	188	86	9	8	1	30
Azorhizobium caulinodans	29	0	8	175	99	21	18	3	44
Bradyrhizobium canariense	38	0	6	172	237	6	25	5	102
Legionella pneumophila	18	0	26	167	44	36	10	3	79
Mesorhizobium sp. B7	21	1	9	164	26	10	8	1	46
Conexibacter woesei	14	3	223	161	81	46	16	30	383
Bradyrhizobium sp.	29	0	8	159	218	14	17	2	111
Bradyrhizobium sp. BTAi1	33	0	11	150	168	14	16	3	56
Stenotrophomonas rhizophila	0	0	30	146	92	23	16	1	28
Nitrosococcus oceani	22	0	35	136	46	35	18	5	115
Pseudoxanthomonas spadix	8	0	22	136	63	15	17	1	25
Sinorhizobium meliloti	12	0	9	132	48	14	9	1	35
Ramlibacter tataouinensis	8	0	456	131	43	37	40	10	123
Nonomuraea sp. ATCC 55076	0	0	9	131	74	9	6	1	37
Dyella jiangningensis	0	0	6	128	34	3	7	1	19
Mesorhizobium huakuii	19	1	4	127	15	10	4	1	14
Actinomadura formosensis	0	0	5	125	0	6	0	0	3
Thiobacillus denitrificans	31	0	35	121	80	21	22	4	118
Sinorhizobium fredii	22	0	13	120	38	12	12	1	73
Dyella japonica	0	0	6	116	34	3	10	0	18
Xanthomonas oryzae	7	0	9	114	91	4	10	0	30
Bradyrhizobium sp. ORS 285	15	0	2	113	75	5	11	1	42
Xylella fastidiosa	0	0	22	113	72	13	11	1	20
Caulobacter sp. K31	40	0	142	108	143	14	6	1	73
Escherichia phage phiX174	7	1	27	107	91	49	29	5	134
Blastochloris viridis	10	0	5	106	45	6	10	1	27
Methylobacterium sp. 4-46	8	0	6	104	41	17	11	2	36
Starkeya novella	15	0	6	102	48	11	8	1	24
Criblamydia sequanensis	0	0	2	102	9	19	0	0	2
Chelatococcus sp. CO-6	8	0	6	101	43	9	6	1	34
Sphingopyxis sp. 113P3	0	1	12	101	3	4	0	1	8
Streptomyces cattleya	20	0	64	99	102	15	45	19	134
Bradyrhizobium sp. S23321	17	0	1	98	104	4	10	1	47
Beijerinckia indica	8	0	3	97	13	11	4	1	12
Bradyrhizobium sp. CCGE-LA001	12	0	3	94	98	6	10	2	37
Bradyrhizobium sp. ORS 278	14	0	6	94	88	6	14	1	35
Thermobifida fusca	0	1	48	89	23	25	3	2	45
Anaerolineaceae bacterium oral taxon 439	5363	12220	26	88	261	44	28	11	118
Bosea vaviloviae	12	0	13	86	85	140	8	1	67
Nitrospira moscoviensis	27	0	16	85	111	12	32	1	164
Coxiella burnetii	13	0	15	85	35	20	9	3	56
Mycobacterium rhodesiae	0	1	36	85	10	10	0	0	54
Micromonospora inositola	0	1	121	85	16	356	7	5	51
Ensifer adhaerens	14	0	27	84	29	10	6	0	28
Nitrosomonas ureae	25	0	1	84	34	6	2	0	6
Nitrosospira multiformis	15	0	0	84	10	0	1	0	5
uncultured Chlamydiales bacterium	0	0	2	84	15	5	0	0	1
Acidobacteria bacterium HEG_-6_39	35	0	35	82	254	49	30	1	220
Bradyrhizobium oligotrophicum	17	0	6	82	99	6	12	2	42
Paludisphaera borealis	8	2	4	82	12	12	2	1	133
Streptomyces niveus	12	0	46	82	62	439	28	4	106
Streptomyces bingchenggensis	11	0	96	80	53	33	29	14	92
Streptomyces violaceoruber	15	0	43	80	86	252	48	3	627
Luteibacter rhizovicinus	0	0	4	79	16	2	6	1	15
Kineococcus radiotolerans	0	1	81	79	17	20	3	3	48
Hartmannibacter diazotrophicus	10	0	4	77	45	9	5	1	16
Microvirga ossetica	10	0	98	76	35	18	7	0	24
Ralstonia solanacearum	18	10	81	76	101	14	43	18	119
Jiangella sp. DSM 45060	0	0	9112	76	4	20	2	1	479
uncultured ammonia-oxidizing bacterium	17	0	0	75	2	0	0	0	1
Nitrospira japonica	24	0	14	75	169	15	32	3	117
Polymorphum gilvum	0	0	4	75	17	4	6	1	14
Rhizobium etli	8	0	4	73	26	7	3	0	24
Bombyx mori	0	1	35	73	58	39	45	0	106
Hyphomicrobium sp. MC1	10	0	0	72	11	3	8	1	7
Streptomyces leeuwenhoekii	13	0	47	72	116	17	61	2	78
uncultured organism	17	3	50	72	101	36	39	4	151
Chelativorans sp. BNC1	9	0	6	71	22	4	3	1	34
Mesorhizobium sp. WSM1497	0	0	2	71	7	3	1	0	11
Halorhodospira halophila	0	0	21	71	36	24	9	2	107
Clostridium tetani	0	3	2	71	53	5	8	26	49
Sinorhizobium sp. RAC02	0	2	25	70	35	66	5	2	58
Chlamydia trachomatis	0	0	2	70	5	4	0	0	4
[Eubacterium] minutum	240	11373	22	70	484	37	26	16	108
[Clostridium] sphenoides	0	8	2	70	3	6	1	1	54
Hyphomicrobium nitrativorans	21	0	4	69	91	10	30	2	25
Streptomyces scabiei	12	0	64	69	81	38	37	6	99
Streptomyces xinghaiensis	12	0	40	68	67	33	31	10	112
Gemmatirosa kalamazoonesis	9	0	13	66	50	14	7	3	124
Methylobacterium extorquens	8	0	11	66	34	14	5	2	33
Shinella sp. HZN7	0	2	11	66	16	25	4	1	76
Rhizobium phaseoli	0	0	0	65	13	1	3	1	14
Bosea sp. RAC05	10	0	17	64	79	169	8	1	84
Azospirillum brasilense	8	0	10	64	40	9	13	2	50
Xanthomonas arboricola	0	0	12	64	57	5	9	2	29
Sulfuricaulis limicola	0	0	8	63	31	10	7	2	76
Canis lupus	56	1	81	63	114	645	22	10	326
Bosea sp. PAMC 26642	0	0	8	60	35	72	5	0	47
Actinomyces sp. oral taxon 414	659	5113	25	59	1291	33	39	29	131
Actinomadura madurae	0	0	5	59	1	5	0	0	11
uncultured gamma proteobacterium	7	0	13	58	42	8	3	1	31
Streptomyces vietnamensis	0	0	156	58	61	212	20	3	52
Pan troglodytes	289	353	43	58	85	76	450	450	27
Methylocystis sp. SC2	0	0	2	57	25	14	3	0	10
Neorhizobium galegae	0	0	4	57	20	3	4	0	14
Granulibacter bethesdensis	12	0	7	57	38	14	10	3	42
Streptomyces albus	13	0	34	57	68	31	24	6	88
Methylosinus trichosporium	0	0	3	55	18	2	3	0	17
Sorangium cellulosum	17	0	15	55	49	13	14	2	96
Sulfurifustis variabilis	0	0	11	54	28	5	10	1	85
Cutibacterium acnes	31	1	66	54	101	108	17	5	192
uncultured Nitrospirae bacterium Rifle_16ft_4_minimus_10340	0	0	2	53	65	3	27	2	122
Achromobacter insolitus	0	0	6	53	11	3	1	1	21
Pusillimonas sp. T7-7	0	0	2	53	3	1	0	0	8
Pseudomonas stutzeri	0	0	6	53	20	4	7	1	23
uncultured Acidobacteria bacterium	36	1	51	52	221	78	33	1	285
Bordetella hinzii	0	1	1	52	2	1	1	0	4
Bradyrhizobium ottawaense	8	0	1	51	154	2	8	3	75
Methylobacterium nodulans	9	0	5	51	25	5	7	0	26
Maricaulis maris	10	0	24	51	27	14	9	2	27
Nitrosospira sp. NpAV	9	0	0	51	72	0	0	0	0
Parachlamydia acanthamoebae	0	0	2	51	2	10	0	0	6
Spirometra erinaceieuropaei	342	352	29	51	137	81	578	455	39
Azospirillum lipoferum	0	0	7	50	21	4	10	1	23
Methylococcus capsulatus	8	0	9	50	35	10	9	2	39
Streptomyces griseus	12	0	117	50	47	1874	20	12	1767
Streptomyces hygroscopicus	8	0	120	50	44	20	19	4	55
Variovorax paradoxus	0	0	69	49	36	177	28	1	59
Candidatus Protochlamydia amoebophila	0	0	0	48	3	2	0	0	2
Streptomyces davawensis	9	0	215	48	42	27	23	5	71
bacterium	0	1	34	48	47	27	4	2	58
Methylibium petroleiphilum	8	1	28	47	28	18	37	1	95
Stenotrophomonas sp. LM091	0	0	44	46	41	5	10	0	16
Nocardioides sp. JS614	9	4	3000	46	11	217	14	41	45
Niastella koreensis	0	0	3	45	107	8	36	4	23
Rhodobacter sphaeroides	0	0	10	45	12	5	7	0	30
Xanthomonas albilineans	0	0	1	45	22	3	5	0	12
Streptomyces venezuelae	0	0	687	45	48	1098	20	6	95
Hyphomonas neptunium	0	0	20	44	21	6	2	1	17
Achromobacter sp. MFA1 R4	0	0	7	44	7	1	1	1	20
Allochromatium vinosum	0	0	5	44	19	5	5	1	28
Brugia timori	0	1	259	44	35	38	9	2	52
Ochrobactrum anthropi	16	1	7	43	69	11	2	1	127
Methylobacterium populi	0	0	5	43	28	5	5	0	16
Betaproteobacteria bacterium GR16-43	0	0	21	43	41	10	17	1	157
Estrella lausannensis	0	0	1	43	2	0	0	0	0
Streptomyces fulvissimus	12	0	36	43	58	3448	28	2	486
Streptomyces sp. RTd22	10	0	33	43	32	18	18	6	49
Achromobacter spanius	0	1	37	41	6	4	1	0	22
Streptomyces rubrolavendulae	9	0	39	41	47	38	22	5	49
uncultured archaeon	18	8	76	41	94	160	19	1	726
Agrobacterium tumefaciens	9	0	3	40	16	4	3	0	11
Alcanivorax borkumensis	7	0	12	40	37	15	14	3	39
Saccharothrix espanaensis	0	1	29	40	21	4	9	4	40
Streptomyces sp. SirexAA-E	0	0	28	40	28	919	16	2	48
Burkholderia pseudomallei	0	0	3	39	11	1	5	0	16
Xanthomonas vesicatoria	0	0	6	39	25	1	4	0	8
Streptomyces lydicus	0	0	45	39	32	48	15	7	64
Streptomyces sp. SAT1	0	0	30	39	35	14	16	2	43
Desulfitobacterium hafniense	0	1	2	39	5	3	0	0	10
Protopolystoma xenopodis	163	152	27	39	62	44	209	169	22
unidentified	0	1	20	38	30	15	10	2	34
Rhizobium gallicum	8	0	2	37	19	5	13	1	23
Leptothrix cholodnii	10	0	30	37	35	21	26	0	123
Escherichia coli	0	0	5	37	16	17	4	1	22
Jiangella alkaliphila	0	0	1162	37	9	32	1	1	89
Kitasatospora setae	0	0	28	37	27	8	14	4	47
Sinorhizobium americanum	0	0	3	36	11	2	3	0	14
Rhodospirillum rubrum	7	0	6	36	32	11	11	3	24
Tistrella mobilis	0	0	2	36	18	4	3	1	12
Burkholderia lata	0	0	5	36	18	8	5	3	14
Cupriavidus necator	0	0	32	36	14	5	5	0	28
Rubrivivax gelatinosus	8	0	17	36	17	8	41	0	71
Thiohalobacter thiocyanaticus	0	0	3	36	19	4	5	1	21
Xanthomonas phaseoli	0	0	2	35	21	2	2	0	11
Streptomyces albireticuli	0	0	36	35	38	39	11	6	45
Streptomyces aureofaciens	0	0	19	35	16	6	11	3	26
Streptomyces avermitilis	0	0	61	35	37	57	18	3	52
Methylocella silvestris	0	0	1	34	11	1	1	0	4
Immundisolibacter cernigliae	0	0	3	34	12	1	6	0	21
Saccharopolyspora erythraea	0	1	46	34	14	23	7	7	61
Streptomyces clavuligerus	7	0	26	34	28	29	20	3	56
Rubrobacter xylanophilus	0	0	34	34	30	37	4	1	99
Candidatus Nitrosocosmicus exaquare	0	0	1	34	0	1	0	0	2
Phenylobacterium zucineum	0	0	248	33	25	6	6	0	19
Parvibaculum lavamentivorans	0	0	1	33	20	5	7	0	5
Variovorax sp. HW608	0	0	29	33	16	8	15	1	37
Hahella chejuensis	0	0	3	33	10	2	2	1	12
Candidatus Nitrospira inopinata	15	0	3	32	47	3	11	1	41
Devosia sp. A16	0	0	9	32	58	37	6	0	53
Burkholderia cenocepacia	0	0	39	32	16	5	7	1	19
Xanthomonas axonopodis	0	0	1	32	26	2	4	0	8
Micromonospora viridifaciens	0	0	17	32	12	29	2	1	21
Clostridium cochlearium	0	1	3	32	22	5	4	13	15
uncultured eukaryote	0	0	7	32	14	15	7	0	19
Caulobacter vibrioides	0	0	45	31	7	1	3	1	7
Microvirga sp.	12	0	6	31	47	6	1	1	11
Streptomyces sp. SCSIO 03032	0	0	13	31	31	3	16	3	40
Parastrongyloides trichosuri	0	0	118	31	17	6	5	1	22
uncultured Bradyrhizobium sp.	0	0	3	30	48	3	1	1	3
Phyllobacterium sp. Tri-48	0	0	10	30	16	8	5	0	23
Pannonibacter phragmitetus	0	2	2	30	9	4	5	0	20
Acidihalobacter prosperus	0	0	2	30	16	1	5	1	17
Catenulispora acidiphila	0	0	19	30	16	3	7	1	21
Streptomyces pristinaespiralis	0	0	65	30	38	71	13	4	63
Mus musculus	8	8	8	30	28	14	11	7	25
Gossypium hirsutum	47	41	18	30	34	16	78	38	34
uncultured microorganism	0	1	8	30	43	9	6	1	37
Erythrobacter litoralis	7	0	20	29	14	16	4	0	14
Sphingomonas sp. JJ-A5	0	0	37	29	10	3	2	0	21
Amycolatopsis mediterranei	0	0	23	29	6	5	7	8	25
Streptomyces coelicolor	0	0	23	29	34	19	12	2	32
Streptomyces globisporus	0	0	23	29	32	340	9	1	1243
Albugo laibachii	0	0	8	29	25	4	1	0	12
Chelatococcus daeguensis	0	0	3	28	20	4	3	1	13
Paracoccus denitrificans	8	0	18	28	15	5	5	3	16
Rhizobacter gummiphilus	0	0	22	28	22	21	15	0	45
Myxococcus xanthus	10	0	13	28	83	23	21	2	92
Micromonospora purpureochromogenes	0	0	307	28	12	183	3	2	30
Candidatus Nitrosotenuis cloacae	0	0	0	28	38	12	6	0	32
uncultured alpha proteobacterium	0	0	9	27	30	10	5	2	29
Methylocystis bryophila	0	0	3	27	9	1	3	0	3
Stappia sp. ES.058	0	0	2	27	18	2	2	0	5
Castellaniella defragrans	0	17	4	27	32	2	4	0	22
Thioalkalivibrio paradoxus	0	0	2	27	12	3	6	1	29
Kutzneria albida	0	1	13	27	10	7	3	3	39
Streptomyces griseochromogenes	0	0	57	27	17	18	10	3	34
Streptomyces nodosus	0	0	38	27	20	14	8	2	27
Streptomyces sp. CNQ-509	0	0	15	27	16	3	12	3	35
Streptomyces sp. S10(2016)	0	0	91	27	16	15	8	6	22
Streptomyces sp. TLI_053	0	0	29	27	24	10	8	4	41
Ignavibacterium album	0	0	1	26	2	1	0	0	12
Aureimonas sp. AU20	0	0	2	26	9	2	3	0	11
Rhodomicrobium vannielii	0	0	2	26	17	0	2	0	4
Ensifer sojae	0	0	2	26	7	3	2	1	9
Massilia sp. WG5	0	0	2372	26	13	69	6	0	17
uncultured Chlamydiaceae bacterium	0	0	0	26	2	0	0	0	0
Streptomyces gilvosporeus	0	0	18	26	15	16	14	2	29
Streptomyces peucetius	0	0	82	26	20	91	10	6	71
Sus scrofa	9	2	13	26	22	86	3	4	59
uncultured Nitrospira sp.	23	0	5	25	138	8	31	1	194
Devosia sp. H5989	0	0	3	25	16	5	4	0	13
Methylobacterium aquaticum	0	0	6	25	5	4	4	0	6
Rhizobiales bacterium NRL2	0	0	3	25	9	3	6	1	13
Rhodospirillum centenum	0	0	2	25	11	3	8	1	5
Rhizorhabdus dicambivorans	0	0	14	25	2	4	2	0	6
Sphingopyxis alaskensis	12	0	44	25	39	16	2	0	21
Burkholderia cepacia	0	0	10	25	10	4	7	1	21
Polaromonas sp. JS666	0	0	20	25	22	73	5	1	49
Kibdelosporangium sp. MJ126-NF4	0	1	9	25	12	9	5	7	778
Streptomyces alboflavus	0	0	35	25	24	32	9	5	33
Streptomyces iranensis	0	0	67	25	16	9	9	4	32
Streptomyces pactum	0	0	58	25	22	41	16	3	85
Streptomyces sp. CdTB01	0	0	99	25	9	16	8	4	33
Streptomyces sp. S8	12	0	15	25	25	96	17	2	139
Monomorium pharaonis	0	0	13	25	20	5	4	0	15
Azospirillum thiophilum	0	0	2	24	19	4	7	1	10
Burkholderia gladioli	0	0	21	24	27	4	9	0	60
Cupriavidus gilardii	0	0	30	24	21	3	9	0	37
Chromatiaceae bacterium 2141T.STBD.0c.01a	0	0	0	24	10	0	2	1	8
Streptomyces glaucescens	0	0	53	24	9	20	9	3	30
Roseiflexus castenholzii	0	0	10	24	28	11	1	0	18
Rhizobium tropici	0	0	2	23	7	1	0	0	4
Gluconacetobacter diazotrophicus	0	0	3	23	11	3	2	1	16
Sphingobium sp. TKS	0	0	6	23	1	0	1	0	3
Azoarcus sp. BH72	11	0	8	23	18	6	12	2	43
Pelobacter propionicus	7	0	6	23	35	12	3	0	18
Xanthomonas sp. 35Y	0	0	1	23	55	0	2	1	12
Streptomyces laurentii	0	0	43	23	24	49	11	3	33
Streptomyces sp. 3124.6	0	0	69	23	14	28	10	19	39
uncultured bacterium pTW2	0	0	6	23	33	1	3	0	13
unidentified bacterium	0	0	6	23	15	4	3	1	20
Martelella mediterranea	0	0	1	22	4	1	1	0	3
Rhizobium favelukesii	11	0	3	22	28	4	2	1	13
Paracoccus yeei	0	0	5	22	3	6	3	0	15
Burkholderia contaminans	0	0	6	22	17	2	4	1	18
Thioalkalivibrio sulfidiphilus	0	0	2	22	10	1	3	0	24
Halotalea alkalilenta	0	0	0	22	7	0	1	0	3
Xanthomonas fragariae	0	0	4	22	16	1	3	0	0
Mycobacterium rutilum	0	0	8	22	3	3	0	0	18
Mycobacterium sinense	0	2	3	22	1	3	0	0	74
Allokutzneria albata	0	1	14	22	3	8	3	3	18
Streptomyces albulus	0	0	29	22	18	21	10	6	35
Streptomyces sp. 2323.1	0	0	17	22	18	16	6	3	32
Streptomyces sp. CMB	0	0	15	22	15	5	10	3	30
Streptomyces xiamenensis	0	0	6	22	20	6	6	2	34
Nitrososphaera viennensis	0	0	6	22	8	5	1	0	16
Anopheles gambiae	0	0	4	22	3	3	1	0	4
uncultured Pseudolabrys sp.	0	0	0	21	4	1	0	0	3
Ralstonia pickettii	0	0	20	21	13	6	4	1	34
[Polyangium] brachysporum	0	0	13	21	16	1	18	0	24
Mycobacterium sp. JS623	0	0	8	21	3	4	0	0	49
Amycolatopsis methanolica	0	0	12	21	9	3	3	5	23
Streptomyces silaceus	0	0	27	21	13	41	4	2	24
Streptomyces sp. 4F	0	0	37	21	14	21	7	2	29
Nocardiopsis gilva	0	0	9	21	5	4	2	1	18
Gryllus bimaculatus	0	6	9	21	10	10	6	2	30
Cytophaga hutchinsonii	0	0	20	20	29	4	51	1	23
Nitrobacter vulgaris	0	0	1	20	0	10	0	0	80
Candidatus Filomicrobium marinum	0	0	2	20	10	5	5	1	8
Methylobacterium radiotolerans	8	0	1	20	30	3	1	0	8
Thauera sp. MZ1T	0	0	13	20	16	3	6	0	79
Syntrophus aciditrophicus	0	0	11	20	23	21	5	0	72
Thioflavicoccus mobilis	0	0	4	20	10	0	3	1	24
Thioalkalivibrio nitratireducens	0	0	5	20	9	1	3	0	22
Pseudomonas fluorescens	0	0	117	20	15	23	4	0	46
Thermobispora bispora	0	0	8	20	5	3	1	0	10
uncultured actinobacterium	0	1	47	20	11	27	2	1	58
Frankia sp. EAN1pec	0	0	12	20	7	9	2	2	15
Kibdelosporangium phytohabitans	0	1	12	20	8	4	3	5	96
Olsenella sp. oral taxon 807	255	2557	6	20	472	13	10	8	38
Novosphingobium aromaticivorans	0	0	17	19	8	9	2	1	17
Bordetella avium	7	0	18	19	25	10	4	0	117
Pandoraea pnomenusa	0	0	5	19	8	1	4	0	15
Methylobacillus flagellatus	7	0	11	19	12	4	4	0	40
Aromatoleum aromaticum	0	0	5	19	64	4	5	0	24
Stigmatella aurantiaca	0	0	13	19	38	17	9	1	82
Frateuria aurantia	0	0	1	19	5	1	2	0	8
Mycobacterium avium	0	0	16	19	3	8	1	0	25
Blastococcus saxobsidens	0	0	30	19	3	5	1	1	7
Streptomyces katrae	0	0	102	19	16	156	9	2	27
Streptomyces sp. Tue 6075	0	0	28	19	18	259	9	1	1281
Actinobacteria bacterium IMCC26256	7	0	23	19	30	8	1	1	90
Thermus thermophilus	0	0	8	19	28	13	6	1	50
[Clostridium] ultunense	9	1	5	19	1	9	4	12	0
Candidatus Nitrosotenuis sp. AQ6f	0	0	2	19	22	14	6	0	42
Cyprinus carpio	0	3	18	19	19	18	3	3	111
uncultured bacterium contig00020	0	0	1	18	20	0	10	1	45
Sinorhizobium sp. CCBAU 05631	0	0	2	18	4	3	1	0	7
Nitrospirillum amazonense	0	0	2	18	20	6	9	1	18
Novosphingobium resinovorum	0	1	9	18	8	24	4	0	23
Cupriavidus taiwanensis	0	0	21	18	12	3	5	0	58
Paraburkholderia caribensis	0	0	5	18	11	1	4	1	11
Jeongeupia sp. USM3	0	0	6	18	7	1	2	0	14
Nitrosospira sp.	8	0	0	18	6	0	0	0	0
Nitrosospira sp. III7	0	0	0	18	6	0	0	0	0
Azoarcus sp. CIB	0	0	6	18	12	2	4	1	41
Pseudomonas putida	0	0	7	18	19	5	5	1	16
Xanthomonas gardneri	0	0	1	18	22	1	2	0	2
Rhodococcus sp. MTM3W5.2	0	0	15	18	1	3	1	1	34
Alloactinosynnema sp. L-07	0	1	32	18	9	10	6	7	36
Streptomyces lavendulae	0	0	193	18	13	300	4	2	32
Streptomyces rapamycinicus	0	0	95	18	13	8	3	4	18
Nocardiopsis dassonvillei	0	0	9	18	5	0	2	1	13
uncultured fungus	0	0	3	18	3	6	1	0	6
Diphyllobothrium latum	0	1	5	18	13	6	4	1	19
Flavisolibacter sp. LCS9	0	0	2	17	9	1	14	1	7
Rhizobium sp. NT-26	0	0	2	17	2	1	1	0	5
Burkholderia multivorans	0	0	10	17	10	0	6	0	11
Burkholderia thailandensis	0	0	6	17	13	1	4	0	20
Alicycliphilus denitrificans	0	0	22	17	16	5	6	0	42
Mitsuaria sp. 7	0	0	13	17	10	2	8	0	24
Sterolibacterium denitrificans	0	0	3	17	12	0	3	0	32
uncultured proteobacterium	0	0	6	17	15	8	3	1	28
Candidatus Rubidus massiliensis	0	0	0	17	0	1	0	0	0
Mycobacterium gilvum	0	0	11	17	7	5	1	0	18
Mycobacterium kansasii	0	0	18	17	14	9	2	0	47
Frankia inefficax	0	0	9	17	5	3	2	1	13
Micromonospora echinaurantiaca	0	0	18	17	8	38	2	1	13
Actinopolymorpha singaporensis	0	0	18	17	11	3	3	1	8
Amycolatopsis orientalis	0	0	12	17	4	1	1	4	9
Streptomyces collinus	0	0	32	17	10	11	5	2	27
Streptomyces formicae	0	0	28	17	9	49	9	3	22
Streptomyces lincolnensis	0	0	151	17	19	28	11	4	40
Streptomyces sp.	0	0	63	17	13	302	4	3	70
Actinomadura echinospora	0	0	0	17	0	0	0	0	0
Trichodesmium erythraeum	0	0	3	17	17	2	1	1	5
Acaryochloris marina	0	0	0	17	4	4	0	0	2
Candidatus Nitrososphaera evergladensis	0	0	6	17	5	5	3	0	22
synthetic construct	0	3	9	17	24	5	12	9	11
Martelella sp. AD-3	0	0	2	16	7	1	1	0	7
Rhizobium sp. ACO-34A	0	0	2	16	5	0	2	0	7
Sphingopyxis macrogoltabida	0	0	53	16	3	85	2	0	109
Candidatus Glomeribacter gigasporarum	0	0	6	16	4	2	0	0	11
Polynucleobacter necessarius	8	0	65	16	8	5	2	1	10
Rhodoferax sp. DCY110	0	0	14	16	5	8	5	0	20
Massilia putida	0	0	1006	16	7	32	3	0	16
Labilithrix luteola	0	0	3	16	7	9	5	0	16
Candidatus Thiodictyon syntrophicum	0	0	2	16	4	2	1	0	8
Rickettsiella endosymbiont of Ornithodoros normandi	0	0	1	16	3	0	0	0	2
Protochlamydia naegleriophila	0	0	0	16	3	1	0	0	6
Mycobacterium smegmatis	0	0	19	16	5	12	2	0	29
Rhodococcus opacus	0	0	30	16	14	138	4	0	40
Frankia alni	0	0	14	16	7	3	2	0	15
Streptomyces sp. CCM_MD2014	0	0	29	16	19	14	6	2	46
Streptomyces sp. Mg1	0	0	255	16	11	419	8	2	36
Streptomyces violaceusniger	0	0	82	16	27	21	7	2	63
uncultured Chloroflexi bacterium	0	0	7	16	2	6	3	0	27
Sordaria macrospora	0	0	25	16	32	8	4	1	15
uncultured bacterium 59	0	0	1	15	0	3	0	0	7
uncultured bacterium W5-51b	0	0	6	15	54	4	2	1	50
Caulobacteraceae bacterium OTSz_A_272	0	0	3	15	4	5	0	1	21
Bradyrhizobium elkanii	0	0	2	15	17	1	1	0	7
Mesorhizobium sp. NBIMC_P2	0	0	1	15	1	1	1	0	4
Sinorhizobium medicae	0	0	8	15	9	3	3	0	6
Sphingomonas sp. MM-1	0	0	22	15	4	5	1	0	8
Sphingomonas wittichii	0	0	37	15	9	10	1	1	21
Ralstonia insidiosa	0	0	4	15	3	1	6	0	4
Sphaerotilus natans	0	0	13	15	11	8	4	1	11
Burkholderiales bacterium GJ-E10	0	0	5	15	8	2	5	0	47
Aeromonas hydrophila	0	0	1	15	4	3	1	0	10
Marichromatium purpuratum	0	0	1	15	8	0	2	0	17
Thioalkalivibrio sp. K90mix	0	0	1	15	4	0	3	1	4
Wenzhouxiangella marina	0	0	2	15	9	1	3	0	15
Cobetia marina	0	0	3	15	6	3	1	1	8
Pseudomonas oryzae	0	0	4	15	7	1	2	1	7
Francisella tularensis	0	0	1	15	1	0	0	0	5
Waddliaceae bacterium cvE65	0	0	0	15	2	0	0	0	0
uncultured Lentisphaerae bacterium	0	0	0	15	1	0	0	0	0
Phycicoccus dokdonensis	0	0	129	15	3	11	4	7	6
Clavibacter michiganensis	0	1	43	15	25	15	1	11	42
Micromonospora narathiwatensis	0	0	13	15	1	23	0	1	7
Pimelobacter simplex	0	1	1105	15	7	86	4	14	33
Pseudonocardia dioxanivorans	0	0	63	15	3	8	2	1	73
Streptomyces reticuli	0	0	8	15	16	4	12	0	14
Candidatus Nitrososphaera gargensis	12	0	32	15	102	21	2	0	151
Danio rerio	0	1	2	15	6	12	1	1	7
Chitinophaga pinensis	11	0	1	14	20	6	7	2	14
Brevundimonas diminuta	0	0	211	14	5	7	2	0	11
Martelella endophytica	0	0	0	14	4	1	1	0	3
Bartonella quintana	0	0	1	14	5	2	1	0	5
Tardiphaga robiniae	0	0	1	14	35	1	1	0	2
Pelagibacterium halotolerans	0	0	1	14	7	0	1	0	8
Roseomonas gilardii	0	0	2	14	7	1	3	0	4
Sphingomonas sanxanigenens	0	0	16	14	2	10	2	0	14
Achromobacter ruhlandii	0	0	1	14	2	1	0	0	2
Bordetella genomosp. 8	0	0	2	14	6	0	1	0	8
Burkholderia glumae	0	0	9	14	12	2	3	0	21
Acidovorax citrulli	0	0	24	14	10	5	2	0	19
Collimonas fungivorans	0	0	106	14	11	8	3	0	14
Nitrosomonas eutropha	0	0	1	14	4	0	3	0	3
Azoarcus sp. KH32C	0	0	4	14	12	4	3	0	23
Thauera chlorobenzoica	0	0	5	14	18	2	8	1	35
Syntrophobacter fumaroxidans	14	1	5	14	9	4	2	0	24
Opitutus terrae	0	0	8	14	98	5	33	0	48
Mycobacterium aurum	0	0	6	14	1	6	0	0	26
Mycobacterium terrae	0	2	4	14	0	3	0	0	84
Nocardia farcinica	0	0	20	14	5	6	0	0	292
Streptomyces ambofaciens	0	0	36	14	11	25	6	1	28
Streptomyces sp. TN58	0	0	110	14	15	131	8	2	19
Sphaerobacter thermophilus	0	0	8	14	3	5	1	0	10
Elaeophora elaphi	0	0	2	14	4	3	1	1	4
uncultured bacterium contig00055	0	0	1	13	5	1	1	1	4
Marivirga tractuosa	0	0	0	13	9	0	8	0	3
Gemmatimonas aurantiaca	0	0	2	13	9	1	0	0	12
Mesorhizobium mediterraneum	0	0	1	13	7	1	0	0	16
Agrobacterium sp. RAC06	0	0	4	13	4	1	2	0	1
Azospirillum sp.	0	0	6	13	15	6	1	0	22
Sphingobium japonicum	0	0	1	13	1	0	1	0	2
Bordetella bronchiseptica	0	0	3	13	4	1	1	0	9
Burkholderia sp. CCGE1002	0	0	2	13	2	1	2	0	7
Herbaspirillum frisingense	0	0	190	13	9	14	4	0	29
Neisseria sp. CSL 7565	0	0	0	13	3	0	0	0	0
Vulgatibacter incomptus	0	0	3	13	13	1	5	2	20
Shewanella amazonensis	0	0	2	13	3	1	0	0	5
Dichelobacter nodosus	0	0	2	13	9	2	0	0	15
Thiocystis violascens	0	0	2	13	4	1	2	0	11
Acinetobacter baumannii	0	0	4	13	11	9	4	1	14
Pseudomonas saudimassiliensis	0	0	1	13	1	0	2	1	4
Rhodanobacter soli	0	0	2	13	1	1	0	0	4
Modestobacter marinus	0	0	32	13	4	5	1	1	12
Cellulosimicrobium cellulans	0	0	9	13	2	4	16	2	67
Micromonospora echinofusca	0	0	24	13	7	22	1	0	3
Micromonospora krabiensis	0	0	10	13	7	22	1	2	5
Marmoricola scoriae	0	1	963	13	9	65	3	9	16
Amycolatopsis sp. AA4	0	0	11	13	10	5	2	1	16
Streptomyces griseoplanus	0	0	11	13	26	1	9	5	26
Streptomyces incarnatus	0	0	41	13	9	10	5	1	23
Streptomyces parvulus	0	0	24	13	5	9	7	2	37
Streptomyces sp. FR1	0	0	3	13	7	0	7	0	18
uncultured bacterium 5G12	0	0	17	12	2	18	1	0	30
uncultured bacterium ctg7180000000927	0	0	6	12	2	4	0	1	13
Rhizobium leucaenae	0	0	0	12	8	1	0	0	6
Rhodobacter sp. LPB0142	0	0	1	12	6	1	0	0	3
Magnetospirillum sp. XM-1	0	0	2	12	3	2	3	0	6
Rickettsia canadensis	0	0	1	12	2	1	1	0	0
Cupriavidus nantongensis	0	0	23	12	6	2	4	0	22
Variovorax boronicumulans	0	0	120	12	9	1006	6	0	16
Candidatus Accumulibacter phosphatis	0	0	3	12	8	2	3	0	21
Chromohalobacter salexigens	0	0	3	12	13	3	10	1	27
Mycobacterium vaccae	0	0	3	12	1	3	0	0	10
Rhodococcus erythropolis	0	2	416	12	6	167	9	0	6036
Actinoplanes friuliensis	0	0	12	12	4	3	2	1	18
Verrucosispora maris	0	0	5	12	8	5	1	0	6
Onchocerca flexuosa	83	84	10	12	23	18	106	83	5
uncultured Bacteroidetes bacterium	0	0	1	11	9	1	15	1	17
uncultured Flavobacteriaceae bacterium	0	0	3	11	8	3	7	0	8
Pedobacter ginsengisoli	0	3	0	11	59	114	1	0	3
Caulobacter mirabilis	0	0	58	11	9	1	3	1	11
Caulobacter segnis	0	0	21	11	3	2	1	0	10
Bartonella bacilliformis	0	0	1	11	1	1	0	0	2
Afipia felis	0	0	1	11	5	0	0	0	3
Bradyrhizobium liaoningense	0	0	1	11	7	0	2	0	6
Bradyrhizobium sp. 36-1-1	0	0	0	11	6	0	0	0	2
uncultured Rhizobiales bacterium	0	0	3	11	11	0	1	0	0
Methylobacterium sp. AMS5	0	0	0	11	1	0	1	0	4
Hoeflea sp. IMCC20628	0	0	1	11	2	1	1	0	2
Mesorhizobium plurifarium	0	0	2	11	13	1	1	0	4
Paracoccus aminovorans	0	1	1	11	4	2	1	0	9
Rhodovulum sulfidophilum	0	0	7	11	5	0	1	0	10
Acetobacter nitrogenifigens	0	0	2	11	3	1	0	0	2
Sphingomonas panacis	0	0	9	11	3	3	1	0	5
Sphingomonas sp. Cra20	0	0	15	11	3	4	1	0	6
Bordetella bronchialis	0	0	2	11	7	0	3	0	6
Bordetella pertussis	0	0	5	11	6	1	2	0	12
Bordetella petrii	0	0	5	11	6	1	2	0	13
Burkholderia sp. RPE64	0	0	0	11	3	0	1	0	3
Burkholderia ubonensis	0	1	10	11	9	1	6	0	23
Pandoraea thiooxydans	0	0	0	11	3	0	2	0	8
Paraburkholderia sprentiae	0	0	2	11	5	2	2	0	5
Acidovorax sp. JS42	0	0	18	11	8	11	1	2	6
Variovorax sp. PAMC 28711	0	0	11	11	15	6	4	0	9
Janthinobacterium sp. LM6	0	0	98	11	9	15	2	0	10
Dechloromonas aromatica	0	0	21	11	21	4	4	1	27
Methyloversatilis sp. RAC08	0	0	5	11	10	1	3	1	37
Cystobacter fuscus	0	0	2	11	16	2	3	0	15
Minicystis rosea	0	0	4	11	14	6	5	0	23
Candidatus Ruthia magnifica	0	0	1	11	0	1	0	0	0
endosymbiont of unidentified scaly snail isolate Monju	0	0	2	11	8	0	2	0	5
Rhodanobacter xiangquanii	0	0	1	11	6	1	2	0	10
Xanthomonas euvesicatoria	0	0	1	11	17	1	1	0	0
Chlamydia abortus	0	0	0	11	1	0	0	0	1
uncultured Chlamydiae bacterium	0	0	1	11	1	1	0	0	3
Fretibacterium fastidiosum	607	432	2	11	46	4	3	2	6
Actinoplanes sp. N902-109	0	0	12	11	1	3	1	1	11
Micromonospora coriariae	0	0	25	11	11	137	2	1	34
Micromonospora siamensis	0	0	11	11	6	17	1	0	5
Actinomadura glauciflava	0	0	1	11	0	1	0	0	2
bacterium symbiont of Christineconcha regab	0	0	7	11	17	6	1	1	19
Enterobius vermicularis	40	31	10	11	18	11	37	45	6
Hyphomicrobium sp.	0	0	2	10	7	1	3	0	7
Mesorhizobium chacoense	0	0	1	10	1	0	0	0	4
Agrobacterium fabrum	0	0	2	10	3	1	1	0	4
Magnetospirillum gryphiswaldense	0	0	1	10	11	1	4	0	5
Erythrobacter gangjinensis	0	0	1	10	2	1	0	0	0
Bordetella genomosp. 9	0	0	3	10	6	1	2	0	16
Paraburkholderia phymatum	0	0	1	10	3	0	1	0	3
Thauera humireducens	0	0	6	10	10	2	4	0	35
Archangium gephyra	0	0	3	10	19	1	4	0	17
Serratia marcescens	0	0	2	10	3	3	3	0	4
Yersinia pestis	0	0	0	10	2	0	0	0	0
Gallibacterium anatis	0	0	0	10	0	0	0	0	0
Chlamydia pneumoniae	0	0	1	10	2	4	0	0	6
Simkania negevensis	0	0	0	10	1	0	0	0	2
Mycobacterium phlei	0	0	7	10	4	4	1	0	12
Mycobacterium sp. NE-TNMC-100812	0	0	3	10	3	1	1	0	1
Mycobacterium vanbaalenii	0	0	4	10	2	2	1	0	5
Serinicoccus sp. JLT9	0	0	26	10	2	1	1	1	5
Micromonospora rifamycinica	0	0	9	10	3	13	2	1	5
Micromonospora zamorensis	0	0	7	10	5	38	1	1	15
Aeromicrobium choanae	0	0	101	10	12	11	4	3	11
uncultured Pseudonocardia sp.	0	0	6	10	11	5	1	0	8
Pseudonocardia sp. HH130630-07	0	0	13	10	3	3	1	1	15
Streptomyces sp. fd1-xmd	0	0	139	10	12	176	4	2	29
Deinococcus geothermalis	0	0	5	10	11	5	2	0	17
Clostridium botulinum	0	2	2	10	35	11	18	4	6
Pseudogymnoascus destructans	0	0	113	10	7	16	1	1	6
Agkistrodon contortrix	8	6	2	10	5	13	12	6	6
uncultured bacterium W5-77b	0	0	0	9	0	1	0	0	2
Porphyromonas gingivalis	2147	58	2	9	37	3	55	2	11
Marinovum algicola	0	0	0	9	2	0	1	0	3
Pelagibaca abyssi	0	0	0	9	3	1	0	0	2
Magnetospirillum magneticum	0	0	2	9	5	0	2	0	8
uncultured Anaplasma sp.	0	0	0	9	2	0	0	0	0
uncultured Sphingopyxis sp.	0	0	61	9	4	20	2	0	87
Bordetella sp. N	0	0	2	9	9	0	0	0	7
Cupriavidus metallidurans	0	0	7	9	9	2	3	0	7
Ralstonia mannitolilytica	0	0	5	9	4	1	2	0	17
Anaeromyxobacter sp. Fw109-5	0	0	4	9	11	63	6	0	29
Myxococcus stipitatus	0	0	1	9	16	0	3	0	10
Helicobacter pylori	0	0	0	9	3	3	1	0	7
Pseudoalteromonas atlantica	0	0	1	9	40	1	1	0	7
Rickettsiella tipulae	0	0	0	9	2	0	0	0	1
Alcanivorax pacificus	0	0	0	9	0	0	1	0	1
Halomonas aestuarii	0	0	1	9	2	0	1	0	13
Pseudomonas syringae	0	0	5	9	6	2	2	0	5
Friedmanniella sagamiharensis	0	0	39	9	1	5	1	1	6
Streptomyces noursei	0	0	12	9	12	8	5	1	11
Streptomyces puniciscabiei	0	0	33	9	10	9	9	4	29
Streptomyces sp. MOE7	0	0	5	9	4	7	2	1	9
Nocardiopsis alba	0	0	5	9	4	1	1	0	2
Oryza sativa	0	0	15	9	3	4	2	1	17
uncultured bacterium ctg7180000001448	0	0	8	8	3	7	0	1	14
uncultured bacterium Lac36W	0	0	1	8	5	0	1	0	0
uncultured bacterium W5-47b	0	0	0	8	0	0	0	0	1
Chlorobium phaeobacteroides	0	0	8	8	33	11	1	1	37
uncultured Gemmatimonas sp.	0	0	4	8	16	4	0	1	20
Aureimonas altamirensis	0	0	1	8	3	0	1	0	1
Bradyrhizobium sp. TUTCG4.I	8	0	0	8	28	0	0	0	1
uncultured Hyphomicrobium sp.	0	0	3	8	2	2	0	0	7
Mesorhizobium olivaresii	0	0	1	8	1	0	0	0	0
Nitratireductor basaltis	0	0	0	8	0	0	0	0	0
Rhizobium sp.	0	0	1	8	4	1	0	0	4
Defluviimonas alba	0	0	2	8	1	1	1	0	7
Paracoccus contaminans	0	0	1	8	2	0	0	0	3
Rhodobacter capsulatus	0	0	1	8	4	1	0	0	0
Thiobacimonas profunda	0	0	1	8	1	1	1	0	4
Gluconobacter oxydans	0	0	10	8	17	11	6	0	50
Magnetospirillum sp. ME-1	0	0	0	8	5	1	2	0	7
Niveispirillum cyanobacteriorum	0	0	0	8	2	1	2	0	4
Sphingobium sp. SYK-6	0	0	5	8	3	0	1	0	3
Sphingomonas indica	0	0	54	8	4	5	2	0	15
Sphingomonas sp. LM7	0	0	17	8	3	4	1	0	5
Burkholderia stabilis	0	0	1	8	1	0	1	0	1
Burkholderia sp. HB1	0	0	2	8	7	1	1	0	4
Cupriavidus pinatubonensis	0	0	10	8	8	1	2	0	14
Pandoraea pulmonicola	0	0	2	8	2	0	1	0	2
Comamonas serinivorans	0	0	6	8	3	2	1	0	3
Polaromonas naphthalenivorans	0	0	18	8	9	17	4	1	11
Verminephrobacter eiseniae	0	0	4	8	5	4	2	0	5
Collimonas pratensis	0	0	42	8	6	1	1	0	4
Massilia sp. NR 4-1	0	0	774	8	9	21	2	0	13
Leptothrix discophora	0	0	2	8	1	1	1	0	3
Vogesella sp. LIG4	0	0	3	8	0	0	2	0	6
Nitrosomonas communis	0	0	0	8	1	0	1	0	8
Sulfuritalea hydrogenivorans	0	0	9	8	25	3	8	0	64
Desulfovibrio vulgaris	0	0	2	8	15	10	2	0	9
Corallococcus coralloides	0	0	2	8	15	0	6	0	17
Haliangium ochraceum	0	0	2	8	11	3	7	0	16
Sandaracinus amylolyticus	0	0	9	8	23	5	42	0	186
Acidihalobacter ferrooxidans	0	0	0	8	4	0	1	0	1
Woeseia oceani	0	0	0	8	1	0	0	0	6
Enterobacter hormaechei	0	0	4	8	2	1	0	0	0
Azotobacter chroococcum	0	0	2	8	7	3	1	0	14
Azotobacter vinelandii	0	0	3	8	6	2	1	0	7
Pseudomonas pseudoalcaligenes	0	0	4	8	7	2	0	0	7
uncultured Thiothrix sp.	0	0	2	8	9	3	1	0	5
Luteimonas aestuarii	0	0	0	8	7	0	0	0	2
Chlamydia muridarum	0	0	0	8	0	0	0	0	1
Mycobacterium sp. YC-RL4	0	0	25	8	1	18	0	0	12
Nocardia brasiliensis	0	1	34	8	6	10	2	2	475
Frankia casuarinae	0	0	9	8	3	4	1	1	8
Frankia symbiont of Datisca glomerata	0	0	6	8	6	3	2	1	16
Geodermatophilus obscurus	0	0	33	8	8	9	1	1	11
Luteipulveratus mongoliensis	0	0	39	8	3	4	2	1	7
Intrasporangium calvum	0	0	48	8	2	12	1	1	5
Agromyces aureus	0	0	9	8	4	2	1	5	7
Agromyces flavus	0	0	7	8	3	2	0	2	5
Microterricola viridarii	0	0	12	8	2	3	1	2	4
Actinoplanes derwentensis	0	0	5	8	3	2	0	1	8
Actinoplanes missouriensis	0	0	6	8	4	2	2	1	7
Micromonospora auratinigra	0	0	10	8	4	25	0	1	6
Micromonospora coxensis	0	0	18	8	7	24	1	0	10
Micromonospora echinospora	0	0	9	8	8	11	1	2	6
Lentzea guizhouensis	0	0	24	8	8	12	13	6	51
Streptomyces sp. 11-1-2	0	0	73	8	3	7	3	6	19
Streptomyces sp. CFMR 7	0	0	10	8	9	91	7	1	166
uncultured Conexibacter sp.	0	0	2	8	6	3	0	0	5
Moorea producens	0	0	0	8	0	0	0	0	1
Clostridium kluyveri	0	0	4	8	10	6	3	1	17
Pseudothermotoga lettingae	0	0	5	8	24	3	1	0	26
uncultured crenarchaeote 29d5	60	5	22	8	39	179	10	3	16
Thecamonas trahens	0	0	0	8	1	1	0	0	3
Ictidomys tridecemlineatus	0	1	3	8	9	3	2	1	10
Papio anubis	29	47	4	8	4	8	27	36	3
Ficedula albicollis	0	0	0	8	1	1	0	0	4
Heligmosomoides polygyrus	0	0	1	8	0	0	0	0	0
Crassostrea virginica	0	0	0	8	0	1	0	0	2
uncultured methanotrophic bacterium	0	0	3	7	10	0	2	0	6
Gemmatimonas phototrophica	0	0	1	7	7	2	0	0	15
Afipia birgiae	0	0	0	7	4	1	0	0	0
Afipia clevelandensis	0	0	0	7	2	0	0	0	0
Afipia genosp. 2	0	0	0	7	8	2	0	0	2
Bradyrhizobium sp.YB2	8	0	1	7	21	0	0	0	2
Mesorhizobium jarvisii	0	0	0	7	0	0	0	0	0
Rhizobium marinum	0	0	0	7	12	0	0	0	2
Rhizobium sp. NXC14	0	0	1	7	3	1	1	0	0
Celeribacter manganoxidans	0	0	0	7	13	0	0	0	6
Ketogulonicigenium vulgare	0	0	1	7	3	0	0	0	7
Rhodovulum sp. P5	0	0	0	7	5	1	1	0	1
Acidiphilium cryptum	0	0	0	7	2	0	0	0	2
Gluconacetobacter liquefaciens	0	0	1	7	4	2	0	0	6
Magnetospira sp. QH-2	0	0	0	7	1	1	0	0	0
Erythrobacter sp. HL-111	0	0	4	7	0	1	1	0	4
Porphyrobacter sp. LM 6	0	0	3	7	0	0	0	0	2
Novosphingobium sp.	0	0	3	7	7	3	3	0	7
Sphingomonas taxi	0	0	14	7	3	2	0	0	4
Bordetella holmesii	0	0	1	7	3	0	1	0	2
Bordetella pseudohinzii	0	0	2	7	8	1	0	0	4
Burkholderia vietnamiensis	0	0	7	7	6	3	1	0	14
Paraburkholderia phytofirmans	0	0	1	7	1	1	1	0	7
Herbaspirillum hiltneri	0	0	74	7	3	4	2	0	12
Herbaspirillum seropedicae	0	0	109	7	6	8	1	0	11
Roseateles depolymerans	0	0	8	7	2	1	2	0	4
uncultured beta proteobacterium	0	0	31	7	21	11	4	1	37
Chromobacterium vaccinii	0	0	2	7	4	1	2	0	6
Pseudogulbenkiania sp. NH8B	0	0	2	7	4	1	5	0	15
Sulfuricella denitrificans	0	0	11	7	5	2	2	0	20
Melittangium boletus	0	0	3	7	20	4	5	1	37
Aeromonas dhakensis	0	0	0	7	1	0	0	0	2
Marinobacter hydrocarbonoclasticus	0	0	3	7	10	2	1	0	18
Klebsiella variicola	0	0	1	7	12	0	0	0	1
Legionella sainthelensi	0	0	0	7	0	1	0	0	0
Halomonas sp. HG01	0	0	2	7	7	1	2	0	6
Histophilus somni	8	3	0	7	1	0	0	0	0
Pseudomonas alcaligenes	0	0	2	7	1	15	1	0	11
Pseudomonas citronellolis	0	0	4	7	8	2	4	0	18
Pseudomonas mendocina	0	0	2	7	6	2	1	0	8
Pseudomonas guangdongensis	0	0	5	7	9	2	2	1	11
Pseudomonas sihuiensis	0	0	1	7	0	1	1	0	3
uncultured Xanthomonadaceae bacterium	0	0	2	7	3	0	1	0	0
uncultured Stenotrophomonas sp.	0	0	0	7	1	0	0	0	2
Opitutus sp. GAS368	103	0	7	7	35	3	59	0	178
Acidothermus cellulolyticus	0	0	17	7	4	19	1	1	22
Corynebacterium riegelii	0	0	12	7	16	17	3	0	32
Mycobacterium thermoresistibile	0	0	2	7	2	1	1	0	4
Nocardia seriolae	0	0	5	7	3	2	1	0	59
Rhodococcus equi	0	0	7	7	1	3	1	0	5
Microbacterium sp. No. 7	0	0	8	7	1	4	0	1	5
Arthrobacter saudimassiliensis	0	0	30	7	1	13	1	0	2
Micromonospora chokoriensis	0	0	9	7	3	24	1	0	3
Aeromicrobium erythreum	0	0	105	7	16	8	3	2	11
Nocardioides dokdonensis	0	1	2905	7	7	145	4	16	14
Streptomyces cyaneogriseus	0	0	16	7	7	9	2	1	14
Streptomyces pluripotens	0	0	24	7	8	15	4	1	9
Streptomyces sp. 769	0	0	14	7	8	10	5	1	17
Pongo abelii	27	32	5	7	9	7	40	40	1
Triticum aestivum	0	0	6	7	17	41	2	0	20
Candidatus Koribacter versatilis	0	0	1	6	2	1	0	0	3
uncultured bacterium 25	0	0	4	6	4	2	1	0	4
uncultured bacterium contig00043	0	1	13	6	10	4	3	0	101
uncultured bacterium contig00148	0	0	4	6	0	0	0	0	0
uncultured marine bacterium 577	0	0	0	6	0	0	0	0	1
uncultured nuHF2 cluster bacterium HF0130_29D04	0	0	0	6	4	2	0	0	2
Tannerella forsythia	8507	405	2	6	98	3	1	12	7
Filimonas lacunae	0	0	1	6	7	0	4	0	5
Owenweeksia hongkongensis	0	0	0	6	8	0	1	0	0
Leptospirillum ferrooxidans	0	0	0	6	2	1	0	0	5
Brevundimonas bullata	0	0	2	6	0	1	0	0	1
Brevundimonas subvibrioides	0	0	602	6	5	11	1	0	18
Brevundimonas vesicularis	0	0	138	6	2	3	1	0	7
Aurantimonas coralicida	0	0	2	6	1	0	0	0	2
Aureimonas frigidaquae	0	0	1	6	4	0	0	0	1
Bradyrhizobium daqingense	0	0	0	6	0	0	1	0	0
Bradyrhizobium sp. ORS 301	0	0	0	6	0	0	0	0	0
Methylobacterium oryzae	0	0	1	6	0	1	1	0	2
Methylobacterium phyllosphaerae	0	0	1	6	3	0	1	0	1
Methylobacterium sp. ALBL_085	0	0	0	6	1	0	0	0	1
Methylobacterium variabile	0	0	0	6	3	0	0	0	4
uncultured Mesorhizobium sp.	0	0	0	6	3	3	0	0	0
Agrobacterium rhizogenes	0	0	1	6	3	1	0	0	1
Rhizobium borbori	0	0	1	6	0	0	1	0	1
Rhizobium laguerreae	0	0	3	6	8	4	0	0	8
Rhodobacter sp. JA225	0	0	1	6	2	0	2	0	2
Roseobacter denitrificans	0	0	0	6	5	0	4	1	3
Yangia sp. CCB-MM3	0	0	0	6	4	1	2	0	1
Acidomonas methanolica	0	0	1	6	3	2	0	0	4
Pararhodospirillum photometricum	0	0	1	6	3	2	1	0	3
Porphyrobacter sp. CACIAM 03H1	0	0	11	6	6	1	0	0	1
Sphingomonas sp. DC-6	0	0	11	6	4	2	1	0	7
Zymomonas mobilis	0	0	28	6	9	5	1	0	7
Alcaligenes faecalis	0	1	3	6	3	0	1	0	1
Bordetella trematum	0	0	2	6	2	1	1	0	10
Orrella dioscoreae	0	0	4	6	10	1	3	0	9
Burkholderia ambifaria	0	0	1	6	3	0	1	0	4
Burkholderia sp. KK1	0	0	1	6	3	0	0	0	0
Burkholderia sp. OLGA172	0	0	2	6	3	0	2	0	1
uncultured Burkholderia sp.	0	0	33	6	5	1	0	0	10
Paraburkholderia fungorum	0	0	7	6	3	1	0	0	2
Paraburkholderia rhizoxinica	0	0	1	6	2	1	1	0	2
Paraburkholderia sp. SOS3	0	0	2	6	3	1	1	0	5
Paraburkholderia xenovorans	0	0	6	6	3	1	2	0	5
Acidovorax avenae	0	0	19	6	4	3	5	0	13
Acidovorax sp. KKS102	0	0	16	6	21	98	3	4	1
Acidovorax sp. RAC01	0	0	11	6	12	57	2	4	3
Acidovorax valerianellae	0	0	0	6	0	0	0	0	0
Hydrogenophaga sp. PBC	8	0	54	6	12	12	7	0	23
Collimonas arenae	0	0	26	6	3	1	0	0	4
uncultured ammonia-oxidizing beta proteobacterium	0	0	0	6	3	0	0	0	1
Chromobacterium violaceum	0	0	7	6	5	1	2	0	27
uncultured Nitrosospira sp.	0	0	0	6	3	0	0	0	0
Anaeromyxobacter dehalogenans	0	0	2	6	25	7	6	0	24
Myxococcus fulvus	0	0	2	6	15	2	3	0	15
Chondromyces crocatus	0	0	1	6	4	1	1	0	15
Cardiobacterium hominis	0	0	0	6	1	0	0	0	0
Klebsiella pneumoniae	0	0	1	6	5	1	1	0	1
Fluoribacter gormanii	0	0	0	6	6	1	1	0	0
Halomonas sp. 1513	0	0	0	6	8	0	2	0	5
Moraxella osloensis	0	0	5	6	7	19	2	1	14
uncultured Pseudomonas sp.	0	0	2	6	8	0	0	0	0
Pseudomonas chlororaphis	0	0	2	6	5	7	1	0	1
Pseudomonas rhizosphaerae	0	0	1	6	1	0	1	0	6
Pseudomonas sp. ATCC 13867	0	0	3	6	3	2	1	0	6
Pseudomonas balearica	0	0	1	6	2	0	1	0	7
Piscirickettsia salmonis	0	0	0	6	3	1	3	0	5
Dyella sp.	0	0	0	6	1	0	0	0	3
Rhodanobacter ginsenosidimutans	0	0	2	6	1	0	0	0	2
Stenotrophomonas daejeonensis	0	0	2	6	0	0	0	0	1
uncultured Neochlamydia sp.	0	0	0	6	0	0	0	0	0
Waddlia chondrophila	0	0	0	6	2	2	0	0	0
Brachyspira hampsonii	0	0	2	6	7	1	1	0	4
Gordonia polyisoprenivorans	0	0	1	6	4	1	1	0	9
Mycobacterium colombiense	0	0	4	6	2	1	0	0	2
Mycobacterium abscessus	0	0	8	6	3	8	1	0	13
Mycobacterium chubuense	0	0	4	6	3	3	1	0	11
Mycobacterium goodii	0	0	3	6	3	3	0	0	10
Mycobacterium marinum	0	0	1	6	2	2	0	0	7
Mycobacterium sp. PH-06	0	1	6	6	2	5	0	0	26
Nocardia soli	0	1	59	6	3	95	0	0	623
Rhodococcus ruber	0	0	6	6	3	2	0	0	6
Frankineae bacterium MT45	0	0	4	6	2	1	0	0	6
Cellulomonas fimi	0	0	7	6	2	1	2	0	4
Cellulomonas flavigena	0	0	7	6	3	3	2	0	4
Cellulomonas sp. PSBB021	0	0	13	6	2	3	1	1	3
Leifsonia xyli	0	0	8	6	1	1	0	3	4
Kocuria rhizophila	0	0	8	6	1	4	0	0	3
Nakamurella multipartita	0	0	22	6	2	2	1	0	9
Kribbella sp. YM55	0	0	1	6	0	0	0	0	0
Pseudopropionibacterium propionicum	27	817	3	6	3561	5	14	49	12
Pseudonocardia sp. AL041005-10	0	0	13	6	2	1	0	0	18
Pseudonocardia sp. HH130629-09	0	0	15	6	3	1	1	0	7
Streptacidiphilus oryzae	0	0	6	6	2	0	1	3	5
Streptomyces albolongus	0	0	13	6	8	177	3	2	215
Streptomyces malaysiensis	0	0	609	6	4	3	3	0	21
Streptomyces sp. M56	0	0	755	6	1	4	1	1	10
Streptomyces sp. Sge12	0	0	65	6	3	84	1	0	7
Planobispora rosea	0	0	4	6	0	3	0	0	4
Bacillus altitudinis	0	0	2	6	0	1	1	0	0
Bacillus simplex	0	0	215	6	0	685	1	0	15
[Clostridium] saccharolyticum	0	1	0	6	1	0	0	0	8
Candidatus Desulforudis audaxviator	0	0	1	6	6	7	3	0	16
Pelotomaculum thermopropionicum	0	0	4	6	9	7	4	0	19
Caldicellulosiruptor saccharolyticus	0	2	7	6	17	9	6	0	16
uncultured thaumarchaeote	0	0	3	6	6	24	1	0	20
Guillardia theta	0	0	1	6	2	1	0	0	2
Monosiga brevicollis	0	0	0	6	2	1	0	0	5
Malassezia globosa	17	17	2	6	6	3	45	12	0
Oryzias latipes	0	1	0	6	3	4	0	0	9
Macaca fascicularis	19	30	2	6	3	4	27	29	1
Macaca mulatta	21	30	2	6	3	5	37	28	1
Sphaeroforma arctica	0	0	0	6	1	0	2	0	1
Vitis vinifera	0	0	8	6	3	8	0	1	2
Acidobacterium capsulatum	0	0	0	5	9	0	1	0	9
Candidatus Solibacter usitatus	0	0	9	5	7	11	2	0	49
uncultured bacterium ctg7180000000987	0	0	7	5	4	3	0	1	6
uncultured bacterium Rifle_16ft_4_minimus_38450	0	0	0	5	0	0	0	0	0
uncultured denitrifying bacterium	0	0	2	5	2	3	1	0	2
uncultured nitrite-oxidizing bacterium	0	0	1	5	0	2	0	0	1
Rhodothermaceae bacterium RA	0	0	1	5	0	0	0	0	8
Niabella ginsenosidivorans	0	0	0	5	3	0	1	0	3
Niabella soli	0	0	0	5	5	1	5	0	7
Emticicia oligotrophica	0	0	0	5	1	0	1	0	1
Gramella forsetii	0	0	2	5	5	2	7	0	18
Chlorobium chlorochromatii	0	0	4	5	7	2	1	0	28
Brevundimonas sp. DS20	0	0	279	5	7	8	1	0	8
Caulobacter henricii	0	0	15	5	3	2	2	0	4
Aurantimonas manganoxydans	0	0	0	5	2	0	1	0	1
Afipia genosp. 3	0	0	0	5	4	0	0	0	3
Bosea vestrisii	0	0	3	5	6	6	0	0	4
Bradyrhizobium betae	0	0	0	5	1	0	0	0	1
Bradyrhizobium rifense	0	0	0	5	1	0	0	0	1
Bradyrhizobium sp. 09LoS36R4_30	0	0	1	5	1	1	1	0	5
Bradyrhizobium sp. RST88bis	0	0	0	5	10	1	0	0	2
Bradyrhizobium sp. SEMIA 6099	0	0	0	5	0	0	0	0	0
Bradyrhizobium sp. UFLA06-12	0	0	1	5	1	0	0	0	2
Bradyrhizobium vignae	0	0	0	5	4	0	0	0	0
Ochrobactrum sp.	0	0	0	5	15	0	0	0	0
Microvirga sp. S-MI1b	0	0	0	5	2	0	1	0	2
Mesorhizobium metallidurans	0	0	0	5	0	0	0	0	1
Mesorhizobium sp. BR-15-Braganca	0	0	0	5	0	0	0	0	0
Rhizobium vallis	0	0	1	5	1	1	0	0	3
Roseibacterium elongatum	0	0	0	5	2	0	0	0	3
Sulfitobacter sp. AM1-D1	0	0	0	5	1	0	0	0	4
Acidiphilium multivorum	0	0	0	5	5	0	0	0	14
Azospirillum humicireducens	0	0	1	5	4	1	2	1	7
Blastomonas sp. RAC04	0	0	2	5	0	0	1	0	2
Novosphingobium pentaromativorans	0	0	6	5	2	1	0	0	2
Sphingomonas sp. LK11	0	0	6	5	1	1	1	0	4
Sphingopyxis fribergensis	0	0	38	5	5	38	2	0	39
Bordetella flabilis	0	0	1	5	2	0	1	0	4
Burkholderia sp. AD24	0	0	0	5	2	0	1	0	9
Burkholderia sp. Bp7605	0	0	1	5	3	1	1	0	11
Burkholderia sp. CCGE1003	0	0	1	5	3	0	0	0	4
Burkholderia mallei	0	0	2	5	2	1	0	0	4
Cupriavidus basilensis	0	0	14	5	5	3	2	0	9
Paraburkholderia unamae	0	0	1	5	2	0	0	0	2
Herbaspirillum rubrisubalbicans	0	0	28	5	2	3	1	0	6
Laribacter hongkongensis	0	0	1	5	5	0	1	0	6
Nitrosomonas europaea	0	0	1	5	9	2	4	0	3
Azoarcus olearius	0	0	2	5	4	1	2	0	9
Aeromonas caviae	0	0	1	5	2	2	1	0	3
Halorhodospira halochloris	0	0	1	5	1	0	1	0	2
Thioalkalivibrio versutus	0	0	3	5	3	0	2	0	8
Providencia vermicola	0	0	0	5	0	0	0	0	0
Chromohalobacter marismortui	0	0	0	5	0	0	0	1	0
Halomonas beimenensis	0	0	2	5	7	1	2	0	8
Halomonas chromatireducens	0	0	1	5	2	0	1	1	3
Pseudomonas protegens	0	0	0	5	2	0	1	0	2
Pseudomonas sp. MRSN12121	0	0	0	5	1	0	0	0	0
Pseudomonas sp. TCU-HL1	0	0	1	5	4	0	0	0	4
Beggiatoa leptomitiformis	0	0	0	5	1	0	0	0	1
Vibrio scophthalmi	0	0	0	5	0	0	0	0	2
Dyella sp. DHON07	0	0	0	5	0	0	0	0	1
uncultured Xanthomonas sp.	0	0	3	5	3	1	1	0	0
uncultured Parachlamydiaceae bacterium	0	0	0	5	1	1	0	0	2
Planctomyces sp. SH-PL14	0	0	1	5	3	2	1	0	5
Planctomyces sp. SH-PL62	0	2	1	5	3	2	2	0	55
Lacunisphaera limnophila	15	0	1	5	31	0	12	0	36
Ilumatobacter coccineus	0	0	4	5	9	3	1	0	11
Mycobacterium chimaera	0	0	2	5	1	0	0	0	6
Mycobacterium sp. JLS	0	0	2	5	0	3	0	0	2
Nocardia cyriacigeorgica	0	0	8	5	1	5	0	0	341
Stackebrandtia nassauensis	0	0	7	5	1	0	1	1	9
Agrococcus jejuensis	0	0	27	5	4	4	1	1	2
Microbacterium sp. TPU 3598	0	0	18	5	3	4	1	0	16
Kocuria palustris	0	0	5	5	4	2	1	0	1
Rothia aeria	267	57	2	5	467	3	24	2744	5
Sinomonas atrocyanea	0	0	20	5	3	11	0	0	4
Salinispora tropica	0	0	5	5	2	2	0	1	1
Friedmanniella luteola	0	0	21	5	7	3	1	1	5
Actinoalloteichus hoggarensis	0	0	2	5	2	1	0	0	1
Saccharomonospora viridis	0	0	3	5	3	3	0	1	9
Streptomyces autolyticus	0	0	625	5	2	1	1	0	7
Streptomyces hiroshimensis	0	0	1	5	5	0	1	0	7
Olsenella uli	78	803	3	5	1487	4	13	48	12
Prochlorococcus marinus	0	0	2	5	5	2	0	0	3
Staphylococcus epidermidis	0	0	2	5	6	23	1	0	16
Finegoldia magna	0	16	2	5	4	6	1	1	7
uncultured Tepidimicrobium sp.	0	0	2	5	0	2	1	3	0
Thermosipho melanesiensis	0	0	3	5	3	2	1	0	8
Fukomys damarensis	0	0	2	5	4	1	2	1	4
Cricetulus griseus	0	1	1	5	7	3	0	1	3
Gongylonema pulchrum	0	1	2	5	7	3	0	1	8
uncultured marine organism	0	0	1	5	2	3	1	0	9
uncultured Acidobacteria bacterium A12	13	0	2	4	27	1	1	0	18
uncultured bacterium 14	0	0	0	4	0	0	35	0	0
uncultured bacterium 259	0	0	1	4	5	1	0	0	22
uncultured bacterium KM4-1-D1	0	0	0	4	2	0	0	0	1
uncultured forest soil bacterium	0	0	0	4	1	0	0	0	0
uncultured marine bacterium	0	0	1	4	3	1	0	0	4
uncultured methylotrophic bacterium	0	0	0	4	0	0	0	0	0
uncultured rumen bacterium	0	1	1	4	4	3	1	0	9
unidentified bacterium SM-A46	0	0	0	4	1	0	1	0	2
Paludibacter propionicigenes	0	0	0	4	3	2	2	0	1
Arachidicoccus sp. BS20	0	0	1	4	3	0	1	0	2
Fluviicola sp. RIFCSPHIGHO2_02_FULL_43_260	0	0	6	4	3	1	1	0	16
Fluviicola taffensis	0	0	0	4	10	3	4	0	1
Sphingobacterium sp. 21	0	0	1	4	0	1	0	0	0
Sphingobacterium sp. PM2-P1-29	0	0	1	4	2	9	6	0	4
Chlorobaculum tepidum	0	0	10	4	30	13	3	0	35
uncultured Gemmatimonadetes bacterium	0	0	7	4	18	2	1	0	19
uncultured Gemmatimonadetes bacterium Rifle_16ft_4_minimus_1650	0	0	0	4	3	1	0	0	15
uncultured Gemmatimonadetes bacterium Rifle_16ft_4_minimus_37772	0	0	1	4	16	2	1	0	20
Brevundimonas naejangsanensis	0	0	217	4	3	4	0	0	10
Brevundimonas sp. GW460-12-10-14-LB2	0	0	147	4	3	6	0	0	2
uncultured methanotrophic alpha proteobacterium	0	0	0	4	12	0	1	0	3
Aureimonas sp. AU22	0	0	1	4	1	0	0	0	2
Aureimonas sp. AU4	0	0	0	4	3	0	0	0	0
Fulvimarina manganoxydans	0	0	0	4	0	0	0	0	0
uncultured Bartonella sp.	0	0	1	4	1	1	0	0	1
Bradyrhizobium neotropicale	0	0	0	4	0	1	0	0	0
Bradyrhizobium sp. pbt1c	0	0	1	4	15	0	0	0	1
Bradyrhizobium sp. TUTCG1.I	0	0	0	4	6	0	0	0	2
Bradyrhizobium sp. VUEP21	0	0	0	4	0	0	0	0	0
uncultured Bradyrhizobiaceae bacterium	0	0	0	4	0	0	0	0	1
Nitrobacter sp. 5F/3	0	0	0	4	0	1	0	0	5
Rhodopseudomonas thermotolerans	0	0	0	4	3	0	0	0	0
Ochrobactrum daejeonense	0	0	1	4	7	0	0	0	1
Ochrobactrum sp. A44	0	5	2	4	1	15	0	0	211
uncultured Rhodoplanes sp.	0	0	0	4	1	0	0	0	0
Methylobacterium fujisawaense	0	0	0	4	2	0	0	0	0
Mesorhizobium caraganae	0	0	0	4	0	0	0	0	2
Mesorhizobium silamurunense	0	0	0	4	3	1	0	0	0
Mesorhizobium sp.	0	0	1	4	6	0	0	0	4
Mesorhizobium sp. S828	0	0	0	4	0	0	0	0	0
Mesorhizobium sp. X	0	0	1	4	0	0	0	0	0
Mesorhizobium temperatum	0	0	0	4	0	0	0	0	1
Mesorhizobium tianshanense	0	0	0	4	1	0	0	0	3
Phyllobacterium myrsinacearum	0	0	0	4	9	0	0	0	1
Agrobacterium vitis	0	0	1	4	3	3	0	0	3
Rhizobium pisi	0	0	0	4	3	1	1	0	4
Rhizobium sp. IE4771	0	0	0	4	2	0	0	0	3
Rhizobium sp. LGMB58	0	0	0	4	5	0	0	0	1
Rhizobium sp. TUTPVSA41	0	0	0	4	5	0	0	0	0
Candidatus Phaeomarinobacter ectocarpi	0	0	0	4	0	0	1	0	0
Hyphomonas beringensis	0	0	0	4	1	1	0	0	0
Hyphomonas sp. MCCC 1A05080	0	0	0	4	1	0	0	0	0
Hyphomonas sp. Mor2	0	0	0	4	7	0	0	0	2
Celeribacter indicus	0	0	1	4	2	1	1	0	3
Dinoroseobacter shibae	0	0	1	4	1	0	1	1	1
Labrenzia aggregata	0	0	0	4	0	0	1	0	0
Paracoccus sp. BM15	0	0	0	4	0	0	1	0	1
Ruegeria pomeroyi	0	0	0	4	2	0	1	0	0
Thioclava sp.	0	0	1	4	1	0	0	0	0
Neoasaia chiangmaiensis	0	0	2	4	3	0	1	0	0
Altererythrobacter namhicola	0	0	1	4	0	1	0	0	1
Altererythrobacter sp. C9-11	0	0	10	4	3	3	1	0	1
Croceicoccus marinus	0	0	10	4	2	2	1	0	1
Croceicoccus naphthovorans	0	0	4	4	0	1	1	0	2
Erythrobacter seohaensis	0	0	1	4	0	1	0	0	1
Sphingobium baderi	0	7	1	4	0	2	0	0	3
Sphingobium cloacae	0	0	2	4	3	1	0	0	5
Sphingobium yanoikuyae	0	0	7	4	3	3	2	0	2
Sphingomonas hengshuiensis	0	0	9	4	6	4	5	0	7
Sphingomonas koreensis	0	0	14	4	3	1	1	0	12
Sphingomonas melonis	0	0	8	4	2	1	0	0	1
Sphingomonas sp. 452	0	0	0	4	1	0	0	0	1
Sphingomonas sp. 564	0	0	1	4	3	0	1	0	4
Sphingomonas sp. KC8	0	0	6	4	3	1	1	0	2
Sphingopyxis sp. QXT-31	0	0	12	4	3	17	1	0	16
unknown marine alpha proteobacterium JP22.1	0	0	1	4	0	0	0	0	1
unknown marine alpha proteobacterium JP57	0	0	0	4	0	1	0	0	1
Bordetella sp. H567	0	0	1	4	4	1	1	0	3
[Pseudomonas] mesoacidophila	0	0	2	4	3	0	2	0	8
Burkholderia metallica	0	0	2	4	1	0	1	0	2
Burkholderia sp. ASDP2	0	0	1	4	2	0	0	0	1
Burkholderia oklahomensis	0	0	2	4	3	1	2	0	6
Pandoraea apista	0	0	1	4	0	0	1	0	4
Pandoraea faecigallinarum	0	0	2	4	1	0	1	0	1
Pandoraea vervacti	0	0	1	4	0	0	0	0	3
Paraburkholderia megapolitana	0	0	0	4	8	1	1	0	3
Acidovorax ebreus	0	0	3	4	3	3	2	0	1
Acidovorax sp. NA3	0	0	2	4	4	10	2	0	1
Delftia tsuruhatensis	0	1	4	4	12	10	10	1	6
Diaphorobacter polyhydroxybutyrativorans	0	0	3	4	0	1	1	0	2
Rhodoferax ferrireducens	0	0	7	4	5	5	2	0	2
Rhodoferax saidenbachensis	0	0	2	4	5	4	1	1	1
Comamonadaceae bacterium B1	0	0	2	4	2	0	1	0	4
Thiomonas intermedia	0	0	2	4	5	0	2	0	1
Sideroxydans lithotrophicus	0	0	1	4	3	0	1	0	5
Azospira oryzae	0	0	2	4	6	1	3	0	18
Anaeromyxobacter sp. K	0	0	0	4	5	2	4	0	12
Campylobacter lari	0	0	1	4	0	1	1	0	3
Idiomarina loihiensis	0	0	5	4	4	1	1	0	14
Shewanella frigidimarina	0	0	0	4	0	0	0	0	0
Candidatus Tenderia electrophaga	0	0	1	4	2	0	1	0	0
Lamprocystis roseopersicina	0	0	0	4	1	0	0	0	0
Spiribacter salinus	0	0	0	4	3	0	0	0	0
Cronobacter sakazakii	0	0	1	4	3	0	0	0	7
Raoultella ornithinolytica	0	0	3	4	0	0	0	1	10
Salmonella enterica	0	0	0	4	6	1	0	0	5
Yersinia ruckeri	0	0	0	4	1	0	0	0	0
Methylovulum psychrotolerans	0	0	0	4	0	0	0	0	0
uncultured Steroidobacter sp.	0	0	0	4	3	0	1	1	3
Halomonas campisalis	0	0	1	4	0	1	0	0	2
Halomonas elongata	0	0	8	4	4	2	0	0	9
Halomonas koreensis	0	0	1	4	4	1	1	0	5
Acinetobacter junii	0	0	2	4	7	21	1	0	7
Pseudomonas alcaliphila	0	0	23	4	2	2	0	0	1
Pseudomonas fragi	0	0	1	4	2	2	0	0	2
Pseudomonas knackmussii	0	0	1	4	3	0	0	0	5
Pseudomonas sp. MA-69	0	0	0	4	1	0	1	0	2
Pseudomonas sp. S-6-2	0	0	0	4	0	0	0	0	0
Dyella sp. 4MSK11	0	0	0	4	0	0	0	0	0
Lysobacter firmicutimachus	0	0	3	4	3	0	1	0	0
Stenotrophomonas nitritireducens	0	0	1	4	2	1	1	0	1
Chlamydia psittaci	0	0	0	4	0	0	0	0	1
Neochlamydia hartmannellae	0	0	0	4	2	1	0	0	1
Gemmata sp. SH-PL17	0	0	1	4	1	0	0	0	2
Blastopirellula marina	0	0	0	4	0	1	0	0	3
Thermogutta terrifontis	0	0	0	4	3	2	0	0	4
uncultured Methylacidiphilum sp.	0	0	1	4	0	0	0	0	0
Opitutaceae bacterium TAV5	0	0	0	4	12	0	4	0	8
uncultured Verrucomicrobiales bacterium HF0010_05E02	0	0	0	4	3	0	0	0	1
Verrucomicrobiaceae bacterium GAS474	0	0	1	4	1	0	1	0	6
Bifidobacterium minimum	0	0	0	4	0	0	0	0	0
Gordonia sp. KTR9	0	0	4	4	1	3	0	0	1
Mycobacterium chelonae	0	0	5	4	2	5	0	0	6
Mycobacterium fortuitum	0	2	8	4	2	9	0	0	41
Mycobacterium litorale	0	0	1	4	0	1	1	0	5
Mycobacterium sp. EPa45	0	0	2	4	2	3	0	0	6
Mycobacterium sp. MS1601	0	0	2	4	3	3	1	0	12
Mycobacterium arupense	0	0	2	4	0	0	0	0	4
Mycobacterium tuberculosis	0	1	5	4	3	4	1	1	9
Nocardia sp. FSN34	0	0	2	4	4	0	0	0	2
Nocardia terpenica	0	0	8	4	3	3	1	0	63
uncultured Frankia sp.	0	0	5	4	3	4	1	0	9
Arsenicicoccus sp. oral taxon 190	0	0	29	4	3	4	1	0	10
Leifsonia sp. 21MFCrub1.1	0	0	2	4	0	1	1	0	0
Microbacterium aurum	0	0	9	4	0	6	0	1	3
Microbacterium foliorum	0	0	83	4	1	1	1	0	2
Plantibacter flavus	0	0	4	4	3	2	0	1	2
Arthrobacter sp. FB24	0	0	1035	4	3	1844	30	2	7
Arthrobacter sp. U41	0	0	2652	4	0	3026	4	0	10
Micrococcus luteus	0	0	12	4	2	4	1	0	3
Isoptericola dokdonensis	0	0	9	4	4	4	0	1	10
Isoptericola variabilis	0	0	12	4	3	4	2	1	14
Salinispora arenicola	0	0	5	4	2	5	0	0	5
Kribbella aluminosa	0	0	2	4	0	1	0	0	1
Kribbella antibiotica	0	0	2	4	2	1	1	0	9
Microlunatus phosphovorus	0	0	10	4	1	1	1	1	4
Tessaracoccus flavescens	0	0	46	4	6	3	2	0	2
Tessaracoccus sp. NSG39	0	0	5	4	1	1	1	0	1
Amycolatopsis japonica	0	0	2	4	1	2	0	1	5
Pseudonocardia antarctica	0	0	1	4	1	0	0	0	1
Pseudonocardia compacta	0	0	2	4	1	1	0	0	1
Pseudonocardia hydrocarbonoxydans	0	0	10	4	0	1	0	0	2
Streptomyces sampsonii	0	0	2	4	0	8	2	0	6
Streptomyces galbus	0	0	2	4	0	1	1	0	3
Streptomyces lividans	0	0	5	4	2	13	2	0	6
Streptomyces sp. 3211	0	0	69	4	2	93	1	1	8
Streptomyces sp. PBH53	0	0	9	4	1	5	2	0	5
Actinomadura coerulea	0	0	1	4	0	0	0	0	0
Actinomadura kijaniata	0	0	0	4	0	0	0	0	1
Actinomadura pelletieri	0	0	0	4	0	1	0	0	3
Actinomadura sp. 43-45-3	0	0	0	4	0	0	0	0	0
Actinomadura sp. M23	0	0	0	4	0	1	0	0	2
Olsenella sp. Marseille-P2300	0	0	0	4	13	0	1	0	2
Rubrobacter bracarensis	0	0	0	4	3	0	0	0	1
uncultured Patulibacter sp.	0	0	3	4	0	2	0	1	1
Patulibacter medicamentivorans	0	0	4	4	2	1	0	1	5
Trichormus azollae	0	0	0	4	2	0	0	0	0
Geobacillus kaustophilus	0	0	6	4	16	19	1	0	13
Heliobacterium modesticaldum	0	0	3	4	11	4	3	0	13
Moorella thermoacetica	0	0	6	4	9	4	4	1	19
Petrotoga mobilis	0	0	0	4	1	0	0	0	3
Candidatus Methylomirabilis oxyfera	0	0	0	4	2	1	0	0	6
bacterium symbiont of Ardisia cornudentata	0	0	0	4	0	0	0	0	1
Acanthamoeba castellanii	0	0	26	4	2	2	1	0	6
Leishmania donovani	0	0	1	4	5	1	0	0	4
Salpingoeca rosetta	0	0	2	4	5	4	4	0	2
Cynoglossus semilaevis	0	0	0	4	1	1	0	0	0
Salmo salar	0	0	1	4	1	3	0	1	3
Clupea harengus	0	0	1	4	9	5	1	0	9
Sinocyclocheilus grahami	0	0	0	4	3	1	0	0	0
Gorilla gorilla	32	36	7	4	7	12	37	41	5
Panthera pardus	0	0	1	4	0	3	0	0	3
Anser cygnoides	0	1	0	4	2	0	1	1	1
Coturnix japonica	0	0	0	4	0	1	0	0	1
Parus major	0	0	1	4	0	1	0	0	4
Apteryx australis	7	9	4	4	11	2	9	7	5
Echinostoma caproni	0	0	1	4	3	6	1	0	7
Caenorhabditis elegans	0	0	2	4	6	2	2	0	7
Austropsopilio sp. SG-2014	0	0	0	4	1	0	0	0	0
Orbicella faveolata	0	0	0	4	5	1	0	0	1
Amphimedon queenslandica	0	0	1	4	2	0	0	0	7
Phaeodactylum tricornutum	0	0	2	4	2	1	0	0	5
Phytophthora citrophthora	0	0	0	4	0	0	0	0	0
Spinacia oleracea	0	0	0	4	0	0	1	0	1
Acidobacteria bacterium Mor1	0	0	1	3	3	4	1	0	13
uncultured bacterium AD347-E12	0	0	0	3	1	0	0	0	0
uncultured bacterium ctg7180000000864	0	0	2	3	1	1	0	0	2
uncultured bacterium ctg7180000001011	0	0	1	3	2	1	0	0	4
uncultured bacterium gwa2_scaffold_10153	0	0	2	3	3	1	1	0	6
uncultured bacterium W4-87b	0	0	0	3	0	0	0	0	0
uncultured bacterium W5-102b	0	0	4	3	0	5	0	0	12
Chitinophagaceae bacterium	0	0	0	3	5	1	1	0	8
Flammeovirgaceae bacterium 311	0	0	1	3	2	0	4	0	2
Pedobacter heparinus	0	0	2	3	5	32	2	0	1
Solitalea canadensis	0	0	1	3	1	0	6	0	1
Melioribacter roseus	0	0	2	3	1	0	0	0	13
Brevundimonas sp. LM2	0	0	504	3	2	7	1	0	10
Candidatus Nucleicultrix amoebiphila	0	0	2	3	5	1	0	0	15
Candidatus Pelagibacter ubique	0	0	1	3	3	0	0	0	1
Aureimonas ureilytica	0	0	0	3	0	0	0	0	0
Afipia lausannensis	0	0	0	3	3	0	0	0	0
Afipia massiliensis	0	0	0	3	1	0	0	0	2
Bradyrhizobium denitrificans	0	0	0	3	1	0	0	0	2
Bradyrhizobium paxllaeri	0	0	0	3	3	0	0	0	0
Bradyrhizobium sp. deg3.11	0	0	0	3	0	0	0	0	0
Bradyrhizobium sp. LmjL9	0	0	0	3	3	0	0	0	0
Bradyrhizobium sp. LmjTA10	0	0	0	3	17	1	0	0	2
Bradyrhizobium sp. ORS 361	0	0	0	3	1	0	0	0	0
uncultured Ochrobactrum sp.	0	0	0	3	0	0	0	0	1
Ochrobactrum intermedium	0	0	1	3	4	0	0	0	2
Methylobacterium zatmanii	0	0	0	3	1	0	1	0	0
Microvirga lupini	0	0	0	3	0	0	0	0	4
Mesorhizobium septentrionale	0	0	0	3	1	0	0	0	1
Mesorhizobium sp. OD52	0	0	0	3	0	0	0	0	0
Neorhizobium huautlense	0	0	0	3	4	0	0	0	0
Rhizobium rhizoryzae	0	0	0	3	0	0	0	0	0
Candidatus Tokpelaia hoelldoblerii	0	0	0	3	0	0	0	0	0
Hirschia baltica	0	0	0	3	1	0	0	0	0
Antarctobacter heliothermus	0	0	0	3	0	0	0	0	1
Confluentimicrobium sp. EMB200-NS6	0	0	1	3	2	0	1	0	3
Phaeobacter gallaeciensis	0	0	0	3	6	0	0	0	0
Rhodovulum sp. MB263	0	0	0	3	1	0	1	0	1
Ruegeria sp. TM1040	0	0	0	3	0	0	0	0	0
Komagataeibacter xylinus	0	0	0	3	3	0	0	0	1
Oleomonas sp. O3	0	0	0	3	0	0	0	0	0
uncultured Rhodospirillaceae bacterium	0	0	1	3	1	0	0	0	0
Altererythrobacter marensis	0	0	7	3	3	1	0	0	1
Citromicrobium sp. JL477	0	0	6	3	3	1	0	0	3
Novosphingobium sp. PP1Y	0	0	2	3	2	1	1	0	0
Sphingomonas sp. 214	0	0	0	3	0	1	0	0	1
Sphingomonas sp. 314	0	0	0	3	0	0	0	0	0
Sphingorhabdus flavimaris	0	0	1	3	1	0	0	0	2
Bordetella genomosp. 6	0	0	1	3	0	0	0	0	7
Burkholderia stagnalis	0	0	2	3	2	0	2	0	1
Burkholderia territorii	0	0	1	3	0	0	1	0	6
Burkholderia sp.	0	0	3	3	2	0	0	0	1
Burkholderia sp. BDU6	0	0	1	3	3	0	1	0	3
Pandoraea sputorum	0	0	0	3	2	0	0	0	3
Paraburkholderia kururiensis	0	0	1	3	2	0	1	0	2
Paraburkholderia mimosarum	0	0	0	3	2	0	0	0	5
Paraburkholderia phenoliruptrix	0	0	0	3	1	0	0	0	1
Paraburkholderia sacchari	0	0	1	3	1	0	0	0	0
Comamonas testosteroni	0	0	6	3	5	7	5	0	22
uncultured Verminephrobacter sp.	0	0	1	3	4	0	1	0	2
uncultured Herbaspirillum sp.	0	0	10	3	0	2	0	0	3
Janthinobacterium sp. Marseille	0	0	85	3	3	5	1	0	4
Neisseria gonorrhoeae	0	1	1	3	5	0	0	3	12
Nitrosomonas sp. Is79A3	0	0	0	3	0	9	0	0	1
Desulfotalea psychrophila	0	1	1	3	5	2	2	0	3
Geobacter uraniireducens	0	0	3	3	13	3	1	0	15
Campylobacter jejuni	0	0	0	3	3	3	1	0	6
Zobellella denitrificans	0	0	1	3	1	0	0	0	1
Pantoea agglomerans	0	0	1	3	3	5	0	0	24
uncultured gamma proteobacterium HF0500_32L01	0	0	0	3	0	0	0	0	0
uncultured gamma proteobacterium Rifle_16ft_4_minimus_5046	0	0	7	3	3	1	1	0	35
Methylocaldum marinum	0	0	0	3	5	1	1	0	2
Halomonas korlensis	0	0	2	3	5	1	0	0	11
Pseudomonas resinovorans	0	0	2	3	3	1	1	0	2
Pseudomonas rhodesiae	0	0	46	3	0	1	0	0	2
Pseudomonas veronii	0	0	6	3	1	22	1	0	35
Pseudomonas pohangensis	0	0	0	3	0	5	1	0	11
Pseudomonas fulva	0	0	2	3	4	1	2	0	2
Pseudomonas sp. CC6-YY-74	0	0	1	3	1	0	2	0	6
Pseudomonas sp. LPH1	0	0	0	3	1	0	0	0	0
Pseudomonas xanthomarina	0	0	0	3	2	0	0	0	0
Pseudomonas syringae group genomosp. 3	0	0	1	3	0	1	0	0	1
Pseudomonas xinjiangensis	0	0	0	3	0	0	1	0	1
gamma proteobacterium IS1905	0	0	0	3	0	0	0	0	0
Aliivibrio logei	0	0	0	3	0	0	0	0	0
Luteimonas sp. 4284/11	0	0	0	3	0	0	0	0	0
Lysobacter lycopersici	0	0	0	3	3	0	0	0	0
Stenotrophomonas tumulicola	0	0	1	3	4	2	1	0	5
Xanthomonas alfalfae	0	0	0	3	1	0	2	0	1
Xanthomonas theicola	0	0	2	3	3	0	0	0	1
planctomycete str. 670	0	0	1	3	1	0	0	0	6
Corynebacterium glutamicum	0	0	4	3	2	1	0	0	6
Corynebacterium hansenii	0	0	1	3	3	2	0	0	19
Gordonia terrae	0	0	6	3	0	3	0	0	3
Mycobacterium canettii	0	0	0	3	1	1	0	0	2
Nocardia ignorata	0	0	4	3	1	1	0	0	6
Rhodococcus sp. BH4	0	0	9	3	0	2	0	0	51
Paraoerskovia marina	0	0	3	3	3	0	1	0	6
Dermacoccus nishinomiyaensis	0	0	8	3	2	2	1	0	2
Agrococcus carbonis	0	0	247	3	4	26	0	1	9
Cnuibacter physcomitrellae	0	0	5	3	3	2	0	1	3
Curtobacterium sp. 9128	0	0	2	3	3	1	0	0	3
Curtobacterium sp. BH-2-1-1	0	0	1	3	1	1	0	1	1
Microbacterium paraoxydans	0	0	6	3	1	1	0	0	1
Microbacterium pygmaeum	0	0	11	3	2	3	0	1	6
Microbacterium sp. CGR1	0	0	4	3	0	0	0	0	0
uncultured Arthrobacter sp.	0	0	3	3	1	3	0	0	2
Kocuria flava	0	0	10	3	2	5	0	0	2
Renibacterium salmoninarum	0	0	55	3	3	14	1	1	1
Cellulosimicrobium sp. TH-20	0	0	6	3	0	3	5	1	24
Xylanimonas cellulosilytica	0	0	9	3	3	1	2	0	2
Micromonospora sp. L5	0	0	176	3	2	3	1	0	0
Kribbella ginsengisoli	0	0	1	3	0	2	0	0	3
Auraticoccus monumenti	0	0	15	3	2	3	2	0	7
Microlunatus soli	0	0	13	3	6	2	3	1	1
Tessaracoccus sp. T2.5-30	0	0	56	3	6	32	1	0	3
Actinosynnema mirum	0	0	2	3	1	1	0	1	1
Actinosynnema pretiosum	0	0	5	3	1	1	1	1	3
Streptomyces mutomycini	0	0	1	3	2	23	1	0	2
Streptomyces netropsis	0	0	3	3	1	9	1	0	4
Streptomyces pratensis	0	0	4	3	5	275	1	0	26
Streptomyces sp. FR-008	0	0	2	3	1	3	0	1	11
Gloeobacter violaceus	0	0	2	3	0	1	1	0	12
Alicyclobacillus acidocaldarius	0	0	0	3	2	0	0	0	3
Ureibacillus thermosphaericus	0	0	2	3	3	20372	0	0	11
Staphylococcus saprophyticus	0	0	1	3	2	1	0	0	2
Alkaliphilus oremlandii	0	2	1	3	3	1	0	0	3
Clostridium pasteurianum	0	0	0	3	4	1	3	0	2
Thermaerobacter marianensis	0	0	2	3	7	1	1	0	15
Clostridioides difficile	12	41	3	3	12	3	1	6	9
Filifactor alocis	848	175	1	3	3	1	0	0	2
Selenomonas sputigena	0	11	0	3	21	0	0	1	0
bacterium YC-ZSS-LKJ31	0	0	0	3	0	0	0	0	0
Plasmodium ovale	0	0	0	3	0	0	0	0	0
Meyerozyma guilliermondii	0	0	0	3	0	0	0	0	0
uncultured Glomus	0	0	1	3	0	0	0	0	1
Astyanax mexicanus	0	0	1	3	3	1	0	0	2
Rattus norvegicus	0	2	1	3	6	3	0	2	3
Piliocolobus tephrosceles	10	17	2	3	2	3	10	15	0
Pongo pygmaeus	12	10	1	3	3	4	18	14	0
Felis catus	0	0	2	3	3	5	1	0	1
Gallus gallus	0	1	2	3	3	6	2	0	3
Schistosoma curassoni	0	0	0	3	5	5	0	0	6
Angiostrongylus cantonensis	0	0	0	3	0	1	0	0	1
Haemonchus placei	0	8	1	3	3	6	9	23	4
Harpegnathos saltator	0	0	0	3	2	1	0	0	1
Dreissena polymorpha	0	0	0	3	0	0	0	0	0
Philodina roseola	0	0	0	3	0	1	0	0	0
Lotharella oceanica	0	0	0	3	0	0	0	0	0
Suaeda altissima	0	0	0	3	3	1	0	0	0
Cucurbita maxima	0	0	0	3	2	4	2	0	3
Cajanus cajan	0	0	0	3	1	0	0	0	2
Frangula alnus	0	0	2	3	4	2	1	1	3
Durio zibethinus	0	0	10	3	5	29	0	0	8
Musa acuminata	0	0	0	3	1	0	0	1	0
Granulicella tundricola	0	0	0	2	1	0	0	0	3
Terriglobus saanensis	0	0	0	2	4	0	0	0	2
uncultured maize root bacterium Zmrc179	0	0	0	2	1	0	1	0	0
marine bacterium enrichment culture clone K03-F2-S5	0	0	0	2	1	0	0	0	0
uncultured bacterium 5G4	0	0	1	2	3	5	0	0	3
uncultured bacterium 98	0	0	3	2	4	4	0	0	14
uncultured bacterium ARCTIC24_B_12	0	0	0	2	0	0	0	0	4
uncultured bacterium BLR8	0	0	0	2	0	0	0	0	0
uncultured bacterium contig00001	0	0	1	2	3	1	1	0	3
uncultured bacterium contig00021	0	0	3	2	1	0	1	0	2
uncultured bacterium contig00095	0	0	1	2	0	0	0	0	1
uncultured bacterium ctg7180000000785	0	0	5	2	4	3	1	0	9
uncultured bacterium ctg7180000000804	0	0	3	2	0	2	0	0	4
uncultured bacterium ctg7180000001094	0	0	3	2	0	1	0	0	7
uncultured bacterium lac153	0	0	1	2	3	0	0	0	1
uncultured bacterium W5-15b	0	0	1	2	1	0	0	0	0
uncultured marine bacterium MedDCM-OCT-S09-C199	0	0	0	2	0	0	0	0	0
Rhodothermus marinus	0	0	0	2	6	0	0	0	2
Salinibacter ruber	0	0	2	2	3	1	1	0	8
unidentified Bacteroidaceae pDH-E	0	0	1	2	1	0	0	0	3
Rikenella microfusus	0	0	0	2	1	0	8	0	0
Blattabacterium punctulatus	0	0	0	2	0	0	0	0	0
Capnocytophaga ochracea	0	5	0	2	12	1	6	2	2
Flavobacterium columnare	0	0	2	2	3	0	1	0	0
Flavobacterium psychrophilum	0	0	2	2	0	9	1	0	6
Mucilaginibacter sp. BJC16-A31	0	0	0	2	1	0	0	0	0
Pedobacter cryoconitis	0	0	2	2	3	22	1	0	10
Sphingobacterium thalpophilum	0	0	1	2	5	0	1	0	0
Chlorobium limicola	0	0	0	2	0	0	0	0	1
uncultured Gemmatimonadaceae bacterium	0	0	1	2	2	0	0	0	6
Acidithiobacillus ferrooxidans	0	0	0	2	1	1	0	0	5
uncultured alpha proteobacterium HF0130_06E21	0	0	0	2	0	0	0	1	0
Aureimonas sp. AU12	0	0	0	2	0	0	0	0	0
Bartonella henselae	0	0	0	2	0	0	0	0	1
Bartonella vinsonii	0	0	0	2	1	0	0	0	0
Afipia broomeae	0	0	0	2	6	1	0	0	5
Afipia sp. B-91-007287	0	0	0	2	1	0	0	0	3
Afipia sp. SP3302452	0	0	1	2	2	0	0	0	0
Bosea sp. 7F	0	0	0	2	0	0	0	0	0
Bradyrhizobium sp. ARR487	0	0	0	2	12	0	0	0	0
Bradyrhizobium sp. gdr4	0	0	0	2	5	0	0	0	1
Bradyrhizobium sp. llw1	0	0	0	2	6	0	0	0	2
Bradyrhizobium sp. mlu3b	0	0	0	2	0	0	0	0	0
Bradyrhizobium sp. USDA 3384	0	0	0	2	3	0	0	0	0
Bradyrhizobium yuanmingense	0	0	0	2	2	1	0	0	0
Rhodopseudomonas lichen	0	0	0	2	1	0	0	0	0
Brucella abortus	0	0	1	2	1	1	0	0	1
Cohaesibacter sp. ES.047	0	0	0	2	1	0	0	0	0
Aminobacter anthyllidis	0	0	0	2	0	0	0	0	0
Aminobacter sp. MSH1	0	0	0	2	0	0	0	0	0
Mesorhizobium camelthorni	0	0	0	2	0	0	0	0	0
Mesorhizobium sp. MM5343	0	0	0	2	4	0	0	0	1
Mesorhizobium sp. MM5377	0	0	0	2	0	0	0	0	0
Mesorhizobium sp. OD47	0	0	0	2	0	0	0	0	1
Candidatus Liberibacter americanus	0	0	0	2	0	1	0	0	0
Rhizobium fabae	0	0	0	2	2	1	0	0	3
Rhizobium nepotum	0	0	0	2	0	0	0	0	0
Rhizobium sp. BLR299	0	0	0	2	3	0	0	0	0
Rhizobium sp. LCM 3691	0	0	0	2	0	0	0	0	0
Rhizobium sp. N324	0	0	0	2	0	0	0	0	1
Sinorhizobium arboris	0	0	0	2	1	0	0	0	3
Candidatus Hodgkinia cicadicola	0	0	0	2	0	0	0	0	0
Reichenowia parasiticae	0	0	0	2	0	0	0	0	0
uncultured Hirschia sp.	0	0	0	2	0	0	0	0	0
Celeribacter ethanolicus	0	0	0	2	1	0	0	0	1
Labrenzia sp. CP4	0	0	1	2	0	0	0	0	1
Leisingera methylohalidivorans	0	0	0	2	0	0	0	0	1
Paracoccus aminophilus	0	0	0	2	1	0	0	0	2
Rhodobaca barguzinensis	0	0	0	2	1	1	0	0	1
Thioclava sp. 25B10_4	0	0	1	2	1	0	0	0	3
Xuhuaishuia manganoxidans	0	0	2	2	2	1	1	0	2
Komagataeibacter europaeus	0	0	0	2	2	0	1	0	0
Komagataeibacter nataicola	0	0	0	2	0	0	0	0	1
uncultured Roseomonas sp.	0	0	0	2	0	0	0	0	0
uncultured Azospirillum sp.	0	0	0	2	1	1	1	0	2
Orientia tsutsugamushi	0	0	0	2	3	0	0	0	1
Altererythrobacter dongtanensis	0	0	53	2	0	13	1	0	3
Porphyrobacter neustonensis	0	0	2	2	0	1	0	0	1
Blastomonas sp. T2	0	0	2	2	2	0	0	0	1
Sphingobium chlorophenolicum	0	0	2	2	0	1	0	0	2
Sphingobium sp. C1	0	0	6	2	0	2	1	0	0
Sphingobium sp. MI1205	0	0	79	2	1	0	0	0	1
Sphingobium sp. RAC03	0	0	3	2	0	1	0	0	1
Sphingobium sp. YBL2	0	0	3	2	3	1	0	0	4
Sphingomonas sp. ERG5	0	0	13	2	0	0	0	0	0
Micavibrio aeruginosavorus	0	0	0	2	2	5	0	0	1
Achromobacter sp. YD35	0	0	0	2	0	0	0	0	0
Burkholderia pseudomultivorans	0	0	0	2	0	0	1	0	2
Burkholderia sp. RPE67	0	0	1	2	1	0	1	0	1
Burkholderia sp. YI23	0	0	0	2	3	0	0	0	3
Burkholderia sp. BDU8	0	0	1	2	3	0	0	0	4
Cupriavidus sp. USMAHM13	0	0	0	2	0	0	1	0	1
Pandoraea norimbergensis	0	0	1	2	0	0	1	0	2
Ralstonia syzygii	0	0	3	2	4	0	0	0	2
Acidovorax sp. NA2	0	0	4	2	6	11	1	1	3
Delftia acidovorans	0	1	7	2	3	5	3	0	5
Delftia sp. HK171	0	0	0	2	1	0	1	0	2
Comamonadaceae bacterium A1	0	0	2	2	1	0	2	0	13
Variovorax sp. WFF52	0	0	4	2	3	2	1	0	6
Janthinobacterium agaricidamnosum	0	0	294	2	3	7	1	0	6
Janthinobacterium sp. 1_2014MBL_MicDiv	0	0	167	2	3	9	1	0	12
Janthinobacterium svalbardensis	0	0	103	2	5	10	1	0	8
uncultured Aquabacterium sp.	0	0	0	2	3	1	0	0	2
Thiomonas arsenitoxydans	0	0	1	2	1	0	0	0	6
Aquaspirillum sp. LM1	0	0	1	2	3	0	0	0	2
Neisseria meningitidis	0	2	5	2	20	2	1	8	13
Nitrosospira sp. B6	0	0	0	2	0	0	0	0	0
Rugosibacter aromaticivorans	0	0	1	2	3	0	1	0	0
Betaproteobacteria bacterium UKL13-2	0	0	0	2	1	0	0	0	0
Desulfomicrobium orale	45	19	0	2	1	1	0	1	0
Desulfovibrio magneticus	0	0	0	2	4	0	0	0	5
Desulfuromonas acetoxidans	0	0	0	2	1	0	1	0	2
Desulfuromonas soudanensis	0	0	0	2	9	0	0	0	3
Geobacter sulfurreducens	0	0	0	2	1	0	1	0	0
Myxococcus hansupus	0	0	1	2	8	0	2	0	7
Nannocystis exedens	0	0	0	2	5	3	0	0	3
Aeromonas media	0	0	2	2	3	1	0	0	5
Aeromonas veronii	0	0	1	2	2	1	2	0	3
Candidatus Nitrosoglobus terrae	0	0	0	2	0	0	0	0	0
Alkalilimnicola ehrlichii	0	0	0	2	5	0	1	0	7
Enterobacter cloacae	0	0	0	2	1	0	0	0	3
Pluralibacter gergoviae	0	0	0	2	0	0	0	0	1
Proteus mirabilis	0	1	4	2	3	4	6	1	6
Yersinia enterocolitica	0	0	0	2	0	0	0	0	1
Yersinia sp. EPLC-04	0	0	0	2	0	0	0	0	0
Legionella anisa	0	0	0	2	0	0	0	0	1
Methylomonas sp. DH-1	0	0	0	2	1	0	0	0	0
Alcanivorax dieselolei	0	0	0	2	2	0	1	0	3
Halomonas huangheensis	0	0	0	2	1	0	0	0	1
Modicisalibacter tunisiensis	0	0	1	2	0	2	0	0	1
Kangiella profundi	0	0	0	2	0	0	0	0	0
Pseudomonas alkylphenolica	0	0	0	2	2	0	0	0	0
Pseudomonas brassicacearum	0	0	10	2	0	1	1	0	1
Pseudomonas entomophila	0	0	0	2	1	0	0	0	1
Pseudomonas mucidolens	0	0	2	2	1	0	0	0	30
Pseudomonas poae	0	0	0	2	1	0	0	0	0
Pseudomonas frederiksbergensis	0	0	19	2	2	8	1	0	8
Pseudomonas koreensis	0	0	300	2	2	47	1	0	2
Pseudomonas prosekii	0	0	0	2	1	1	0	0	2
Pseudomonas psychrotolerans	0	0	2	2	1	0	0	0	1
Pseudomonas monteilii	0	0	0	2	2	1	1	0	4
Pseudomonas oryzihabitans	0	0	1	2	0	1	1	0	3
Pseudomonas sp. B10	0	0	142	2	0	63	0	0	0
Pseudomonas sp. DR 5-09	0	0	1	2	1	0	0	0	0
Pseudomonas sp. P2(2011)	0	0	0	2	1	0	0	0	0
Pseudomonas sp. Z003-0.4C(8344-21)	0	0	2	2	0	2	0	0	0
Pseudomonas cichorii	0	0	1	2	2	0	0	0	0
Pseudomonas viridiflava	0	0	1	2	0	1	0	0	0
Frateuria terrea	0	0	1	2	2	1	0	0	6
Luteimonas mephitis	0	0	1	2	3	1	2	0	2
Stenotrophomonas panacihumi	0	0	0	2	1	0	0	0	1
Stenotrophomonas terrae	0	0	1	2	1	0	0	0	0
Xanthomonas hyacinthi	0	0	7	2	0	1	0	0	0
Xanthomonas perforans	0	0	2	2	0	0	0	0	1
Chlamydia sp. 2742-308	0	0	0	2	0	0	0	0	0
uncultured Chlamydiales CRG97	0	0	0	2	0	0	0	0	0
Kiritimatiella glycovorans	0	0	0	2	0	0	0	0	0
Brachyspira hyodysenteriae	0	0	0	2	0	0	0	0	0
Treponema denticola	233	97	1	2	38	2	0	0	10
Actinomyces radicidentis	13	8	4	2	14	0	5	1	3
Actinomyces sp. Chiba101	11	16	2	2	16	0	3	0	1
Actinomyces viscosus	0	0	1	2	1	1	0	0	0
uncultured Actinomycetales bacterium	0	0	15	2	3	6	1	1	10
uncultured actinomycete	0	0	3	2	0	2	0	0	2
Bifidobacterium animalis	0	0	1	2	10	2	0	0	1
Bifidobacterium pseudocatenulatum	0	0	1	2	0	0	0	0	1
Parascardovia denticolens	0	0	0	2	4	0	9	0	0
Corynebacterium diphtheriae	0	0	0	2	0	0	0	0	0
Corynebacterium sphenisci	0	0	1	2	0	0	0	0	2
Corynebacterium xerosis	0	0	1	2	7	1	2	0	6
Gordonia bronchialis	0	0	6	2	1	3	0	0	8
Gordonia sp. 1D	0	0	3	2	1	1	0	0	6
Gordonia sp. QH-11	0	0	4	2	0	2	1	0	6
Mycobacterium saopaulense	0	0	1	2	0	1	0	0	2
Mycobacterium simiae	0	0	3	2	2	1	0	0	3
Mycobacterium sp. 14045	0	0	0	2	2	0	0	0	3
Nocardia asteroides	0	0	3	2	0	5	0	0	44
Nocardia nova	0	0	4	2	0	3	1	0	131
Nocardia sp. FSN271	0	0	1	2	0	0	0	0	11
Rhodococcus jostii	0	0	3	2	0	7	0	0	16
Beutenbergia cavernae	0	0	10	2	3	2	0	0	9
Cellulomonas gilvus	0	0	7	2	3	1	1	0	3
Brachybacterium faecium	0	0	2	2	0	0	0	0	2
Kytococcus sedentarius	0	0	7	2	1	1	1	0	1
Cryobacterium arcticum	0	0	6	2	3	4	0	1	2
Curtobacterium pusillum	0	0	4	2	3	0	0	0	1
Frondihabitans sp. PAMC 28766	0	0	3	2	2	0	0	1	8
Microbacterium sp. PAMC 28756	0	0	3	2	2	2	0	0	2
Microbacterium sp. XT11	0	0	3	2	3	5	0	0	8
Microbacterium testaceum	0	0	7	2	1	3	0	0	2
Arthrobacter alpinus	0	0	6	2	0	5	0	0	1
Arthrobacter sp. IHBB 11108	0	0	3	2	0	0	0	0	0
Glutamicibacter arilaitensis	0	0	2	2	1	3	0	0	0
Kocuria turfanensis	0	0	12	2	2	8	1	0	3
Pseudarthrobacter phenanthrenivorans	0	0	1702	2	0	1340	2	0	4
Sanguibacter keddieii	0	0	16	2	1	2	1	0	6
Micromonospora aurantiaca	0	0	215	2	2	3	1	0	2
Kribbella pittospori	0	0	1	2	0	1	0	0	2
Kribbella sandramycini	0	0	6	2	1	1	0	0	1
Actinoalloteichus hymeniacidonis	0	0	1	2	0	0	1	1	3
Amycolatopsis keratiniphila	0	0	5	2	0	1	1	0	0
Prauserella marina	0	0	1	2	1	0	1	2	6
Pseudonocardia alni	0	0	1	2	2	0	0	0	2
Pseudonocardia thermophila	0	0	1	2	3	0	0	0	0
uncultured Streptomyces sp.	0	0	6	2	3	3	1	1	4
Streptomyces fradiae	0	0	3	2	1	4	0	0	0
Streptomyces mobaraensis	0	0	2	2	3	0	1	1	6
Streptomyces ramocissimus	0	0	0	2	0	1	0	0	1
Streptomyces rimosus	0	0	1	2	0	1	0	0	1
Streptomyces sp. 413E10	0	0	2	2	2	0	1	1	2
Streptomyces sp. JTdS-28	0	0	1	2	0	0	0	0	2
Streptomyces sp. WAC1438	0	0	0	2	0	0	0	0	0
Microbispora amethystogenes	0	0	1	2	0	0	0	0	0
Microbispora rosea	0	0	3	2	4	2	0	0	4
Actinomadura cremea	0	0	0	2	0	0	0	0	0
Actinomadura fibrosa	0	0	0	2	0	0	0	0	0
Actinomadura hibisca	0	0	0	2	0	0	0	0	1
Spirillospora albida	0	0	0	2	0	0	0	0	2
Thermomonospora chromogena	0	0	0	2	2	1	0	0	3
Gordonibacter sp. Marseille-P2775	0	0	0	2	0	0	0	0	3
Rubrobacter radiotolerans	0	0	0	2	1	0	0	0	1
uncultured Solirubrobacterales bacterium	0	0	8	2	1	4	0	0	9
Dehalococcoides mccartyi	0	0	2	2	2	4	1	0	11
Cylindrospermum stagnale	0	0	0	2	0	0	0	0	0
uncultured Chroococcales cyanobacterium	0	0	4	2	4	1	0	0	14
Synechococcus sp. SynAce01	0	0	0	2	0	0	0	0	2
Bacillus weihenstephanensis	0	0	1	2	0	14	0	0	1
Paenibacillus sabinae	0	0	0	2	0	1	0	0	0
Paenibacillus terrae	0	0	1	2	3	3	1	0	1
Thermobacillus composti	0	0	0	2	1	3	0	0	2
Enterococcus faecalis	0	0	2	2	3	3	2	0	2
Enterococcus faecium	0	1	0	2	1	1	0	0	1
Lactobacillus plantarum	0	0	0	2	3	0	0	0	1
Dehalobacter sp. DCA	0	0	0	2	0	0	0	0	0
Syntrophobotulus glycolicus	0	0	0	2	0	0	0	0	0
Tepidanaerobacter acetatoxydans	0	0	2	2	1	4	1	3	0
Acholeplasma laidlawii	0	0	1	2	0	0	1	0	0
Mycoplasma feliminutum	0	0	0	2	0	0	0	0	0
uncultured Parcubacteria group bacterium	0	0	0	2	0	0	0	0	7
Cenarchaeum symbiosum	0	0	0	2	0	0	0	0	7
uncultured marine thaumarchaeote KM3_176_H06	0	0	0	2	1	0	0	0	0
Toxoplasma gondii	0	2	1	2	1	1	8	2	0
uncultured Ascomycota	0	0	0	2	0	0	0	0	0
Neofusicoccum parvum	0	0	0	2	1	0	0	0	0
Leptosphaeria biglobosa	0	0	0	2	1	0	0	0	1
Callorhinchus milii	0	0	1	2	3	5	0	0	1
Austrofundulus limnaeus	0	0	1	2	3	2	0	0	0
Cercocebus atys	8	18	1	2	2	3	9	13	1
Pan paniscus	8	12	2	2	1	1	8	11	0
Callithrix jacchus	7	13	1	2	3	1	8	9	1
Hipposideros armiger	0	0	0	2	1	0	0	0	2
Columba livia	0	0	1	2	0	0	0	0	1
Leptosomus discolor	0	0	0	2	0	0	0	0	0
Lonchura striata	0	0	1	2	0	0	0	0	4
Lytechinus variegatus	0	0	9	2	13	116	2	2	30
Schistocephalus solidus	0	0	1	2	1	2	0	0	3
Trichobilharzia regenti	0	0	1	2	1	1	0	0	0
Anisakis simplex	0	0	0	2	1	1	0	0	1
Wuchereria bancrofti	18	18	1	2	9	4	21	14	7
Pseudopallene ambigua	0	0	0	2	0	0	0	0	0
Plutella xylostella	0	0	0	2	0	1	0	0	0
Drosophila hydei	0	0	1	2	0	2	3	0	4
Nilaparvata lugens	0	0	1	2	0	1	1	0	2
Crassostrea gigas	0	0	0	2	0	0	0	0	0
Cercomonas sp. C59	0	0	0	2	1	0	0	0	0
Cercomonas sp. HFCC500	0	0	0	2	3	0	0	0	1
Hyaloperonospora parasitica	0	0	0	2	0	0	0	0	0
Aphanomyces euteiches	0	0	3	2	1	2	1	0	6
Aureococcus anophagefferens	0	0	0	2	2	0	0	0	1
Halochlorella rubescens	0	0	1	2	3	1	1	0	4
Chlamydomonas reinhardtii	0	0	0	2	3	0	0	0	4
Monoraphidium neglectum	0	0	2	2	2	1	0	0	5
Micromonas pusilla	0	0	1	2	1	0	0	0	0
Osmanthus fragrans	0	0	0	2	0	1	0	0	0
Solanum lycopersicum	0	3	1	2	2	1	3	1	0
Solanum tuberosum	0	0	2	2	3	0	1	0	6
Cucumis melo	0	0	1	2	3	7	1	0	10
Lupinus angustifolius	0	0	1	2	1	0	0	0	0
Pyrus x bretschneideri	0	0	1	2	1	1	0	0	1
Spirodela polyrhiza	0	0	0	2	1	1	0	0	2
Ananas comosus	0	0	1	2	5	1	1	0	6
Lolium perenne	0	0	2	2	0	1	0	0	0
Aegilops tauschii	0	0	0	2	3	3	0	0	2
Cercopithecine betaherpesvirus 5	0	0	1	2	0	0	0	0	1
Human herpesvirus 6	0	0	0	2	1	0	0	0	0
uncultured Acidobacteriaceae bacterium	0	0	0	1	2	7	1	0	12
Granulicella mallensis	0	0	0	1	3	0	1	0	4
Granulicella rosea	0	0	0	1	0	0	0	0	0
Terriglobus roseus	0	0	0	1	3	0	0	0	3
uncultured Acidobacteria bacterium A3	0	0	0	1	1	0	0	0	0
uncultured Acidobacteria bacterium cosmid p2H8	0	0	0	1	0	0	0	0	0
uncultured Acidobacteria bacterium Rifle_16ft_4_minimus_33681	0	0	0	1	0	4	4	0	9
uncultured Acidobacteria bacterium Rifle_16ft_4_minimus_38548	0	0	2	1	1	3	1	0	12
Hydrogenobaculum sp. Y04AAS1	0	0	0	1	3	4	1	0	9
Sulfurihydrogenibium sp. YO3AOP1	0	0	5	1	5	0	0	0	6
Desulfurispirillum indicum	0	0	0	1	0	0	0	0	0
Elusimicrobium minutum	0	0	0	1	0	0	0	0	0
bacterium enrichment culture	0	0	1	1	0	0	1	0	9
bacterium enrichment culture clone aoxauto110_4W	0	0	0	1	0	0	0	0	0
grassland soil clone sl2_504	0	0	0	1	0	0	0	0	0
uncultured bacterium glc16	0	0	0	1	0	0	0	0	0
uncultured bacterium 1042	0	0	0	1	0	0	0	0	0
uncultured bacterium 148	0	0	0	1	0	1	0	0	0
uncultured bacterium 183_29_M04	0	0	0	1	0	0	0	0	0
uncultured bacterium 20	0	0	0	1	0	0	0	0	0
uncultured bacterium 21	0	0	0	1	0	0	2	0	0
uncultured bacterium 213	0	0	2	1	3	4	0	0	7
uncultured bacterium 270	0	0	0	1	3	2	1	0	3
uncultured bacterium 4C6	0	0	1	1	0	0	0	0	0
uncultured bacterium 70	0	0	0	1	0	3	0	0	2
uncultured bacterium A1Q1_fos_2037	0	0	0	1	1	0	0	0	6
uncultured bacterium A1Q1_fos_2116	0	0	0	1	0	0	0	0	0
uncultured bacterium A1Q1_fos_515	0	0	1	1	1	0	0	0	0
uncultured bacterium A1Q1_fos_560	0	0	0	1	1	0	0	0	0
uncultured bacterium A1Q1_fos_600	0	0	0	1	0	0	0	0	1
uncultured bacterium AD12-A11	0	0	3	1	2	1	0	0	5
uncultured bacterium AD243-H1	0	0	0	1	1	0	0	0	1
uncultured bacterium AD370-D1	0	0	0	1	0	0	0	0	5
uncultured bacterium ARCTIC47_D_06	0	0	0	1	0	0	0	0	0
uncultured bacterium B7P37metaSE	0	0	0	1	0	0	0	0	0
uncultured bacterium BD_contig00695	0	0	0	1	0	0	0	0	0
uncultured bacterium BD_contig01315	0	0	0	1	0	0	0	0	0
uncultured bacterium BD_contig01643	0	0	0	1	0	0	0	0	0
uncultured bacterium BD_contig01799	0	0	0	1	1	0	1	0	0
uncultured bacterium BD_contig01832	0	0	0	1	0	0	0	0	0
uncultured bacterium BD_contig01903	0	0	0	1	0	1	0	0	0
uncultured bacterium BD_contig02093	0	0	0	1	0	0	0	0	0
uncultured bacterium BD_contig02105	0	0	0	1	0	0	1	0	0
uncultured bacterium contig00005	0	0	0	1	2	0	0	0	6
uncultured bacterium contig00007	0	0	0	1	0	0	0	0	0
uncultured bacterium contig00017	0	0	0	1	0	0	0	0	0
uncultured bacterium contig00027	0	0	3	1	1	1	1	0	0
uncultured bacterium contig00037	0	0	0	1	0	0	0	0	0
uncultured bacterium contig00038	0	0	0	1	2	0	0	0	0
uncultured bacterium contig00047	0	0	0	1	9	1	0	0	0
uncultured bacterium contig00082	0	0	0	1	1	0	0	0	0
uncultured bacterium contig00086	0	0	0	1	0	0	0	0	0
uncultured bacterium contig00090	0	0	1	1	0	0	0	0	0
uncultured bacterium contig00104	0	0	0	1	0	0	0	0	0
uncultured bacterium contig00129	0	0	0	1	0	0	0	0	0
uncultured bacterium contig00144	0	0	0	1	0	0	0	0	0
uncultured bacterium contig00151	0	0	0	1	0	0	0	0	0
uncultured bacterium contig00156	0	0	0	1	2	0	0	0	0
uncultured bacterium contig00170	0	0	1	1	0	3	1	0	7
uncultured bacterium contig00173	0	0	1	1	0	0	0	0	0
uncultured bacterium contig00179	0	0	1	1	0	1	0	0	0
uncultured bacterium contig00180	0	0	0	1	0	0	0	0	0
uncultured bacterium contig00182	0	0	1	1	1	0	0	0	0
uncultured bacterium contig00198	0	0	0	1	0	0	0	0	0
uncultured bacterium contig00199	0	0	0	1	0	0	0	0	0
uncultured bacterium contig00270	0	0	0	1	0	0	0	0	0
uncultured bacterium ctg7180000000757	0	0	0	1	0	0	0	0	0
uncultured bacterium ctg7180000000791	0	0	0	1	0	1	0	0	0
uncultured bacterium ctg7180000000817	0	0	0	1	1	0	0	0	0
uncultured bacterium ctg7180000000852	0	0	0	1	0	0	0	0	0
uncultured bacterium ctg7180000000880	0	0	2	1	0	1	0	0	0
uncultured bacterium ctg7180000000948	0	0	0	1	0	0	0	0	1
uncultured bacterium ctg7180000000971	0	0	0	1	0	0	0	0	0
uncultured bacterium ctg7180000001012	0	0	0	1	1	1	0	0	2
uncultured bacterium ctg7180000001022	0	0	1	1	0	1	0	0	2
uncultured bacterium esnapd17	0	0	0	1	0	0	0	0	0
uncultured bacterium FC10F	0	0	0	1	0	0	0	0	0
uncultured bacterium gwc1_scaffold_1354	0	0	0	1	0	0	0	0	4
uncultured bacterium IN-12	0	0	0	1	0	1	9	0	0
uncultured bacterium KM3-173-A5	0	0	0	1	0	0	0	0	0
uncultured bacterium KM3-23-D4	0	0	0	1	0	0	0	0	0
uncultured bacterium KM3-47-A6	0	0	1	1	2	0	1	0	1
uncultured bacterium lac160	0	0	2	1	0	4	0	0	2
uncultured bacterium lac82	0	0	155	1	0	65	0	0	0
uncultured bacterium OIm26	0	0	0	1	0	0	0	0	0
uncultured bacterium Oim30	0	0	0	1	0	0	0	0	0
uncultured bacterium P1N3	0	0	0	1	0	0	0	0	0
uncultured bacterium pAW1	0	0	0	1	0	0	0	0	0
uncultured bacterium pBE3-1	0	0	0	1	0	0	0	0	0
uncultured bacterium Rifle_16ft_4_minimus_19379	0	0	0	1	0	2	0	0	9
uncultured bacterium TB312_p	0	0	0	1	0	0	0	0	0
uncultured bacterium UPO43	0	0	0	1	0	0	0	0	0
uncultured bacterium UPO53	0	0	0	1	0	0	0	0	0
uncultured bacterium zdt-33i5	0	0	0	1	0	0	0	0	1
uncultured endophytic bacterium	0	0	1	1	0	2	1	0	0
uncultured nuHF2 cluster bacterium HF0500_39O04	0	0	0	1	0	0	0	0	0
uncultured soil bacterium C010	0	0	0	1	0	0	0	0	0
unidentified bacterium CPA56	0	0	0	1	0	0	0	0	0
unidentified bacterium SM-A75	0	0	0	1	1	0	0	0	1
unidentified bacterium sp. sbr-gs23	0	0	0	1	0	0	0	0	0
Bacteroides dorei	0	0	2	1	2	4	1	0	5
Bacteroides helcogenes	0	0	0	1	0	0	0	0	0
Bacteroides salanitronis	0	0	0	1	0	0	0	0	0
Dysgonomonas capnocytophagoides	0	0	0	1	0	0	0	0	0
Parabacteroides distasonis	0	0	0	1	2	0	2	0	4
Porphyromonas asaccharolytica	0	0	0	1	0	3	0	0	6
Tannerella sp. oral taxon HOT-286	0	7	1	1	11	0	0	0	0
Alistipes finegoldii	0	0	0	1	0	1	0	0	0
Bacteroidales bacterium CF	0	0	0	1	0	0	1	0	0
Alkalitalea saponilacus	0	0	0	1	0	0	0	0	0
Draconibacterium orientale	0	0	0	1	1	0	0	0	0
Chitinophaga sp. O9	0	0	0	1	0	0	0	0	0
Terrimonas sp.	0	0	0	1	0	0	0	0	0
Terrimonas sp. EAT_3_10	0	0	0	1	0	0	0	0	0
Candidatus Amoebophilus asiaticus	0	0	0	1	0	0	1	0	0
Algoriphagus machipongonensis	0	0	0	1	0	0	0	0	0
Algoriphagus sp. M8-2	0	0	0	1	2	0	6	0	1
Echinicola vietnamensis	0	0	0	1	0	0	1	0	0
Dyadobacter fermentans	0	0	0	1	1	0	2	0	0
Fibrella aestuarina	0	0	0	1	3	0	1	0	1
uncultured Runella sp.	0	0	0	1	0	1	0	0	2
Runella slithyformis	0	0	1	1	0	0	0	0	0
Spirosoma montaniterrae	0	0	0	1	0	0	0	0	0
Spirosoma radiotolerans	0	0	0	1	1	0	0	0	0
uncultured Flammeovirgaceae bacterium	0	0	0	1	0	1	0	0	1
Flammeovirga sp. MY04	0	0	0	1	0	0	0	0	0
Hymenobacter sedentarius	0	0	1	1	2	1	0	0	1
Hymenobacter sp. APR13	0	0	4	1	0	1	0	0	0
Hymenobacter sp. DG25B	0	0	40	1	0	6	0	0	0
Hymenobacter sp. PAMC 26554	0	0	0	1	1	0	1	0	0
Hymenobacter sp. PAMC 26628	0	0	0	1	0	0	1	0	2
Hymenobacter swuensis	0	0	6	1	0	3	0	0	1
Pontibacter actiniarum	0	0	20	1	0	1	1	0	0
Rufibacter sp. DG15C	0	0	1015	1	0	95	0	0	1
Rufibacter tibetensis	0	0	6	1	0	0	0	0	0
Siccationidurans antarcticus	0	0	0	1	0	0	0	0	0
Persicobacter sp. JZB09	0	0	0	1	1	0	0	0	0
Cytophagales bacterium TFI 002	0	0	0	1	0	0	7	0	1
unidentified eubacterium clone LGB#27	0	0	0	1	3	0	0	0	0
uncultured Flavobacteriales bacterium	0	0	0	1	1	0	0	0	0
Algibacter alginicilyticus	0	0	0	1	0	0	0	0	0
Arenibacter algicola	0	0	0	1	0	0	0	0	2
Flavobacterium crassostreae	0	0	0	1	1	0	0	0	0
Flavobacterium gilvum	0	0	0	1	0	1	1	0	0
Flavobacterium johnsoniae	0	0	2	1	3	25	0	0	4
Flavobacterium sp. Tm-S1-7	0	0	0	1	0	0	0	0	0
Maribacter sp. HTCC2170	0	0	0	1	0	0	0	0	0
Muricauda lutaonensis	0	0	0	1	0	0	0	0	0
Nonlabens dokdonensis	0	0	0	1	0	0	0	0	0
Riemerella anatipestifer	0	0	0	1	0	0	0	0	0
Seonamhaeicola sp. S2-3	0	0	0	1	0	0	0	0	0
Flavobacteriaceae bacterium UJ101	0	0	0	1	0	0	0	0	0
Candidatus Sulcia muelleri	0	0	0	1	2	0	0	0	2
Haliscomenobacter hydrossis	0	0	0	1	2	0	4	0	3
Saprospira grandis	0	0	0	1	0	0	0	0	0
uncultured Cytophagales bacterium	0	0	0	1	0	0	0	0	0
uncultured Sphingobacteriales bacterium	0	0	0	1	1	0	3	0	0
Mucilaginibacter gotjawali	0	0	0	1	3	0	1	0	1
Mucilaginibacter mallensis	0	0	0	1	6	0	0	0	0
Sphingobacterium mizutaii	0	0	0	1	1	0	0	0	0
Sphingobacteriaceae bacterium GW460-11-11-14-LB5	0	0	0	1	1	0	0	0	0
Bacteroidetes bacterium UKL13-3	0	0	0	1	3	1	12	0	1
Chlorobaculum limnaeum	0	0	0	1	0	0	0	0	1
Chlorobaculum parvum	0	0	0	1	0	0	0	0	1
Chloroherpeton thalassium	0	0	0	1	0	0	0	0	0
Prosthecochloris aestuarii	0	0	0	1	0	0	0	0	1
Prosthecochloris sp. HL-130-GSB	0	0	0	1	0	0	0	0	1
uncultured Chlorobi bacterium	0	0	0	1	0	0	1	0	1
uncultured Latescibacteria bacterium	0	0	2	1	1	4	0	0	16
uncultured Gemmatimonadetes bacterium Rifle_16ft_4_minimus_27071	0	0	0	1	0	0	0	0	0
uncultured Gemmatimonadetes bacterium Rifle_16ft_4_minimus_7	0	0	1	1	2	0	0	0	8
Fusobacterium nucleatum	123	62	0	1	53	0	21	8	0
uncultured Leptotrichia sp.	0	0	0	1	0	0	0	0	0
Leptotrichia buccalis	0	9	0	1	10	0	0	0	0
uncultured bacterium PHOS-HE34	0	0	0	1	0	0	0	0	0
uncultured Nitrospirae bacterium	0	0	1	1	1	3	0	0	8
Leptospirillum sp. Group II 'CF-1'	0	0	0	1	0	0	0	0	1
Candidatus Nitrospira bockiana	0	0	0	1	0	0	0	0	3
Acidithiobacillus caldus	0	0	0	1	0	0	0	0	2
Acidithiobacillus sp. BJ	0	0	0	1	0	0	0	0	0
uncultured Brevundimonas sp.	0	0	25	1	1	1	0	0	0
Caulobacter sp. Amph-lower	0	0	0	1	0	1	0	0	0
Caulobacter sp. ATCC 15259	0	0	0	1	0	0	0	0	0
Phenylobacterium lituiforme	0	0	3	1	0	0	0	0	0
uncultured alpha proteobacterium DCM-FREE-25	0	0	0	1	0	0	0	0	0
uncultured alpha proteobacterium EF100_102A06	0	0	0	1	0	0	0	0	0
uncultured marine alpha proteobacterium	0	0	0	1	0	0	0	0	0
uncultured Pietermaritzburg bacterium Y17-2	0	0	0	1	0	0	0	0	0
unidentified eubacterium clone PS#6	0	0	0	1	0	0	0	0	0
Caedibacter caryophilus	0	0	0	1	0	1	1	0	1
Kiloniellaceae bacterium EF3B-B119	0	0	0	1	0	0	0	0	0
Parvularcula bermudensis	0	0	0	1	1	0	0	0	1
Candidatus Pelagibacter sp. IMCC9063	0	0	0	1	0	0	0	0	0
Aureimonas ferruginea	0	0	0	1	1	0	0	0	0
Fulvimarina pelagi	0	0	0	1	0	0	0	0	0
Bartonella australis	0	0	0	1	0	0	0	0	1
Bartonella melophagi	0	0	0	1	1	0	0	0	2
Bartonella schoenbuchensis	0	0	0	1	0	0	0	0	0
Bartonella sp. AR 15-3	0	0	0	1	0	0	0	0	0
Bartonella sp. Y-KG	0	0	0	1	0	0	0	0	0
Bartonella tribocorum	0	0	0	1	1	1	0	0	1
Chelatococcus sp. BSN60	0	0	0	1	2	0	1	0	0
Afipia sp. 89S1MB	0	0	0	1	1	0	0	0	0
Afipia sp. SP17	0	0	0	1	0	0	0	0	0
uncultured Afipia sp.	0	0	0	1	0	0	0	0	0
Bosea eneae	0	0	0	1	1	3	0	0	0
Bosea lupini	0	0	0	1	3	1	0	0	1
Bosea massiliensis	0	0	1	1	0	1	0	0	2
Bosea minatitlanensis	0	0	0	1	1	0	0	0	0
Bosea robiniae	0	0	0	1	1	3	0	0	1
Bosea sp. CRIB-07	0	0	1	1	3	0	1	0	0
Bradyrhizobium arachidis	0	0	0	1	1	0	0	0	0
Bradyrhizobium cytisi	0	0	0	1	0	0	0	0	1
Bradyrhizobium embrapense	0	0	0	1	0	0	0	0	0
Bradyrhizobium genosp. TUXTLAS-23	0	0	0	1	1	0	0	0	0
Bradyrhizobium genosp. TUXTLAS-29	0	0	0	1	0	0	0	0	0
Bradyrhizobium genosp. TUXTLAS-32	0	0	0	1	0	0	0	0	0
Bradyrhizobium genosp. TUXTLAS-4	0	0	0	1	0	0	0	0	0
Bradyrhizobium genosp. TUXTLAS-6	0	0	0	1	0	0	0	0	0
Bradyrhizobium iriomotense	0	0	0	1	1	0	0	0	2
Bradyrhizobium jicamae	0	0	0	1	3	0	0	0	0
Bradyrhizobium kavangense	0	0	0	1	1	0	0	0	0
Bradyrhizobium pachyrhizi	0	0	0	1	3	1	0	0	1
Bradyrhizobium retamae	0	0	0	1	1	0	0	0	0
Bradyrhizobium sp. 05LoH6_16	0	0	2	1	0	1	0	0	0
Bradyrhizobium sp. 09LoS36R2_11	0	0	0	1	0	0	0	0	0
Bradyrhizobium sp. 09LoS36R3_20	0	0	0	1	0	0	0	0	0
Bradyrhizobium sp. 12a/Yakouta1S2/INERA76/STM10214	0	0	0	1	0	0	0	0	0
Bradyrhizobium sp. 12LoS4_2	0	0	0	1	2	0	0	0	0
Bradyrhizobium sp. 5-10	0	0	0	1	1	0	0	0	0
Bradyrhizobium sp. 5111P	0	0	0	1	3	0	0	0	0
Bradyrhizobium sp. ADU20	0	0	0	1	0	0	0	0	0
Bradyrhizobium sp. Alb4-1-4	0	0	0	1	9	0	0	0	2
Bradyrhizobium sp. ANU289	0	0	0	1	0	0	0	0	0
Bradyrhizobium sp. ARR444	0	0	0	1	0	0	0	0	0
Bradyrhizobium sp. ARR460	0	0	0	1	0	0	0	0	0
Bradyrhizobium sp. ARR464	0	0	0	1	2	1	0	0	0
Bradyrhizobium sp. ARR469	0	0	0	1	0	0	0	0	0
Bradyrhizobium sp. BR 3262	0	0	0	1	0	0	0	0	1
Bradyrhizobium sp. CB564	0	0	0	1	0	0	0	0	0
Bradyrhizobium sp. CCBAU 101067	0	0	0	1	3	0	0	0	1
Bradyrhizobium sp. CCBAU 23384	0	0	0	1	0	0	0	0	0
Bradyrhizobium sp. CCBAU 51522	0	0	0	1	1	0	0	0	0
Bradyrhizobium sp. CCBAU 51745	0	0	0	1	0	0	0	0	0
Bradyrhizobium sp. CCBAU 53338	0	0	0	1	0	0	0	0	0
Bradyrhizobium sp. CCBAU 53351	0	0	0	1	0	0	0	0	0
Bradyrhizobium sp. CCBAU 75060	0	0	0	1	0	0	0	0	1
Bradyrhizobium sp. CCBAU 85057	0	0	0	1	1	0	0	0	0
Bradyrhizobium sp. Cf4	0	0	0	1	0	0	0	0	0
Bradyrhizobium sp. CH2490	0	0	0	1	0	0	0	0	0
Bradyrhizobium sp. CollC2	0	0	0	1	0	0	0	0	0
Bradyrhizobium sp. csma2b	0	0	0	1	0	0	0	0	0
Bradyrhizobium sp. dgra1.8	0	0	0	1	0	0	0	0	0
Bradyrhizobium sp. gdr5	0	0	0	1	4	0	0	0	2
Bradyrhizobium sp. GV135	0	0	0	1	0	0	0	0	0
Bradyrhizobium sp. hambi2978	0	0	0	1	0	0	0	0	1
Bradyrhizobium sp. ICMP 14753	0	0	0	1	0	0	0	0	0
Bradyrhizobium sp. ICMP 14755	0	0	0	1	0	0	0	0	1
Bradyrhizobium sp. JNVU RA63	0	0	0	1	0	0	0	0	0
Bradyrhizobium sp. JNVU TF4	0	0	0	1	1	0	0	0	0
Bradyrhizobium sp. LMG 15176	0	0	0	1	0	0	0	0	0
Bradyrhizobium sp. lmg10066	0	0	0	1	9	0	0	0	1
Bradyrhizobium sp. LmicT27	0	0	0	1	2	0	0	0	0
Bradyrhizobium sp. LmjG3	0	0	0	1	2	0	0	0	0
Bradyrhizobium sp. NCSU 1943	0	0	0	1	0	0	0	0	0
Bradyrhizobium sp. ORS 297	0	0	0	1	2	0	0	0	1
Bradyrhizobium sp. ORS 307	0	0	0	1	0	0	0	0	0
Bradyrhizobium sp. ORS 3257	0	0	0	1	0	0	0	0	1
Bradyrhizobium sp. ORS 327	0	0	0	1	1	0	0	0	1
Bradyrhizobium sp. ORS 328	0	0	0	1	0	0	0	0	0
Bradyrhizobium sp. ORS 356	0	0	0	1	0	0	0	0	0
Bradyrhizobium sp. ORS 3650	0	0	0	1	0	0	0	0	0
Bradyrhizobium sp. ORS 3684	0	0	0	1	1	0	0	0	1
Bradyrhizobium sp. ORS 391	0	0	0	1	0	0	0	0	0
Bradyrhizobium sp. Pe5.2b	0	0	0	1	0	0	0	0	0
Bradyrhizobium sp. Ppau3-41	0	0	0	1	0	0	0	0	0
Bradyrhizobium sp. Pter29	0	0	0	1	0	0	0	0	0
Bradyrhizobium sp. rbc6	0	0	0	1	0	0	0	0	0
Bradyrhizobium sp. RITF1212	0	0	0	1	0	0	0	0	0
Bradyrhizobium sp. RS13	0	0	0	1	1	0	0	0	0
Bradyrhizobium sp. SDD22-4	0	0	0	1	5	0	0	0	0
Bradyrhizobium sp. SEMIA 6144	0	0	0	1	0	0	0	0	0
Bradyrhizobium sp. SEMIA 6186	0	0	0	1	0	0	0	0	0
Bradyrhizobium sp. SEMIA 696	0	0	0	1	1	1	0	0	0
Bradyrhizobium sp. SR43	0	0	0	1	0	0	0	0	0
Bradyrhizobium sp. stg1	0	0	0	1	0	0	0	0	0
Bradyrhizobium sp. stg22	0	0	0	1	0	0	0	0	0
Bradyrhizobium sp. STM 3078	0	0	0	1	0	0	0	0	0
Bradyrhizobium sp. STM 8076	0	0	0	1	0	0	0	0	0
Bradyrhizobium sp. STM 8090	0	0	0	1	1	0	0	0	0
Bradyrhizobium sp. TUTMP2.9	0	0	0	1	2	0	0	0	0
Bradyrhizobium sp. TUTVSRDK	0	0	0	1	3	0	0	0	0
Bradyrhizobium sp. TUTVSRDK-I	0	0	0	1	0	0	0	0	0
Bradyrhizobium sp. TUTVSRDM	0	0	0	1	9	0	0	0	0
Bradyrhizobium sp. TUTVSRDS	0	0	0	1	3	0	0	0	0
Bradyrhizobium sp. UFLA03-153	0	0	0	1	0	0	0	0	1
Bradyrhizobium sp. UFLA06-17	0	0	0	1	0	0	0	0	0
Bradyrhizobium sp. UFLA06-36	0	0	0	1	0	0	0	0	0
Bradyrhizobium sp. USDA 3051	0	0	0	1	1	0	0	0	0
Bradyrhizobium sp. USDA 3447	0	0	0	1	1	0	0	0	0
Bradyrhizobium sp. USDA 3474	0	0	0	1	0	0	0	0	1
Bradyrhizobium sp. USDA 3505	0	0	0	1	0	0	0	0	0
Bradyrhizobium sp. WBAH10	0	0	0	1	0	0	0	0	0
Bradyrhizobium sp. WBOS3	0	0	0	1	0	0	0	0	0
Bradyrhizobium sp. WSM3985	0	0	0	1	0	0	0	0	0
Bradyrhizobium sp. WSM3992	0	0	0	1	0	0	0	0	0
Bradyrhizobium tropiciagri	0	0	0	1	4	0	0	0	0
Bradyrhizobium valentinum	0	0	0	1	3	0	0	0	2
Bradyrhizobium viridifuturi	0	0	1	1	1	0	0	0	1
Nitrobacter sp. enrichment culture clone N3	0	0	1	1	0	1	0	0	5
Nitrobacter sp. 263	0	0	0	1	0	0	0	0	0
Nitrobacter sp. 311	0	0	0	1	0	0	0	0	2
Nitrobacter sp. LL	0	0	0	1	0	1	0	0	4
Nitrobacter sp. PJN1	0	0	0	1	0	1	0	0	5
uncultured Rhodopseudomonas sp.	0	0	0	1	0	0	0	0	0
Rhodopseudomonas julia	0	0	0	1	0	0	0	0	0
Rhodopseudomonas pentothenatexigens	0	0	0	1	1	0	0	0	0
Rhodopseudomonas sp. AgNmSr5-20	0	0	0	1	0	0	0	0	0
Bradyrhizobiaceae bacterium SG-6C	0	0	0	1	0	0	0	0	0
Brucella ceti	0	0	0	1	1	0	0	0	2
Brucella melitensis	0	0	0	1	1	1	1	0	0
Brucella sp. 09RB8471	0	0	0	1	0	0	0	0	0
Brucella sp. 09RB8910	0	0	0	1	0	0	0	0	0
Brucella sp. 10RB9215	0	0	0	1	0	0	0	0	0
Brucella sp. 141012304	0	0	0	1	0	1	0	0	0
Ochrobactrum haematophilum	0	0	0	1	1	0	0	0	1
Ochrobactrum pecoris	0	0	0	1	0	0	0	0	1
Ochrobactrum pseudogrignonense	0	0	0	1	1	1	0	0	26
Ochrobactrum sp. TSH85	0	0	0	1	0	0	0	0	0
Breoghania corrubedonensis	0	0	1	1	0	0	0	0	2
Rhodoplanes roseus	0	0	0	1	1	0	0	0	0
uncultured Methylobacterium sp.	0	0	0	1	1	0	1	0	0
Methylobacterium marchantiae	0	0	0	1	0	0	0	0	0
Methylobacterium sp. C1	0	0	1	1	0	0	1	0	4
Methylobacterium sp. RB978	0	0	0	1	0	0	0	0	0
uncultured Microvirga sp.	0	0	0	1	0	0	0	0	0
Microvirga flocculans	0	0	0	1	0	0	0	0	0
Microvirga lotononidis	0	0	0	1	0	0	0	0	0
Microvirga sp. SV1470	0	0	1	1	0	0	0	0	0
Microvirga zambiensis	0	0	0	1	0	0	1	0	0
Methylopila musalis	0	0	0	1	1	0	0	0	0
Oharaeibacter diazotrophicus	0	0	0	1	0	0	0	0	0
Aminobacter ciceronei	0	0	0	1	0	0	0	0	1
Aminobacter sp. DSM 24754	0	0	0	1	0	0	0	0	0
Aminobacter sp. DSM 24755	0	0	0	1	0	0	0	0	0
Mesorhizobium albiziae	0	0	0	1	0	0	0	0	0
Mesorhizobium delmotii	0	0	0	1	0	0	0	0	0
Mesorhizobium hawassense	0	0	0	1	0	0	0	0	0
Mesorhizobium qingshengii	0	0	0	1	0	0	0	0	0
Mesorhizobium sangaii	0	0	0	1	1	0	0	0	0
Mesorhizobium shangrilense	0	0	0	1	0	0	0	0	1
Mesorhizobium sophorae	0	0	0	1	0	0	0	0	0
Mesorhizobium sp. AC21a2	0	0	0	1	0	0	0	0	0
Mesorhizobium sp. AC39d	0	0	0	1	0	0	0	0	0
Mesorhizobium sp. ACMP18	0	0	0	1	0	0	0	0	0
Mesorhizobium sp. AN11	0	0	0	1	0	0	0	0	0
Mesorhizobium sp. CB 286407	0	0	0	1	0	0	0	0	0
Mesorhizobium sp. CCANP11	0	0	0	1	0	0	1	0	2
Mesorhizobium sp. CCANP130	0	0	0	1	0	0	0	0	0
Mesorhizobium sp. CCANP133	0	0	0	1	0	0	0	0	0
Mesorhizobium sp. CCBAU 01409	0	0	0	1	0	0	0	0	0
Mesorhizobium sp. CCBAU 03535	0	0	0	1	0	0	0	0	0
Mesorhizobium sp. CFN ESH5	0	0	0	1	1	0	0	0	0
Mesorhizobium sp. CMSS27	0	0	0	1	0	0	0	0	0
Mesorhizobium sp. CSLC115N	0	0	0	1	0	0	0	0	0
Mesorhizobium sp. ERR6	0	0	0	1	0	0	0	0	1
Mesorhizobium sp. IV	0	0	0	1	0	0	0	0	0
Mesorhizobium sp. JS6	0	0	0	1	2	0	0	0	0
Mesorhizobium sp. JS9	0	0	0	1	3	0	0	0	2
Mesorhizobium sp. Kernan	0	0	0	1	0	0	0	0	0
Mesorhizobium sp. Laura	0	0	0	1	0	0	0	0	0
Mesorhizobium sp. LLAN67	0	0	0	1	0	0	0	0	0
Mesorhizobium sp. LPYR2	0	0	0	1	0	0	0	0	0
Mesorhizobium sp. MM5357	0	0	0	1	0	0	0	0	0
Mesorhizobium sp. MM5361	0	0	0	1	1	0	1	0	1
Mesorhizobium sp. MM5369	0	0	0	1	0	0	0	0	0
Mesorhizobium sp. MM5382	0	0	0	1	0	0	0	0	0
Mesorhizobium sp. N3	0	0	0	1	0	0	0	0	0
Mesorhizobium sp. OA4	0	0	0	1	0	0	0	0	0
Mesorhizobium sp. OD42	0	0	0	1	0	0	0	0	0
Mesorhizobium sp. P-II-4-Porto	0	0	0	1	0	0	0	0	0
Mesorhizobium sp. phym.2a	0	0	0	1	0	0	0	0	0
Mesorhizobium sp. RITF1213	0	0	0	1	0	0	0	0	0
[truncated: 4,191 more rows]

## Sheet: 309
Table S6. An RMA result file produced by MALT for analysis in MEGAN6.
#Series:	213.collapsed	306.collapsed	307.collapsed	308.collapsed	309.collapsed	312.collapsed	403.collapsed	406.collapsed	702.collapsed
Homo sapiens	69125	67097	9486	11565	20007	18295	85947	96747	5402
uncultured bacterium	1438	137	4494	9119	8738	3321	2122	298	10679
Streptococcus mutans	230	85	0	0	7107	1	453	0	3
Bradyrhizobium icense	140	0	27	945	4524	65	190	64	1318
Pseudopropionibacterium propionicum	27	817	3	6	3561	5	14	49	12
Nitrosospira lacus	187	0	0	1145	1690	6	1	0	15
Olsenella uli	78	803	3	5	1487	4	13	48	12
Candidatus Nitrocosmicus oleophilus	20	3	29	666	1380	41	0	1	65
Actinomyces sp. oral taxon 414	659	5113	25	59	1291	33	39	29	131
Pseudorhodoplanes sinuspersici	235	0	25	2342	1062	223	27	1	181
Afipia sp. GAS231	61	0	7	345	988	17	59	29	410
Rhodopseudomonas palustris	252	1	51	1168	913	71	84	9	375
Bradyrhizobium erythrophlei	185	1	22	718	912	42	142	15	349
Nitrospira defluvii	210	0	9	243	868	8	25	2	60
Steroidobacter denitrificans	223	2	184	1392	749	185	252	70	708
Lysobacter enzymogenes	28	0	315	892	638	29	83	4	150
[Eubacterium] minutum	240	11373	22	70	484	37	26	16	108
Olsenella sp. oral taxon 807	255	2557	6	20	472	13	10	8	38
Rothia aeria	267	57	2	5	467	3	24	2744	5
Lysobacter capsici	17	0	114	536	461	12	54	2	79
Rhodoplanes sp. Z2-YC6860	99	0	16	520	382	25	24	1	94
Bradyrhizobium japonicum	37	0	21	261	359	21	26	6	137
Bradyrhizobium lablabi	52	0	8	278	357	14	45	12	149
Lysobacter antibioticus	14	0	148	421	344	16	41	2	79
uncultured prokaryote	57	3	89	349	321	127	88	13	502
Stenotrophomonas maltophilia	14	1	67	455	320	90	50	3	108
Pseudoxanthomonas suwonensis	19	0	143	529	313	30	53	2	135
Ottowia sp. oral taxon 894	0	138	2	1	308	3	1	168	10
Bifidobacterium dentium	0	0	0	1	303	0	0	0	0
Xanthomonas citri	15	0	51	425	297	14	48	3	92
Bradyrhizobium diazoefficiens	32	0	17	262	273	21	39	8	145
Anaerolineaceae bacterium oral taxon 439	5363	12220	26	88	261	44	28	11	118
Xanthomonas translucens	12	0	35	333	259	14	41	2	76
Lysobacter gummosus	9	0	55	292	255	29	33	2	53
Acidobacteria bacterium HEG_-6_39	35	0	35	82	254	49	30	1	220
Rothia dentocariosa	210	6	1	1	250	3	10	498	5
Bradyrhizobium canariense	38	0	6	172	237	6	25	5	102
uncultured Acidobacteria bacterium	36	1	51	52	221	78	33	1	285
Bradyrhizobium sp.	29	0	8	159	218	14	17	2	111
Streptococcus sanguinis	97	13	2	1	216	3	7	148	2
Nitrobacter hamburgensis	249	93	413	1648	184	254	135	2	2449
Xanthomonas sacchari	10	0	39	200	179	17	25	2	38
Nitrospira japonica	24	0	14	75	169	15	32	3	117
Bradyrhizobium sp. BTAi1	33	0	11	150	168	14	16	3	56
Sphingopyxis granuli	0	27	21	243	165	53	3	0	65
Veillonella parvula	0	4	1	0	162	1	3	5	2
Veillonella rodentium	0	1	0	0	162	0	8	0	0
Bradyrhizobium ottawaense	8	0	1	51	154	2	8	3	75
Xanthomonas campestris	0	0	32	213	153	9	29	1	67
uncultured soil bacterium	24	1	99	224	150	40	20	7	137
Kribbella flavida	227	2	410	497	146	49	273	14	177
Caulobacter sp. K31	40	0	142	108	143	14	6	1	73
uncultured Nitrospira sp.	23	0	5	25	138	8	31	1	194
Spirometra erinaceieuropaei	342	352	29	51	137	81	578	455	39
Stenotrophomonas acidaminiphila	8	1	43	201	131	14	15	3	42
Rhizobium leguminosarum	52	0	29	223	128	29	22	4	87
Rhodanobacter denitrificans	22	5	48	5884	128	14	27	3	180
Pantholops hodgsonii	60	3	110	433	127	64	21	5	146
uncultured beta proteobacterium Rifle_16ft_4_minimus_10522	19	0	214	0	119	76	6	0	1219
Streptococcus anginosus	41	51	0	1	119	0	0	1	2
Streptomyces leeuwenhoekii	13	0	47	72	116	17	61	2	78
uncultured crenarchaeote	86	9	235	539	116	451	16	5	387
Canis lupus	56	1	81	63	114	645	22	10	326
Oligotropha carboxidovorans	39	18	9	191	113	15	8	1	75
Mesorhizobium loti	80	2	27	964	113	36	29	8	152
Nitrospira moscoviensis	27	0	16	85	111	12	32	1	164
Achromobacter denitrificans	0	9	13	706	110	18	3	11	26
Pseudomonas aeruginosa	10	1	49	242	108	29	23	3	56
Niastella koreensis	0	0	3	45	107	8	36	4	23
Hyphomicrobium denitrificans	51	1	7	380	106	20	28	9	120
Bradyrhizobium sp. S23321	17	0	1	98	104	4	10	1	47
Xanthobacter autotrophicus	66	0	21	246	102	25	12	3	83
Streptomyces cattleya	20	0	64	99	102	15	45	19	134
Candidatus Nitrososphaera gargensis	12	0	32	15	102	21	2	0	151
Ralstonia solanacearum	18	10	81	76	101	14	43	18	119
Cutibacterium acnes	31	1	66	54	101	108	17	5	192
uncultured organism	17	3	50	72	101	36	39	4	151
Bradyrhizobium oligotrophicum	17	0	6	82	99	6	12	2	42
Azorhizobium caulinodans	29	0	8	175	99	21	18	3	44
Tannerella forsythia	8507	405	2	6	98	3	1	12	7
Bradyrhizobium sp. CCGE-LA001	12	0	3	94	98	6	10	2	37
Opitutus terrae	0	0	8	14	98	5	33	0	48
uncultured archaeon	18	8	76	41	94	160	19	1	726
Stenotrophomonas rhizophila	0	0	30	146	92	23	16	1	28
Hyphomicrobium nitrativorans	21	0	4	69	91	10	30	2	25
Xanthomonas oryzae	7	0	9	114	91	4	10	0	30
Escherichia phage phiX174	7	1	27	107	91	49	29	5	134
Bradyrhizobium sp. ORS 278	14	0	6	94	88	6	14	1	35
Streptomyces violaceoruber	15	0	43	80	86	252	48	3	627
Nonomuraea sp. ATCC 39727	0	0	16	188	86	9	8	1	30
Bosea vaviloviae	12	0	13	86	85	140	8	1	67
Pan troglodytes	289	353	43	58	85	76	450	450	27
Myxococcus xanthus	10	0	13	28	83	23	21	2	92
Dokdonella koreensis	17	0	21	339	83	31	19	2	115
Streptomyces scabiei	12	0	64	69	81	38	37	6	99
Conexibacter woesei	14	3	223	161	81	46	16	30	383
Thiobacillus denitrificans	31	0	35	121	80	21	22	4	118
Bosea sp. RAC05	10	0	17	64	79	169	8	1	84
Luteimonas sp. JM171	8	0	28	189	79	6	14	0	25
Streptococcus salivarius	0	0	0	1	79	0	2	0	0
Mesorhizobium amorphae	77	2	22	956	76	29	13	9	142
Bradyrhizobium sp. ORS 285	15	0	2	113	75	5	11	1	42
Nonomuraea sp. ATCC 55076	0	0	9	131	74	9	6	1	37
Nitrosospira sp. NpAV	9	0	0	51	72	0	0	0	0
Xylella fastidiosa	0	0	22	113	72	13	11	1	20
Ochrobactrum anthropi	16	1	7	43	69	11	2	1	127
Streptococcus gordonii	53	11	1	0	69	3	8	31	3
Streptomyces albus	13	0	34	57	68	31	24	6	88
Neisseria sicca	0	5	1	1	67	3	5	54	2
Neisseria sp. KEM232	0	0	0	0	67	0	0	2	0
Streptomyces xinghaiensis	12	0	40	68	67	33	31	10	112
Neisseria elongata	0	2	0	0	66	0	1	9	0
uncultured Nitrospirae bacterium Rifle_16ft_4_minimus_10340	0	0	2	53	65	3	27	2	122
Aromatoleum aromaticum	0	0	5	19	64	4	5	0	24
Nitrosospira briensis	147	0	0	482	63	4	1	0	4
Pseudoxanthomonas spadix	8	0	22	136	63	15	17	1	25
Streptomyces niveus	12	0	46	82	62	439	28	4	106
Protopolystoma xenopodis	163	152	27	39	62	44	209	169	22
Streptomyces vietnamensis	0	0	156	58	61	212	20	3	52
Penicillium rubens	0	0	0	0	61	0	0	0	0
Dyella thiooxydans	8	1	20	279	60	5	14	2	53
Pedobacter ginsengisoli	0	3	0	11	59	114	1	0	3
Devosia sp. A16	0	0	9	32	58	37	6	0	53
Streptomyces fulvissimus	12	0	36	43	58	3448	28	2	486
Bombyx mori	0	1	35	73	58	39	45	0	106
Xanthomonas arboricola	0	0	12	64	57	5	9	2	29
Xanthomonas sp. 35Y	0	0	1	23	55	0	2	1	12
uncultured bacterium W5-51b	0	0	6	15	54	4	2	1	50
Mesorhizobium opportunistum	28	1	8	467	54	13	8	3	75
Fusobacterium nucleatum	123	62	0	1	53	0	21	8	0
Methyloceanibacter caenitepidi	22	0	8	251	53	15	3	0	20
Streptomyces bingchenggensis	11	0	96	80	53	33	29	14	92
Streptococcus troglodytae	0	0	0	0	53	0	1	0	0
Clostridium tetani	0	3	2	71	53	5	8	26	49
Gemmatirosa kalamazoonesis	9	0	13	66	50	14	7	3	124
Achromobacter xylosoxidans	0	2	31	240	49	13	8	4	83
Sorangium cellulosum	17	0	15	55	49	13	14	2	96
uncultured Bradyrhizobium sp.	0	0	3	30	48	3	1	1	3
Sinorhizobium meliloti	12	0	9	132	48	14	9	1	35
Starkeya novella	15	0	6	102	48	11	8	1	24
Streptomyces venezuelae	0	0	687	45	48	1098	20	6	95
Candidatus Nitrospira inopinata	15	0	3	32	47	3	11	1	41
Microvirga sp.	12	0	6	31	47	6	1	1	11
Streptomyces griseus	12	0	117	50	47	1874	20	12	1767
Streptomyces rubrolavendulae	9	0	39	41	47	38	22	5	49
bacterium	0	1	34	48	47	27	4	2	58
Nitrosococcus oceani	22	0	35	136	46	35	18	5	115
Fretibacterium fastidiosum	607	432	2	11	46	4	3	2	6
Blastochloris viridis	10	0	5	106	45	6	10	1	27
Aminobacter aminovorans	53	1	14	278	45	80	10	2	170
Hartmannibacter diazotrophicus	10	0	4	77	45	9	5	1	16
Actinomyces oris	106	73	1	0	45	0	11	8	1
Legionella pneumophila	18	0	26	167	44	36	10	3	79
Actinomyces hongkongensis	0	88	1	0	44	1	1	1	3
Streptomyces hygroscopicus	8	0	120	50	44	20	19	4	55
Chelatococcus sp. CO-6	8	0	6	101	43	9	6	1	34
Ramlibacter tataouinensis	8	0	456	131	43	37	40	10	123
uncultured microorganism	0	1	8	30	43	9	6	1	37
uncultured gamma proteobacterium	7	0	13	58	42	8	3	1	31
Streptomyces davawensis	9	0	215	48	42	27	23	5	71
Methylobacterium sp. 4-46	8	0	6	104	41	17	11	2	36
Betaproteobacteria bacterium GR16-43	0	0	21	43	41	10	17	1	157
Stenotrophomonas sp. LM091	0	0	44	46	41	5	10	0	16
Azospirillum brasilense	8	0	10	64	40	9	13	2	50
Pseudoalteromonas atlantica	0	0	1	9	40	1	1	0	7
Sphingopyxis alaskensis	12	0	44	25	39	16	2	0	21
Propionibacterium freudenreichii	0	1	10	1	39	4	11	3	0
uncultured crenarchaeote 29d5	60	5	22	8	39	179	10	3	16
Mesorhizobium ciceri	22	1	6	324	38	13	5	3	53
Sinorhizobium fredii	22	0	13	120	38	12	12	1	73
Granulibacter bethesdensis	12	0	7	57	38	14	10	3	42
Stigmatella aurantiaca	0	0	13	19	38	17	9	1	82
Pedosphaera parvula	0	0	1	0	38	1	2	0	26
Treponema denticola	233	97	1	2	38	2	0	0	10
Streptomyces albireticuli	0	0	36	35	38	39	11	6	45
Streptomyces pristinaespiralis	0	0	65	30	38	71	13	4	63
Candidatus Nitrosotenuis cloacae	0	0	0	28	38	12	6	0	32
Porphyromonas gingivalis	2147	58	2	9	37	3	55	2	11
Alcanivorax borkumensis	7	0	12	40	37	15	14	3	39
Streptomyces avermitilis	0	0	61	35	37	57	18	3	52
Nitrobacter winogradskyi	289	0	66	1373	36	407	6	1	3797
Variovorax paradoxus	0	0	69	49	36	177	28	1	59
Halorhodospira halophila	0	0	21	71	36	24	9	2	107
Bosea sp. PAMC 26642	0	0	8	60	35	72	5	0	47
Tardiphaga robiniae	0	0	1	14	35	1	1	0	2
Microvirga ossetica	10	0	98	76	35	18	7	0	24
Sinorhizobium sp. RAC02	0	2	25	70	35	66	5	2	58
Leptothrix cholodnii	10	0	30	37	35	21	26	0	123
Pelobacter propionicus	7	0	6	23	35	12	3	0	18
Coxiella burnetii	13	0	15	85	35	20	9	3	56
Methylococcus capsulatus	8	0	9	50	35	10	9	2	39
Opitutus sp. GAS368	103	0	7	7	35	3	59	0	178
Streptomyces sp. SAT1	0	0	30	39	35	14	16	2	43
Clostridium botulinum	0	2	2	10	35	11	18	4	6
Brugia timori	0	1	259	44	35	38	9	2	52
Methylobacterium extorquens	8	0	11	66	34	14	5	2	33
Nitrosomonas ureae	25	0	1	84	34	6	2	0	6
Dyella japonica	0	0	6	116	34	3	10	0	18
Dyella jiangningensis	0	0	6	128	34	3	7	1	19
Streptomyces coelicolor	0	0	23	29	34	19	12	2	32
Streptosporangium roseum	0	0	139	197	34	202	8	4	428
Gossypium hirsutum	47	41	18	30	34	16	78	38	34
Chlorobium phaeobacteroides	0	0	8	8	33	11	1	1	37
Mesorhizobium australicum	25	1	9	379	33	9	8	3	65
uncultured bacterium pTW2	0	0	6	23	33	1	3	0	13
Rhodospirillum rubrum	7	0	6	36	32	11	11	3	24
Castellaniella defragrans	0	17	4	27	32	2	4	0	22
Streptomyces globisporus	0	0	23	29	32	340	9	1	1243
Streptomyces lydicus	0	0	45	39	32	48	15	7	64
Streptomyces sp. RTd22	10	0	33	43	32	18	18	6	49
Streptococcus equinus	0	0	0	0	32	0	1	0	0
Sordaria macrospora	0	0	25	16	32	8	4	1	15
Sulfuricaulis limicola	0	0	8	63	31	10	7	2	76
Lacunisphaera limnophila	15	0	1	5	31	0	12	0	36
Streptomyces sp. SCSIO 03032	0	0	13	31	31	3	16	3	40
Streptococcus cristatus	0	10	0	0	31	0	1	5	0
Chlorobaculum tepidum	0	0	10	4	30	13	3	0	35
uncultured alpha proteobacterium	0	0	9	27	30	10	5	2	29
Methylobacterium radiotolerans	8	0	1	20	30	3	1	0	8
Actinobacteria bacterium IMCC26256	7	0	23	19	30	8	1	1	90
Rubrobacter xylanophilus	0	0	34	34	30	37	4	1	99
unidentified	0	1	20	38	30	15	10	2	34
Cytophaga hutchinsonii	0	0	20	20	29	4	51	1	23
Ensifer adhaerens	14	0	27	84	29	10	6	0	28
Streptococcus oralis	0	4	0	0	29	2	9	9	0
Bradyrhizobium sp. TUTCG4.I	8	0	0	8	28	0	0	0	1
Methylobacterium populi	0	0	5	43	28	5	5	0	16
Rhizobium favelukesii	11	0	3	22	28	4	2	1	13
Methylibium petroleiphilum	8	1	28	47	28	18	37	1	95
Sulfurifustis variabilis	0	0	11	54	28	5	10	1	85
Actinomyces naeslundii	108	60	1	1	28	1	10	8	0
Propionibacterium acidifaciens	0	0	0	0	28	0	4	1	0
Streptomyces clavuligerus	7	0	26	34	28	29	20	3	56
Streptomyces sp. SirexAA-E	0	0	28	40	28	919	16	2	48
Roseiflexus castenholzii	0	0	10	24	28	11	1	0	18
Thermus thermophilus	0	0	8	19	28	13	6	1	50
Parvimonas micra	431	45	1	1	28	0	0	0	0
Mus musculus	8	8	8	30	28	14	11	7	25
uncultured Acidobacteria bacterium A12	13	0	2	4	27	1	1	0	18
Maricaulis maris	10	0	24	51	27	14	9	2	27
Burkholderia gladioli	0	0	21	24	27	4	9	0	60
Kitasatospora setae	0	0	28	37	27	8	14	4	47
Streptomyces violaceusniger	0	0	82	16	27	21	7	2	63
Mesorhizobium sp. B7	21	1	9	164	26	10	8	1	46
Rhizobium etli	8	0	4	73	26	7	3	0	24
Xanthomonas axonopodis	0	0	1	32	26	2	4	0	8
Streptomyces griseoplanus	0	0	11	13	26	1	9	5	26
Streptococcus intermedius	24	50	0	0	26	0	1	3	0
Phenylobacterium zucineum	0	0	248	33	25	6	6	0	19
Methylobacterium nodulans	9	0	5	51	25	5	7	0	26
Methylocystis sp. SC2	0	0	2	57	25	14	3	0	10
Bordetella avium	7	0	18	19	25	10	4	0	117
Sulfuritalea hydrogenivorans	0	0	9	8	25	3	8	0	64
Anaeromyxobacter dehalogenans	0	0	2	6	25	7	6	0	24
Xanthomonas vesicatoria	0	0	6	39	25	1	4	0	8
Clavibacter michiganensis	0	1	43	15	25	15	1	11	42
Acidipropionibacterium acidipropionici	0	2	6	1	25	1	3	3	2
Streptomyces sp. S8	12	0	15	25	25	96	17	2	139
Albugo laibachii	0	0	8	29	25	4	1	0	12
Streptomyces alboflavus	0	0	35	25	24	32	9	5	33
Streptomyces laurentii	0	0	43	23	24	49	11	3	33
Streptomyces sp. TLI_053	0	0	29	27	24	10	8	4	41
Pseudothermotoga lettingae	0	0	5	8	24	3	1	0	26
synthetic construct	0	3	9	17	24	5	12	9	11
Sandaracinus amylolyticus	0	0	9	8	23	5	42	0	186
Syntrophus aciditrophicus	0	0	11	20	23	21	5	0	72
Thermobifida fusca	0	1	48	89	23	25	3	2	45
Onchocerca flexuosa	83	84	10	12	23	18	106	83	5
Chelativorans sp. BNC1	9	0	6	71	22	4	3	1	34
Polaromonas sp. JS666	0	0	20	25	22	73	5	1	49
Rhizobacter gummiphilus	0	0	22	28	22	21	15	0	45
Xanthomonas albilineans	0	0	1	45	22	3	5	0	12
Xanthomonas gardneri	0	0	1	18	22	1	2	0	2
Streptomyces pactum	0	0	58	25	22	41	16	3	85
Clostridium cochlearium	0	1	3	32	22	5	4	13	15
Candidatus Nitrosotenuis sp. AQ6f	0	0	2	19	22	14	6	0	42
Sus scrofa	9	2	13	26	22	86	3	4	59
Bradyrhizobium sp.YB2	8	0	1	7	21	0	0	0	2
Hyphomonas neptunium	0	0	20	44	21	6	2	1	17
Azospirillum lipoferum	0	0	7	50	21	4	10	1	23
Cupriavidus gilardii	0	0	30	24	21	3	9	0	37
Acidovorax sp. KKS102	0	0	16	6	21	98	3	4	1
uncultured beta proteobacterium	0	0	31	7	21	11	4	1	37
Dechloromonas aromatica	0	0	21	11	21	4	4	1	27
Xanthomonas phaseoli	0	0	2	35	21	2	2	0	11
Saccharothrix espanaensis	0	1	29	40	21	4	9	4	40
Carnobacterium maltaromaticum	0	0	0	0	21	0	0	1	0
Selenomonas sputigena	0	11	0	3	21	0	0	1	0
uncultured bacterium contig00020	0	0	1	18	20	0	10	1	45
Chitinophaga pinensis	11	0	1	14	20	6	7	2	14
Chelatococcus daeguensis	0	0	3	28	20	4	3	1	13
Neorhizobium galegae	0	0	4	57	20	3	4	0	14
Parvibaculum lavamentivorans	0	0	1	33	20	5	7	0	5
Nitrospirillum amazonense	0	0	2	18	20	6	9	1	18
Neisseria meningitidis	0	2	5	2	20	2	1	8	13
Melittangium boletus	0	0	3	7	20	4	5	1	37
Pseudomonas stutzeri	0	0	6	53	20	4	7	1	23
Streptomyces nodosus	0	0	38	27	20	14	8	2	27
Streptomyces peucetius	0	0	82	26	20	91	10	6	71
Streptomyces xiamenensis	0	0	6	22	20	6	6	2	34
Monomorium pharaonis	0	0	13	25	20	5	4	0	15
Rhizobium gallicum	8	0	2	37	19	5	13	1	23
Azospirillum thiophilum	0	0	2	24	19	4	7	1	10
Archangium gephyra	0	0	3	10	19	1	4	0	17
Allochromatium vinosum	0	0	5	44	19	5	5	1	28
Pseudomonas putida	0	0	7	18	19	5	5	1	16
Thiohalobacter thiocyanaticus	0	0	3	36	19	4	5	1	21
Actinomyces succiniciruminis	14	7	3	1	19	0	6	1	0
Streptomyces lincolnensis	0	0	151	17	19	28	11	4	40
Streptomyces sp. CCM_MD2014	0	0	29	16	19	14	6	2	46
Selenomonas sp. oral taxon 136	0	1	0	0	19	0	2	0	0
Cyprinus carpio	0	3	18	19	19	18	3	3	111
uncultured Gemmatimonadetes bacterium	0	0	7	4	18	2	1	0	19
Methylosinus trichosporium	0	0	3	55	18	2	3	0	17
Stappia sp. ES.058	0	0	2	27	18	2	2	0	5
Tistrella mobilis	0	0	2	36	18	4	3	1	12
Burkholderia lata	0	0	5	36	18	8	5	3	14
Azoarcus sp. BH72	11	0	8	23	18	6	12	2	43
Thauera chlorobenzoica	0	0	5	14	18	2	8	1	35
Streptomyces albulus	0	0	29	22	18	21	10	6	35
Streptomyces sp. 2323.1	0	0	17	22	18	16	6	3	32
Streptomyces sp. Tue 6075	0	0	28	19	18	259	9	1	1281
Enterobius vermicularis	40	31	10	11	18	11	37	45	6
Capnocytophaga sp. oral taxon 323	0	5	0	0	17	0	0	3	0
Bradyrhizobium elkanii	0	0	2	15	17	1	1	0	7
Bradyrhizobium sp. LmjTA10	0	0	0	3	17	1	0	0	2
Rhodomicrobium vannielii	0	0	2	26	17	0	2	0	4
Gluconobacter oxydans	0	0	10	8	17	11	6	0	50
Polymorphum gilvum	0	0	4	75	17	4	6	1	14
Burkholderia contaminans	0	0	6	22	17	2	4	1	18
Rubrivivax gelatinosus	8	0	17	36	17	8	41	0	71
Aggregatibacter aphrophilus	0	0	0	0	17	0	0	14	0
Xanthomonas euvesicatoria	0	0	1	11	17	1	1	0	0
Kineococcus radiotolerans	0	1	81	79	17	20	3	3	48
Streptomyces griseochromogenes	0	0	57	27	17	18	10	3	34
Trichodesmium erythraeum	0	0	3	17	17	2	1	1	5
Caldicellulosiruptor saccharolyticus	0	2	7	6	17	9	6	0	16
bacterium symbiont of Christineconcha regab	0	0	7	11	17	6	1	1	19
Parastrongyloides trichosuri	0	0	118	31	17	6	5	1	22
Triticum aestivum	0	0	6	7	17	41	2	0	20
uncultured Gemmatimonadetes bacterium Rifle_16ft_4_minimus_37772	0	0	1	4	16	2	1	0	20
uncultured Gemmatimonas sp.	0	0	4	8	16	4	0	1	20
Devosia sp. H5989	0	0	3	25	16	5	4	0	13
Phyllobacterium sp. Tri-48	0	0	10	30	16	8	5	0	23
Agrobacterium tumefaciens	9	0	3	40	16	4	3	0	11
Shinella sp. HZN7	0	2	11	66	16	25	4	1	76
Burkholderia cenocepacia	0	0	39	32	16	5	7	1	19
Alicycliphilus denitrificans	0	0	22	17	16	5	6	0	42
Variovorax sp. HW608	0	0	29	33	16	8	15	1	37
[Polyangium] brachysporum	0	0	13	21	16	1	18	0	24
Thauera sp. MZ1T	0	0	13	20	16	3	6	0	79
Cystobacter fuscus	0	0	2	11	16	2	3	0	15
Myxococcus stipitatus	0	0	1	9	16	0	3	0	10
Campylobacter gracilis	8	23	0	1	16	0	1	3	0
Acidihalobacter prosperus	0	0	2	30	16	1	5	1	17
Escherichia coli	0	0	5	37	16	17	4	1	22
Luteibacter rhizovicinus	0	0	4	79	16	2	6	1	15
Xanthomonas fragariae	0	0	4	22	16	1	3	0	0
uncultured Verrucomicrobia bacterium	0	0	0	1	16	1	0	0	9
Actinomyces sp. Chiba101	11	16	2	2	16	0	3	0	1
Catenulispora acidiphila	0	0	19	30	16	3	7	1	21
Corynebacterium riegelii	0	0	12	7	16	17	3	0	32
Micromonospora inositola	0	1	121	85	16	356	7	5	51
Aeromicrobium erythreum	0	0	105	7	16	8	3	2	11
Streptomyces aureofaciens	0	0	19	35	16	6	11	3	26
Streptomyces iranensis	0	0	67	25	16	9	9	4	32
Streptomyces katrae	0	0	102	19	16	156	9	2	27
Streptomyces reticuli	0	0	8	15	16	4	12	0	14
Streptomyces sp. CNQ-509	0	0	15	27	16	3	12	3	35
Streptomyces sp. S10(2016)	0	0	91	27	16	15	8	6	22
Geobacillus kaustophilus	0	0	6	4	16	19	1	0	13
Bradyrhizobium sp. pbt1c	0	0	1	4	15	0	0	0	1
Ochrobactrum sp.	0	0	0	5	15	0	0	0	0
Mesorhizobium huakuii	19	1	4	127	15	10	4	1	14
Paracoccus denitrificans	8	0	18	28	15	5	5	3	16
Azospirillum sp.	0	0	6	13	15	6	1	0	22
Variovorax sp. PAMC 28711	0	0	11	11	15	6	4	0	9
Desulfovibrio vulgaris	0	0	2	8	15	10	2	0	9
Corallococcus coralloides	0	0	2	8	15	0	6	0	17
Myxococcus fulvus	0	0	2	6	15	2	3	0	15
uncultured proteobacterium	0	0	6	17	15	8	3	1	28
Pseudomonas fluorescens	0	0	117	20	15	23	4	0	46
uncultured Chlamydiales bacterium	0	0	2	84	15	5	0	0	1
Bifidobacterium bifidum	0	0	0	1	15	1	1	0	3
Mycobacterium helvum	0	0	5	1	15	4	1	0	13
Streptomyces gilvosporeus	0	0	18	26	15	16	14	2	29
Streptomyces sp. CMB	0	0	15	22	15	5	10	3	30
Streptomyces sp. LRS1323	0	0	4	0	15	0	6	0	0
Streptomyces sp. TN58	0	0	110	14	15	131	8	2	19
unidentified bacterium	0	0	6	23	15	4	3	1	20
Erythrobacter litoralis	7	0	20	29	14	16	4	0	14
Cupriavidus necator	0	0	32	36	14	5	5	0	28
Minicystis rosea	0	0	4	11	14	6	5	0	23
Actinomyces radicidentis	13	8	4	2	14	0	5	1	3
Mycobacterium kansasii	0	0	18	17	14	9	2	0	47
Rhodococcus opacus	0	0	30	16	14	138	4	0	40
Saccharopolyspora erythraea	0	1	46	34	14	23	7	7	61
Streptomyces sp. 3124.6	0	0	69	23	14	28	10	19	39
Streptomyces sp. 4F	0	0	37	21	14	21	7	2	29
uncultured eukaryote	0	0	7	32	14	15	7	0	19
Beijerinckia indica	8	0	3	97	13	11	4	1	12
Mesorhizobium plurifarium	0	0	2	11	13	1	1	0	4
Rhizobium phaseoli	0	0	0	65	13	1	3	1	14
Celeribacter manganoxidans	0	0	0	7	13	0	0	0	6
Burkholderia thailandensis	0	0	6	17	13	1	4	0	20
Ralstonia pickettii	0	0	20	21	13	6	4	1	34
Massilia sp. WG5	0	0	2372	26	13	69	6	0	17
Geobacter uraniireducens	0	0	3	3	13	3	1	0	15
Vulgatibacter incomptus	0	0	3	13	13	1	5	2	20
Chromohalobacter salexigens	0	0	3	12	13	3	10	1	27
Streptomyces lavendulae	0	0	193	18	13	300	4	2	32
Streptomyces rapamycinicus	0	0	95	18	13	8	3	4	18
Streptomyces silaceus	0	0	27	21	13	41	4	2	24
Streptomyces sp.	0	0	63	17	13	302	4	3	70
Olsenella sp. Marseille-P2300	0	0	0	4	13	0	1	0	2
Streptococcus constellatus	44	91	0	0	13	0	1	1	3
Selenomonas sp. oral taxon 920	0	7	0	0	13	0	0	0	0
Lytechinus variegatus	0	0	9	2	13	116	2	2	30
Diphyllobothrium latum	0	1	5	18	13	6	4	1	19
Capnocytophaga ochracea	0	5	0	2	12	1	6	2	2
uncultured methanotrophic alpha proteobacterium	0	0	0	4	12	0	1	0	3
Bradyrhizobium sp. ARR487	0	0	0	2	12	0	0	0	0
Rhizobium marinum	0	0	0	7	12	0	0	0	2
Rhodobacter sphaeroides	0	0	10	45	12	5	7	0	30
Burkholderia glumae	0	0	9	14	12	2	3	0	21
Cupriavidus taiwanensis	0	0	21	18	12	3	5	0	58
Acidovorax sp. RAC01	0	0	11	6	12	57	2	4	3
Delftia tsuruhatensis	0	1	4	4	12	10	10	1	6
Hydrogenophaga sp. PBC	8	0	54	6	12	12	7	0	23
Methylobacillus flagellatus	7	0	11	19	12	4	4	0	40
Azoarcus sp. CIB	0	0	6	18	12	2	4	1	41
Azoarcus sp. KH32C	0	0	4	14	12	4	3	0	23
Sterolibacterium denitrificans	0	0	3	17	12	0	3	0	32
Thioalkalivibrio paradoxus	0	0	2	27	12	3	6	1	29
Klebsiella variicola	0	0	1	7	12	0	0	0	1
Immundisolibacter cernigliae	0	0	3	34	12	1	6	0	21
Paludisphaera borealis	8	2	4	82	12	12	2	1	133
Opitutaceae bacterium TAV5	0	0	0	4	12	0	4	0	8
Micromonospora purpureochromogenes	0	0	307	28	12	183	3	2	30
Micromonospora viridifaciens	0	0	17	32	12	29	2	1	21
Aeromicrobium choanae	0	0	101	10	12	11	4	3	11
Kibdelosporangium sp. MJ126-NF4	0	1	9	25	12	9	5	7	778
Streptomyces noursei	0	0	12	9	12	8	5	1	11
Streptomyces sp. fd1-xmd	0	0	139	10	12	176	4	2	29
Clostridioides difficile	12	41	3	3	12	3	1	6	9
Tannerella sp. oral taxon HOT-286	0	7	1	1	11	0	0	0	0
Prevotella denticola	0	1	0	0	11	0	0	0	1
Leptotrichia sp. oral taxon 212	8	10	0	0	11	0	0	1	0
Methylocella silvestris	0	0	1	34	11	1	1	0	4
uncultured Rhizobiales bacterium	0	0	3	11	11	0	1	0	0
Hyphomicrobium sp. MC1	10	0	0	72	11	3	8	1	7
Sinorhizobium americanum	0	0	3	36	11	2	3	0	14
Gluconacetobacter diazotrophicus	0	0	3	23	11	3	2	1	16
Magnetospirillum gryphiswaldense	0	0	1	10	11	1	4	0	5
Rhodospirillum centenum	0	0	2	25	11	3	8	1	5
Achromobacter insolitus	0	0	6	53	11	3	1	1	21
Burkholderia pseudomallei	0	0	3	39	11	1	5	0	16
Paraburkholderia caribensis	0	0	5	18	11	1	4	1	11
Collimonas fungivorans	0	0	106	14	11	8	3	0	14
Sphaerotilus natans	0	0	13	15	11	8	4	1	11
Anaeromyxobacter sp. Fw109-5	0	0	4	9	11	63	6	0	29
Haliangium ochraceum	0	0	2	8	11	3	7	0	16
Acinetobacter baumannii	0	0	4	13	11	9	4	1	14
uncultured actinobacterium	0	1	47	20	11	27	2	1	58
Micromonospora coriariae	0	0	25	11	11	137	2	1	34
Actinopolymorpha singaporensis	0	0	18	17	11	3	3	1	8
Nocardioides sp. JS614	9	4	3000	46	11	217	14	41	45
uncultured Pseudonocardia sp.	0	0	6	10	11	5	1	0	8
Streptomyces ambofaciens	0	0	36	14	11	25	6	1	28
Streptomyces sp. Mg1	0	0	255	16	11	419	8	2	36
Deinococcus geothermalis	0	0	5	10	11	5	2	0	17
Heliobacterium modesticaldum	0	0	3	4	11	4	3	0	13
Apteryx australis	7	9	4	4	11	2	9	7	5
uncultured bacterium contig00043	0	1	13	6	10	4	3	0	101
uncultured methanotrophic bacterium	0	0	3	7	10	0	2	0	6
Prevotella intermedia	20	5	0	0	10	1	0	0	0
Fluviicola taffensis	0	0	0	4	10	3	4	0	1
Leptotrichia buccalis	0	9	0	1	10	0	0	0	0
Bradyrhizobium sp. RST88bis	0	0	0	5	10	1	0	0	2
Bradyrhizobium sp. TUTVSBLS	0	0	0	0	10	0	0	0	1
Candidatus Filomicrobium marinum	0	0	2	20	10	5	5	1	8
Sphingomonas sp. JJ-A5	0	0	37	29	10	3	2	0	21
Orrella dioscoreae	0	0	4	6	10	1	3	0	9
Burkholderia cepacia	0	0	10	25	10	4	7	1	21
Burkholderia multivorans	0	0	10	17	10	0	6	0	11
Acidovorax citrulli	0	0	24	14	10	5	2	0	19
Mitsuaria sp. 7	0	0	13	17	10	2	8	0	24
Nitrosospira multiformis	15	0	0	84	10	0	1	0	5
Methyloversatilis sp. RAC08	0	0	5	11	10	1	3	1	37
Thauera humireducens	0	0	6	10	10	2	4	0	35
Marinobacter hydrocarbonoclasticus	0	0	3	7	10	2	1	0	18
Thioflavicoccus mobilis	0	0	4	20	10	0	3	1	24
Chromatiaceae bacterium 2141T.STBD.0c.01a	0	0	0	24	10	0	2	1	8
Thioalkalivibrio sulfidiphilus	0	0	2	22	10	1	3	0	24
Hahella chejuensis	0	0	3	33	10	2	2	1	12
Bifidobacterium animalis	0	0	1	2	10	2	0	0	1
Mycobacterium rhodesiae	0	1	36	85	10	10	0	0	54
Amycolatopsis sp. AA4	0	0	11	13	10	5	2	1	16
Kutzneria albida	0	1	13	27	10	7	3	3	39
Streptomyces collinus	0	0	32	17	10	11	5	2	27
Streptomyces puniciscabiei	0	0	33	9	10	9	9	4	29
Thermomonospora curvata	0	0	23	406	10	21	2	1	53
Atopobium parvulum	0	2	0	0	10	0	0	1	0
Clostridium kluyveri	0	0	4	8	10	6	3	1	17
Gryllus bimaculatus	0	6	9	21	10	10	6	2	30
Acidobacterium capsulatum	0	0	0	5	9	0	1	0	9
uncultured bacterium 92	0	0	2	0	9	2	0	0	2
uncultured bacterium contig00047	0	0	0	1	9	1	0	0	0
Flavisolibacter sp. LCS9	0	0	2	17	9	1	14	1	7
Marivirga tractuosa	0	0	0	13	9	0	8	0	3
uncultured Bacteroidetes bacterium	0	0	1	11	9	1	15	1	17
Capnocytophaga sputigena	0	1	0	0	9	0	0	3	1
Gemmatimonas aurantiaca	0	0	2	13	9	1	0	0	12
Caulobacter mirabilis	0	0	58	11	9	1	3	1	11
Aureimonas sp. AU20	0	0	2	26	9	2	3	0	11
Bradyrhizobium sp. Alb4-1-4	0	0	0	1	9	0	0	0	2
Bradyrhizobium sp. lmg10066	0	0	0	1	9	0	0	0	1
Bradyrhizobium sp. RST89	0	0	0	0	9	0	0	0	0
Bradyrhizobium sp. TUTVSRDM	0	0	0	1	9	0	0	0	0
Methylocystis bryophila	0	0	3	27	9	1	3	0	3
Phyllobacterium myrsinacearum	0	0	0	4	9	0	0	0	1
Sinorhizobium medicae	0	0	8	15	9	3	3	0	6
Rhizobiales bacterium NRL2	0	0	3	25	9	3	6	1	13
Pannonibacter phragmitetus	0	2	2	30	9	4	5	0	20
Sphingomonas wittichii	0	0	37	15	9	10	1	1	21
Zymomonas mobilis	0	0	28	6	9	5	1	0	7
Bordetella genomosp. 13	15	0	33	281	9	5	3	0	31
Bordetella sp. N	0	0	2	9	9	0	0	0	7
Burkholderia ubonensis	0	1	10	11	9	1	6	0	23
Cupriavidus metallidurans	0	0	7	9	9	2	3	0	7
Acidovorax sp. T1	0	1	5	1	9	24	3	2	2
Polaromonas naphthalenivorans	0	0	18	8	9	17	4	1	11
Variovorax boronicumulans	0	0	120	12	9	1006	6	0	16
Herbaspirillum frisingense	0	0	190	13	9	14	4	0	29
Janthinobacterium sp. LM6	0	0	98	11	9	15	2	0	10
Massilia sp. NR 4-1	0	0	774	8	9	21	2	0	13
Nitrosomonas europaea	0	0	1	5	9	2	4	0	3
Desulfuromonas soudanensis	0	0	0	2	9	0	0	0	3
Syntrophobacter fumaroxidans	14	1	5	14	9	4	2	0	24
Dichelobacter nodosus	0	0	2	13	9	2	0	0	15
Thioalkalivibrio nitratireducens	0	0	5	20	9	1	3	0	22
Wenzhouxiangella marina	0	0	2	15	9	1	3	0	15
uncultured Sinobacteraceae bacterium	0	0	1	1	9	1	0	0	3
Pseudomonas guangdongensis	0	0	5	7	9	2	2	1	11
uncultured Thiothrix sp.	0	0	2	8	9	3	1	0	5
Criblamydia sequanensis	0	0	2	102	9	19	0	0	2
Treponema sp. OMZ 838	26	8	0	1	9	0	0	0	0
Ilumatobacter coccineus	0	0	4	5	9	3	1	0	11
Jiangella alkaliphila	0	0	1162	37	9	32	1	1	89
Marmoricola scoriae	0	1	963	13	9	65	3	9	16
Alloactinosynnema sp. L-07	0	1	32	18	9	10	6	7	36
Amycolatopsis methanolica	0	0	12	21	9	3	3	5	23
Streptomyces formicae	0	0	28	17	9	49	9	3	22
Streptomyces glaucescens	0	0	53	24	9	20	9	3	30
Streptomyces incarnatus	0	0	41	13	9	10	5	1	23
Streptomyces sp. CdTB01	0	0	99	25	9	16	8	4	33
Streptomyces sp. CFMR 7	0	0	10	8	9	91	7	1	166
Mogibacterium pumilum	112	230	0	1	9	0	1	2	0
Pelotomaculum thermopropionicum	0	0	4	6	9	7	4	0	19
Moorella thermoacetica	0	0	6	4	9	4	4	1	19
Candidatus Saccharibacteria oral taxon TM7x	0	20	0	1	9	0	0	0	0
Clupea harengus	0	0	1	4	9	5	1	0	9
Ictidomys tridecemlineatus	0	1	3	8	9	3	2	1	10
Pongo abelii	27	32	5	7	9	7	40	40	1
Dracunculus medinensis	30	22	4	1	9	5	21	21	1
Wuchereria bancrofti	18	18	1	2	9	4	21	14	7
Owenweeksia hongkongensis	0	0	0	6	8	0	1	0	0
uncultured Flavobacteriaceae bacterium	0	0	3	11	8	3	7	0	8
Afipia genosp. 2	0	0	0	7	8	2	0	0	2
Rhizobium laguerreae	0	0	3	6	8	4	0	0	8
Rhizobium leucaenae	0	0	0	12	8	1	0	0	6
Novosphingobium aromaticivorans	0	0	17	19	8	9	2	1	17
Novosphingobium resinovorum	0	1	9	18	8	24	4	0	23
Bordetella pseudohinzii	0	0	2	7	8	1	0	0	4
Cupriavidus pinatubonensis	0	0	10	8	8	1	2	0	14
Pandoraea pnomenusa	0	0	5	19	8	1	4	0	15
Paraburkholderia megapolitana	0	0	0	4	8	1	1	0	3
Polynucleobacter necessarius	8	0	65	16	8	5	2	1	10
Acidovorax sp. JS42	0	0	18	11	8	11	1	2	6
Burkholderiales bacterium GJ-E10	0	0	5	15	8	2	5	0	47
Nitrosospira sp. 40KI	0	0	0	1	8	0	0	0	0
Candidatus Accumulibacter phosphatis	0	0	3	12	8	2	3	0	21
Myxococcus hansupus	0	0	1	2	8	0	2	0	7
Marichromatium purpuratum	0	0	1	15	8	0	2	0	17
Halomonas sp. 1513	0	0	0	6	8	0	2	0	5
uncultured Pseudomonas sp.	0	0	2	6	8	0	0	0	0
Pseudomonas citronellolis	0	0	4	7	8	2	4	0	18
endosymbiont of unidentified scaly snail isolate Monju	0	0	2	11	8	0	2	0	5
Treponema putidum	36	27	0	0	8	1	0	0	0
Geodermatophilus obscurus	0	0	33	8	8	9	1	1	11
Micromonospora echinaurantiaca	0	0	18	17	8	38	2	1	13
Micromonospora echinospora	0	0	9	8	8	11	1	2	6
Verrucosispora maris	0	0	5	12	8	5	1	0	6
Kibdelosporangium phytohabitans	0	1	12	20	8	4	3	5	96
Lentzea guizhouensis	0	0	24	8	8	12	13	6	51
Streptomyces albolongus	0	0	13	6	8	177	3	2	215
Streptomyces pluripotens	0	0	24	7	8	15	4	1	9
Streptomyces sp. 769	0	0	14	7	8	10	5	1	17
Microbispora hainanensis	0	0	0	0	8	0	0	0	2
Staphylococcus aureus	0	0	5	1	8	7	1	0	1
Streptococcus thermophilus	0	0	1	0	8	1	0	0	0
Nitrososphaera viennensis	0	0	6	22	8	5	1	0	16
Candidatus Solibacter usitatus	0	0	9	5	7	11	2	0	49
uncultured bacterium 293	0	0	12	0	7	16	15	0	177
Filimonas lacunae	0	0	1	6	7	0	4	0	5
Chlorobium chlorochromatii	0	0	4	5	7	2	1	0	28
Gemmatimonas phototrophica	0	0	1	7	7	2	0	0	15
Brevundimonas sp. DS20	0	0	279	5	7	8	1	0	8
Caulobacter vibrioides	0	0	45	31	7	1	3	1	7
Martelella sp. AD-3	0	0	2	16	7	1	1	0	7
Bradyrhizobium liaoningense	0	0	1	11	7	0	2	0	6
Ochrobactrum daejeonense	0	0	1	4	7	0	0	0	1
Hyphomicrobium sp.	0	0	2	10	7	1	3	0	7
Pelagibacterium halotolerans	0	0	1	14	7	0	1	0	8
Mesorhizobium mediterraneum	0	0	1	13	7	1	0	0	16
Mesorhizobium sp. WSM1497	0	0	2	71	7	3	1	0	11
Rhizobium tropici	0	0	2	23	7	1	0	0	4
Ensifer sojae	0	0	2	26	7	3	2	1	9
Hyphomonas sp. Mor2	0	0	0	4	7	0	0	0	2
Roseomonas gilardii	0	0	2	14	7	1	3	0	4
Novosphingobium sp.	0	0	3	7	7	3	3	0	7
Achromobacter sp. MFA1 R4	0	0	7	44	7	1	1	1	20
Bordetella bronchialis	0	0	2	11	7	0	3	0	6
Burkholderia sp. HB1	0	0	2	8	7	1	1	0	4
Massilia putida	0	0	1006	16	7	32	3	0	16
Jeongeupia sp. USM3	0	0	6	18	7	1	2	0	14
Labilithrix luteola	0	0	3	16	7	9	5	0	16
Halomonas beimenensis	0	0	2	5	7	1	2	0	8
Halomonas sp. HG01	0	0	2	7	7	1	2	0	6
Halotalea alkalilenta	0	0	0	22	7	0	1	0	3
Acinetobacter junii	0	0	2	4	7	21	1	0	7
Moraxella osloensis	0	0	5	6	7	19	2	1	14
Azotobacter chroococcum	0	0	2	8	7	3	1	0	14
Pseudomonas pseudoalcaligenes	0	0	4	8	7	2	0	0	7
Pseudomonas oryzae	0	0	4	15	7	1	2	1	7
Luteimonas aestuarii	0	0	0	8	7	0	0	0	2
Brachyspira hampsonii	0	0	2	6	7	1	1	0	4
Corynebacterium xerosis	0	0	1	2	7	1	2	0	6
Mycobacterium gilvum	0	0	11	17	7	5	1	0	18
Frankia alni	0	0	14	16	7	3	2	0	15
Frankia sp. EAN1pec	0	0	12	20	7	9	2	2	15
Micromonospora coxensis	0	0	18	8	7	24	1	0	10
Micromonospora echinofusca	0	0	24	13	7	22	1	0	3
Micromonospora krabiensis	0	0	10	13	7	22	1	2	5
Friedmanniella luteola	0	0	21	5	7	3	1	1	5
Nocardioides dokdonensis	0	1	2905	7	7	145	4	16	14
Pimelobacter simplex	0	1	1105	15	7	86	4	14	33
Streptomyces cyaneogriseus	0	0	16	7	7	9	2	1	14
Streptomyces sp. FR1	0	0	3	13	7	0	7	0	18
Chloroflexus aurantiacus	0	0	2	0	7	2	1	0	9
Lysinibacillus sphaericus	0	0	6	1	7	70	0	0	2
Streptococcus sp. NPS 308	0	1	0	0	7	0	1	2	0
[Eubacterium] sulci	42	29	0	0	7	0	0	0	1
Thermaerobacter marianensis	0	0	2	3	7	1	1	0	15
Pelosinus fermentans	0	1	9	1	7	60	1	0	4
uncultured ammonia-oxidizing archaeon	0	0	1	0	7	2	0	0	4
Pseudogymnoascus destructans	0	0	113	10	7	16	1	1	6
Cricetulus griseus	0	1	1	5	7	3	0	1	3
Gorilla gorilla	32	36	7	4	7	12	37	41	5
Gongylonema pulchrum	0	1	2	5	7	3	0	1	8
uncultured bacterium 164	0	0	1	0	6	2	0	0	4
Rhodothermus marinus	0	0	0	2	6	0	0	0	2
Mucilaginibacter mallensis	0	0	0	1	6	0	0	0	0
Afipia broomeae	0	0	0	2	6	1	0	0	5
Bosea vestrisii	0	0	3	5	6	6	0	0	4
Bradyrhizobium sp. 36-1-1	0	0	0	11	6	0	0	0	2
Bradyrhizobium sp. llw1	0	0	0	2	6	0	0	0	2
Bradyrhizobium sp. TUTCG1.I	0	0	0	4	6	0	0	0	2
Mesorhizobium sp.	0	0	1	4	6	0	0	0	4
Phaeobacter gallaeciensis	0	0	0	3	6	0	0	0	0
Rhodobacter sp. LPB0142	0	0	1	12	6	1	0	0	3
Porphyrobacter sp. CACIAM 03H1	0	0	11	6	6	1	0	0	1
Sphingomonas hengshuiensis	0	0	9	4	6	4	5	0	7
Achromobacter spanius	0	1	37	41	6	4	1	0	22
Bordetella genomosp. 8	0	0	2	14	6	0	1	0	8
Bordetella genomosp. 9	0	0	3	10	6	1	2	0	16
Bordetella pertussis	0	0	5	11	6	1	2	0	12
Bordetella petrii	0	0	5	11	6	1	2	0	13
Burkholderia vietnamiensis	0	0	7	7	6	3	1	0	14
Cupriavidus nantongensis	0	0	23	12	6	2	4	0	22
Acidovorax sp. NA2	0	0	4	2	6	11	1	1	3
Collimonas pratensis	0	0	42	8	6	1	1	0	4
Herbaspirillum seropedicae	0	0	109	7	6	8	1	0	11
Herminiimonas arsenicoxydans	0	0	60	0	6	6	0	0	6
Nitrosospira sp.	8	0	0	18	6	0	0	0	0
Nitrosospira sp. III7	0	0	0	18	6	0	0	0	0
Azospira oryzae	0	0	2	4	6	1	3	0	18
Salmonella enterica	0	0	0	4	6	1	0	0	5
Fluoribacter gormanii	0	0	0	6	6	1	1	0	0
Cobetia marina	0	0	3	15	6	3	1	1	8
Halomonas songnenensis	0	0	2	1	6	2	1	0	5
Aggregatibacter actinomycetemcomitans	10	11	0	1	6	0	2	7	0
Azotobacter vinelandii	0	0	3	8	6	2	1	0	7
Pseudomonas mendocina	0	0	2	7	6	2	1	0	8
Pseudomonas syringae	0	0	5	9	6	2	2	0	5
Rhodanobacter xiangquanii	0	0	1	11	6	1	2	0	10
Verrucomicrobia bacterium IMCC26134	0	0	0	0	6	0	4	0	3
Actinomyces meyeri	0	1	0	0	6	0	0	0	1
Nocardia brasiliensis	0	1	34	8	6	10	2	2	475
Rhodococcus erythropolis	0	2	416	12	6	167	9	0	6036
Frankia symbiont of Datisca glomerata	0	0	6	8	6	3	2	1	16
Microbacterium hominis	0	0	11	1	6	1	0	0	4
Micromonospora siamensis	0	0	11	11	6	17	1	0	5
Microlunatus soli	0	0	13	3	6	2	3	1	1
Tessaracoccus flavescens	0	0	46	4	6	3	2	0	2
Tessaracoccus sp. T2.5-30	0	0	56	3	6	32	1	0	3
Amycolatopsis mediterranei	0	0	23	29	6	5	7	8	25
Libanicoccus massiliensis	0	0	0	0	6	0	0	0	1
uncultured Conexibacter sp.	0	0	2	8	6	3	0	0	5
Staphylococcus epidermidis	0	0	2	5	6	23	1	0	16
Lactococcus lactis	0	0	0	1	6	3	0	0	4
Streptococcus sp. oral taxon 064	0	0	0	0	6	1	1	1	0
Candidatus Desulforudis audaxviator	0	0	1	6	6	7	3	0	16
Selenomonas sp. oral taxon 478	0	1	0	0	6	0	0	0	0
uncultured thaumarchaeote	0	0	3	6	6	24	1	0	20
Malassezia globosa	17	17	2	6	6	3	45	12	0
Pygocentrus nattereri	0	0	1	1	6	1	1	0	8
Danio rerio	0	1	2	15	6	12	1	1	7
Rattus norvegicus	0	2	1	3	6	3	0	2	3
Ovis canadensis	0	0	3	1	6	15	0	1	5
Caenorhabditis elegans	0	0	2	4	6	2	2	0	7
Sulfurihydrogenibium sp. YO3AOP1	0	0	5	1	5	0	0	0	6
uncultured bacterium 259	0	0	1	4	5	1	0	0	22
uncultured bacterium contig00055	0	0	1	13	5	1	1	1	4
uncultured bacterium Lac36W	0	0	1	8	5	0	1	0	0
Niabella soli	0	0	0	5	5	1	5	0	7
Chitinophagaceae bacterium	0	0	0	3	5	1	1	0	8
Gramella forsetii	0	0	2	5	5	2	7	0	18
Pedobacter heparinus	0	0	2	3	5	32	2	0	1
Sphingobacterium thalpophilum	0	0	1	2	5	0	1	0	0
Brevundimonas diminuta	0	0	211	14	5	7	2	0	11
Brevundimonas subvibrioides	0	0	602	6	5	11	1	0	18
Candidatus Nucleicultrix amoebiphila	0	0	2	3	5	1	0	0	15
Bartonella quintana	0	0	1	14	5	2	1	0	5
Afipia felis	0	0	1	11	5	0	0	0	3
Bradyrhizobium sp. gdr4	0	0	0	2	5	0	0	0	1
Bradyrhizobium sp. SDD22-4	0	0	0	1	5	0	0	0	0
Methylobacterium aquaticum	0	0	6	25	5	4	4	0	6
Methylobacterium sp. ALBL_048	0	0	0	0	5	0	0	0	1
Rhizobium indigoferae	0	0	0	0	5	0	0	0	0
Rhizobium sp. ACO-34A	0	0	2	16	5	0	2	0	7
Rhizobium sp. LGMB58	0	0	0	4	5	0	0	0	1
Rhizobium sp. TUTPVSA41	0	0	0	4	5	0	0	0	0
Rhodovulum sp. P5	0	0	0	7	5	1	1	0	1
Rhodovulum sulfidophilum	0	0	7	11	5	0	1	0	10
Roseobacter denitrificans	0	0	0	6	5	0	4	1	3
Acidiphilium multivorum	0	0	0	5	5	0	0	0	14
Magnetospirillum magneticum	0	0	2	9	5	0	2	0	8
Magnetospirillum sp. ME-1	0	0	0	8	5	1	2	0	7
Sphingopyxis fribergensis	0	0	38	5	5	38	2	0	39
uncultured Burkholderia sp.	0	0	33	6	5	1	0	0	10
Cupriavidus basilensis	0	0	14	5	5	3	2	0	9
Paraburkholderia sprentiae	0	0	2	11	5	2	2	0	5
Comamonas testosteroni	0	0	6	3	5	7	5	0	22
Rhodoferax ferrireducens	0	0	7	4	5	5	2	0	2
Rhodoferax saidenbachensis	0	0	2	4	5	4	1	1	1
Rhodoferax sp. DCY110	0	0	14	16	5	8	5	0	20
Verminephrobacter eiseniae	0	0	4	8	5	4	2	0	5
Janthinobacterium svalbardensis	0	0	103	2	5	10	1	0	8
Thiomonas intermedia	0	0	2	4	5	0	2	0	1
Chromobacterium violaceum	0	0	7	6	5	1	2	0	27
Laribacter hongkongensis	0	0	1	5	5	0	1	0	6
Eikenella corrodens	0	2	1	1	5	0	0	1	0
Neisseria gonorrhoeae	0	1	1	3	5	0	0	3	12
Neisseria lactamica	0	0	0	0	5	0	0	2	0
Sulfuricella denitrificans	0	0	11	7	5	2	2	0	20
Desulfotalea psychrophila	0	1	1	3	5	2	2	0	3
Anaeromyxobacter sp. K	0	0	0	4	5	2	4	0	12
Nannocystis exedens	0	0	0	2	5	3	0	0	3
Alkalilimnicola ehrlichii	0	0	0	2	5	0	1	0	7
Ectothiorhodospira sp. BSL-9	0	0	0	1	5	0	0	0	2
Klebsiella pneumoniae	0	0	1	6	5	1	1	0	1
Methylocaldum marinum	0	0	0	3	5	1	1	0	2
Halomonas korlensis	0	0	2	3	5	1	0	0	11
Halomonas organivorans	0	0	0	1	5	0	0	0	0
Pseudomonas chlororaphis	0	0	2	6	5	7	1	0	1
Frateuria aurantia	0	0	1	19	5	1	2	0	8
Xanthomonas hortorum	0	0	0	1	5	0	0	0	3
Chlamydia trachomatis	0	0	2	70	5	4	0	0	4
Thermobispora bispora	0	0	8	20	5	3	1	0	10
Actinomyces sp. pika_113	0	7	0	0	5	0	2	0	2
Mycobacterium smegmatis	0	0	19	16	5	12	2	0	29
Nocardia farcinica	0	0	20	14	5	6	0	0	292
Frankia inefficax	0	0	9	17	5	3	2	1	13
Tropheryma whipplei	0	1	19	0	5	11	0	3	2
Micromonospora zamorensis	0	0	7	10	5	38	1	1	15
Streptomyces hiroshimensis	0	0	1	5	5	0	1	0	7
Streptomyces parvulus	0	0	24	13	5	9	7	2	37
Streptomyces phaeoluteichromatogenes	0	0	1	0	5	0	0	0	2
Streptomyces pratensis	0	0	4	3	5	275	1	0	26
Nocardiopsis dassonvillei	0	0	9	18	5	0	2	1	13
Nocardiopsis gilva	0	0	9	21	5	4	2	1	18
Olsenella umbonata	0	0	0	1	5	0	1	0	0
Prochlorococcus marinus	0	0	2	5	5	2	0	0	3
Bacillus licheniformis	0	0	2	0	5	1470	0	0	2
Lactobacillus paracasei	0	0	1	0	5	0	0	1	0
Streptococcus mitis	0	2	1	1	5	4	0	1	8
Streptococcus parasanguinis	0	5	1	0	5	0	0	0	0
Streptococcus sp. VT 162	0	0	0	1	5	1	1	2	1
Clostridium argentinense	0	0	0	1	5	0	1	0	0
Desulfitobacterium hafniense	0	1	2	39	5	3	0	0	10
Romboutsia ilealis	0	0	0	0	5	0	0	0	0
Selenomonas sp. oral taxon 126	0	3	0	0	5	0	0	0	1
Candidatus Nitrososphaera evergladensis	0	0	6	17	5	5	3	0	22
Leishmania donovani	0	0	1	4	5	1	0	0	4
Salpingoeca rosetta	0	0	2	4	5	4	4	0	2
Bos taurus	0	1	1	1	5	9	1	1	3
Agkistrodon contortrix	8	6	2	10	5	13	12	6	6
Schistosoma curassoni	0	0	0	3	5	5	0	0	6
Orbicella faveolata	0	0	0	4	5	1	0	0	1
Camelina sativa	0	0	1	0	5	0	0	0	0
Durio zibethinus	0	0	10	3	5	29	0	0	8
Ananas comosus	0	0	1	2	5	1	1	0	6
Terriglobus saanensis	0	0	0	2	4	0	0	0	2
uncultured Acidobacteria bacterium Rifle_16ft_4_minimus_37967	0	0	0	0	4	2	0	0	12
uncultured bacterium 25	0	0	4	6	4	2	1	0	4
uncultured bacterium 98	0	0	3	2	4	4	0	0	14
uncultured bacterium CSL142	0	0	0	0	4	0	1	0	4
uncultured bacterium ctg7180000000785	0	0	5	2	4	3	1	0	9
uncultured bacterium ctg7180000000987	0	0	7	5	4	3	0	1	6
uncultured nuHF2 cluster bacterium HF0130_29D04	0	0	0	6	4	2	0	0	2
uncultured rumen bacterium	0	1	1	4	4	3	1	0	9
unidentified bacterium CPA63	0	0	0	0	4	0	0	0	1
Fermentimonas caenicola	0	0	0	0	4	0	0	0	0
Capnocytophaga sp. ChDC OS43	0	1	0	0	4	0	0	0	0
Caulobacteraceae bacterium OTSz_A_272	0	0	3	15	4	5	0	1	21
Aureimonas frigidaquae	0	0	1	6	4	0	0	0	1
Martelella endophytica	0	0	0	14	4	1	1	0	3
Martelella mediterranea	0	0	1	22	4	1	1	0	3
Afipia birgiae	0	0	0	7	4	1	0	0	0
Afipia genosp. 3	0	0	0	5	4	0	0	0	3
Bradyrhizobium sp. gdr5	0	0	0	1	4	0	0	0	2
Bradyrhizobium sp. USDA 3510	0	0	0	0	4	0	0	0	1
Bradyrhizobium tropiciagri	0	0	0	1	4	0	0	0	0
Bradyrhizobium vignae	0	0	0	5	4	0	0	0	0
Ochrobactrum intermedium	0	0	1	3	4	0	0	0	2
Mesorhizobium sp. MM5343	0	0	0	2	4	0	0	0	1
Candidatus Liberibacter asiaticus	0	0	1	1	4	1	0	0	3
Agrobacterium sp. RAC06	0	0	4	13	4	1	2	0	1
Neorhizobium huautlense	0	0	0	3	4	0	0	0	0
Rhizobium sp.	0	0	1	8	4	1	0	0	4
Sinorhizobium sp. CCBAU 05631	0	0	2	18	4	3	1	0	7
uncultured Pseudolabrys sp.	0	0	0	21	4	1	0	0	3
Paracoccus aminovorans	0	1	1	11	4	2	1	0	9
Rhodobacter capsulatus	0	0	1	8	4	1	0	0	0
Yangia sp. CCB-MM3	0	0	0	6	4	1	2	0	1
Gluconacetobacter liquefaciens	0	0	1	7	4	2	0	0	6
Azospirillum humicireducens	0	0	1	5	4	1	2	1	7
Sphingomonas indica	0	0	54	8	4	5	2	0	15
Sphingomonas sp. DC-6	0	0	11	6	4	2	1	0	7
Sphingomonas sp. MM-1	0	0	22	15	4	5	1	0	8
uncultured Sphingopyxis sp.	0	0	61	9	4	20	2	0	87
Bordetella bronchiseptica	0	0	3	13	4	1	1	0	9
Bordetella sp. H567	0	0	1	4	4	1	1	0	3
Candidatus Glomeribacter gigasporarum	0	0	6	16	4	2	0	0	11
Ralstonia mannitolilytica	0	0	5	9	4	1	2	0	17
Ralstonia syzygii	0	0	3	2	4	0	0	0	2
Acidovorax avenae	0	0	19	6	4	3	5	0	13
Acidovorax sp. NA3	0	0	2	4	4	10	2	0	1
Comamonas aquatica	0	0	3	1	4	3	1	0	3
Hydrogenophaga sp. LPB0072	0	0	0	0	4	3	2	0	1
uncultured Verminephrobacter sp.	0	0	1	3	4	0	1	0	2
Chromobacterium vaccinii	0	0	2	7	4	1	2	0	6
Pseudogulbenkiania sp. NH8B	0	0	2	7	4	1	5	0	15
Nitrosomonas eutropha	0	0	1	14	4	0	3	0	3
Azoarcus olearius	0	0	2	5	4	1	2	0	9
Desulfomicrobium norvegicum	0	0	0	1	4	0	0	0	1
Desulfovibrio magneticus	0	0	0	2	4	0	0	0	5
uncultured delta proteobacterium	0	0	5	1	4	7	2	0	18
Chondromyces crocatus	0	0	1	6	4	1	1	0	15
Campylobacter concisus	0	1	1	1	4	0	1	0	2
Aeromonas hydrophila	0	0	1	15	4	3	1	0	10
Idiomarina loihiensis	0	0	5	4	4	1	1	0	14
Thiocystis violascens	0	0	2	13	4	1	2	0	11
Candidatus Thiodictyon syntrophicum	0	0	2	16	4	2	1	0	8
Acidihalobacter ferrooxidans	0	0	0	8	4	0	1	0	1
Thioalkalivibrio sp. K90mix	0	0	1	15	4	0	3	1	4
Halomonas elongata	0	0	8	4	4	2	0	0	9
Halomonas koreensis	0	0	1	4	4	1	1	0	5
Pseudomonas parafulva	0	0	0	0	4	0	1	0	0
Pseudomonas fulva	0	0	2	3	4	1	2	0	2
Pseudomonas sp. TCU-HL1	0	0	1	5	4	0	0	0	4
Dyella sp. DHOC52	0	0	0	1	4	0	0	0	0
Stenotrophomonas tumulicola	0	0	1	3	4	2	1	0	5
Acidothermus cellulolyticus	0	0	17	7	4	19	1	1	22
Bifidobacterium catenulatum	0	0	0	0	4	0	0	0	0
Parascardovia denticolens	0	0	0	2	4	0	9	0	0
Gordonia polyisoprenivorans	0	0	1	6	4	1	1	0	9
Mycobacterium phlei	0	0	7	10	4	4	1	0	12
Nocardia sp. FSN34	0	0	2	4	4	0	0	0	2
Rhodococcus pyridinivorans	0	0	4	1	4	0	0	0	8
Modestobacter marinus	0	0	32	13	4	5	1	1	12
Jiangella sp. DSM 45060	0	0	9112	76	4	20	2	1	479
Agrococcus carbonis	0	0	247	3	4	26	0	1	9
Agrococcus jejuensis	0	0	27	5	4	4	1	1	2
Agromyces aureus	0	0	9	8	4	2	1	5	7
Kocuria palustris	0	0	5	5	4	2	1	0	1
Rothia mucilaginosa	0	0	0	1	4	4	0	1	1
Isoptericola dokdonensis	0	0	9	4	4	4	0	1	10
Actinoplanes friuliensis	0	0	12	12	4	3	2	1	18
Actinoplanes missouriensis	0	0	6	8	4	2	2	1	7
Micromonospora auratinigra	0	0	10	8	4	25	0	1	6
Amycolatopsis orientalis	0	0	12	17	4	1	1	4	9
Pseudonocardia sp. CC981102-15	0	0	2	1	4	1	1	0	8
Streptomyces malaysiensis	0	0	609	6	4	3	3	0	21
Streptomyces sp. MOE7	0	0	5	9	4	7	2	1	9
Nocardiopsis alba	0	0	5	9	4	1	1	0	2
Microbispora rosea	0	0	3	2	4	2	0	0	4
Cryptobacterium curtum	0	1	0	0	4	0	0	0	0
Herpetosiphon aurantiacus	0	0	0	1	4	4	0	0	6
uncultured Chroococcales cyanobacterium	0	0	4	2	4	1	0	0	14
Acaryochloris marina	0	0	0	17	4	4	0	0	2
Clostridium pasteurianum	0	0	0	3	4	1	3	0	2
uncultured Clostridium sp.	0	0	0	1	4	1	1	0	0
Finegoldia magna	0	16	2	5	4	6	1	1	7
Methanobrevibacter smithii	0	161	0	1	4	3	1	0	2
Fukomys damarensis	0	0	2	5	4	1	2	1	4
Papio anubis	29	47	4	8	4	8	27	36	3
Elaeophora elaphi	0	0	2	14	4	3	1	1	4
Frangula alnus	0	0	2	3	4	2	1	1	3
Granulicella mallensis	0	0	0	1	3	0	1	0	4
Terriglobus roseus	0	0	0	1	3	0	0	0	3
Acidobacteria bacterium Mor1	0	0	1	3	3	4	1	0	13
Hydrogenobaculum sp. Y04AAS1	0	0	0	1	3	4	1	0	9
uncultured bacterium GR-296.II.1	0	0	0	0	3	0	0	0	5
uncultured bacterium 182_10_L09	0	0	0	0	3	0	0	0	0
uncultured bacterium 213	0	0	2	1	3	4	0	0	7
uncultured bacterium 270	0	0	0	1	3	2	1	0	3
uncultured bacterium 5G4	0	0	1	2	3	5	0	0	3
uncultured bacterium contig00001	0	0	1	2	3	1	1	0	3
uncultured bacterium ctg7180000000900	0	0	1	0	3	0	0	0	4
uncultured bacterium ctg7180000001448	0	0	8	8	3	7	0	1	14
uncultured bacterium gwa2_scaffold_10153	0	0	2	3	3	1	1	0	6
uncultured bacterium lac153	0	0	1	2	3	0	0	0	1
uncultured bacterium yo10	0	0	0	0	3	0	1	0	0
uncultured marine bacterium	0	0	1	4	3	1	0	0	4
Salinibacter ruber	0	0	2	2	3	1	1	0	8
Paludibacter propionicigenes	0	0	0	4	3	2	2	0	1
Prevotella enoeca	0	0	0	0	3	0	0	0	0
Prevotella melaninogenica	0	0	2	0	3	1	0	0	5
Arachidicoccus sp. BS20	0	0	1	4	3	0	1	0	2
Niabella ginsenosidivorans	0	0	0	5	3	0	1	0	3
Fibrella aestuarina	0	0	0	1	3	0	1	0	1
unidentified eubacterium clone LGB#27	0	0	0	1	3	0	0	0	0
Fluviicola sp. RIFCSPHIGHO2_02_FULL_43_260	0	0	6	4	3	1	1	0	16
Flavobacterium columnare	0	0	2	2	3	0	1	0	0
Flavobacterium johnsoniae	0	0	2	1	3	25	0	0	4
Mucilaginibacter gotjawali	0	0	0	1	3	0	1	0	1
Mucilaginibacter sp. PAMC 26640	0	0	0	0	3	0	0	0	0
Pedobacter cryoconitis	0	0	2	2	3	22	1	0	10
Bacteroidetes bacterium UKL13-3	0	0	0	1	3	1	12	0	1
Pelodictyon luteolum	0	0	0	0	3	0	0	0	0
uncultured Gemmatimonadetes bacterium Rifle_16ft_4_minimus_1650	0	0	0	4	3	1	0	0	15
Fusobacterium hwasookii	0	3	0	0	3	0	0	0	0
Brevundimonas naejangsanensis	0	0	217	4	3	4	0	0	10
Brevundimonas sp. GW460-12-10-14-LB2	0	0	147	4	3	6	0	0	2
Caulobacter henricii	0	0	15	5	3	2	2	0	4
Caulobacter segnis	0	0	21	11	3	2	1	0	10
Candidatus Pelagibacter ubique	0	0	1	3	3	0	0	0	1
Aureimonas altamirensis	0	0	1	8	3	0	1	0	1
Aureimonas sp. AU4	0	0	0	4	3	0	0	0	0
Afipia lausannensis	0	0	0	3	3	0	0	0	0
Bosea lupini	0	0	0	1	3	1	0	0	1
Bosea sp. CRIB-07	0	0	1	1	3	0	1	0	0
Bradyrhizobium genosp. ETH1	0	0	0	0	3	0	0	0	1
Bradyrhizobium jicamae	0	0	0	1	3	0	0	0	0
Bradyrhizobium pachyrhizi	0	0	0	1	3	1	0	0	1
Bradyrhizobium paxllaeri	0	0	0	3	3	0	0	0	0
Bradyrhizobium sp. 5111P	0	0	0	1	3	0	0	0	0
Bradyrhizobium sp. CCBAU 101067	0	0	0	1	3	0	0	0	1
Bradyrhizobium sp. LmjL9	0	0	0	3	3	0	0	0	0
Bradyrhizobium sp. Lppb8	0	0	0	0	3	0	0	0	0
Bradyrhizobium sp. TUTVSRDK	0	0	0	1	3	0	0	0	0
Bradyrhizobium sp. TUTVSRDS	0	0	0	1	3	0	0	0	0
Bradyrhizobium sp. USDA 3384	0	0	0	2	3	0	0	0	0
Bradyrhizobium sp. USDA 4352	0	0	0	0	3	0	0	0	1
Bradyrhizobium valentinum	0	0	0	1	3	0	0	0	2
Rhodopseudomonas thermotolerans	0	0	0	4	3	0	0	0	0
Ochrobactrum grignonense	0	0	0	0	3	0	0	0	0
Blastochloris gulmargensis	0	0	1	0	3	1	0	0	5
Methylobacterium phyllosphaerae	0	0	1	6	3	0	1	0	1
Methylobacterium variabile	0	0	0	6	3	0	0	0	4
uncultured Mesorhizobium sp.	0	0	0	6	3	3	0	0	0
Mesorhizobium silamurunense	0	0	0	4	3	1	0	0	0
Mesorhizobium sp. JS9	0	0	0	1	3	0	0	0	2
Agrobacterium rhizogenes	0	0	1	6	3	1	0	0	1
Agrobacterium fabrum	0	0	2	10	3	1	1	0	4
Agrobacterium vitis	0	0	1	4	3	3	0	0	3
Rhizobium endophyticum	0	0	0	1	3	1	0	0	0
Rhizobium giardinii	0	0	0	0	3	0	0	0	3
Rhizobium oryziradicis	0	0	0	0	3	0	0	0	0
Rhizobium pisi	0	0	0	4	3	1	1	0	4
Rhizobium sp. BLR299	0	0	0	2	3	0	0	0	0
Rhizobium sp. NXC14	0	0	1	7	3	1	1	0	0
Ensifer sp. LEM551	0	0	0	0	3	0	0	0	0
Sinorhizobium chiapanecum	0	0	0	1	3	0	0	0	0
Sinorhizobium kostiense	0	0	0	1	3	0	1	0	3
Sinorhizobium sp. CCBAU 05600	0	0	0	1	3	0	0	0	0
uncultured Xanthobacteraceae bacterium	0	0	0	1	3	0	1	0	0
Jannaschia sp. CCS1	0	0	0	1	3	1	0	0	0
Ketogulonicigenium vulgare	0	0	1	7	3	0	0	0	7
Paracoccus yeei	0	0	5	22	3	6	3	0	15
Pelagibaca abyssi	0	0	0	9	3	1	0	0	2
Acetobacter nitrogenifigens	0	0	2	11	3	1	0	0	2
Acidomonas methanolica	0	0	1	6	3	2	0	0	4
Gluconobacter cerinus	0	0	1	1	3	0	0	0	0
Komagataeibacter xylinus	0	0	0	3	3	0	0	0	1
Neoasaia chiangmaiensis	0	0	2	4	3	0	1	0	0
Magnetospirillum sp. XM-1	0	0	2	12	3	2	3	0	6
Pararhodospirillum photometricum	0	0	1	6	3	2	1	0	3
Ehrlichia ruminantium	0	0	5	0	3	0	0	0	1
Neorickettsia sennetsu	0	0	0	1	3	0	0	0	0
Orientia tsutsugamushi	0	0	0	2	3	0	0	0	1
Rickettsia rickettsii	0	0	0	1	3	0	0	0	0
Altererythrobacter epoxidivorans	0	0	9	1	3	2	0	0	0
Altererythrobacter marensis	0	0	7	3	3	1	0	0	1
Altererythrobacter sp. C9-11	0	0	10	4	3	3	1	0	1
Citromicrobium sp. JL477	0	0	6	3	3	1	0	0	3
Novosphingobium acidiphilum	0	0	0	0	3	1	1	0	5
Sphingobium cloacae	0	0	2	4	3	1	0	0	5
Sphingobium sp. 353	0	0	2	1	3	0	1	0	0
Sphingobium sp. SYK-6	0	0	5	8	3	0	1	0	3
Sphingobium sp. YBL2	0	0	3	2	3	1	0	0	4
Sphingobium yanoikuyae	0	0	7	4	3	3	2	0	2
Sphingomonas koreensis	0	0	14	4	3	1	1	0	12
Sphingomonas panacis	0	0	9	11	3	3	1	0	5
Sphingomonas sp. 118	0	0	2	0	3	0	0	0	1
Sphingomonas sp. 379	0	0	1	0	3	1	0	0	0
Sphingomonas sp. 525	0	0	0	1	3	0	0	0	0
Sphingomonas sp. 564	0	0	1	4	3	0	1	0	4
Sphingomonas sp. Cra20	0	0	15	11	3	4	1	0	6
Sphingomonas sp. KC8	0	0	6	4	3	1	1	0	2
Sphingomonas sp. LM7	0	0	17	8	3	4	1	0	5
Sphingomonas taxi	0	0	14	7	3	2	0	0	4
Sphingopyxis macrogoltabida	0	0	53	16	3	85	2	0	109
Sphingopyxis sp. 113P3	0	1	12	101	3	4	0	1	8
Sphingopyxis sp. QXT-31	0	0	12	4	3	17	1	0	16
Subaequorebacter sp. UAPS0115	0	0	0	1	3	0	0	0	1
Alcaligenes faecalis	0	1	3	6	3	0	1	0	1
Bordetella holmesii	0	0	1	7	3	0	1	0	2
Pusillimonas sp. T7-7	0	0	2	53	3	1	0	0	8
[Pseudomonas] mesoacidophila	0	0	2	4	3	0	2	0	8
Burkholderia ambifaria	0	0	1	6	3	0	1	0	4
Burkholderia diffusa	0	0	0	1	3	1	0	0	5
Burkholderia pyrrocinia	0	0	1	1	3	0	0	0	1
Burkholderia sp. LA-2-3-30-S1-D2	0	0	0	1	3	0	1	0	1
Burkholderia sp. Bp7605	0	0	1	5	3	1	1	0	11
Burkholderia sp. CCGE1003	0	0	1	5	3	0	0	0	4
Burkholderia sp. KK1	0	0	1	6	3	0	0	0	0
Burkholderia sp. OLGA172	0	0	2	6	3	0	2	0	1
Burkholderia sp. RPE64	0	0	0	11	3	0	1	0	3
Burkholderia sp. YI23	0	0	0	2	3	0	0	0	3
Burkholderia oklahomensis	0	0	2	4	3	1	2	0	6
Burkholderia sp. BDU6	0	0	1	3	3	0	1	0	3
Burkholderia sp. BDU8	0	0	1	2	3	0	0	0	4
Lautropia mirabilis	0	0	1	1	3	0	0	0	2
Pandoraea thiooxydans	0	0	0	11	3	0	2	0	8
Paraburkholderia fungorum	0	0	7	6	3	1	0	0	2
Paraburkholderia phymatum	0	0	1	10	3	0	1	0	3
Paraburkholderia sp. SOS3	0	0	2	6	3	1	1	0	5
Paraburkholderia xenovorans	0	0	6	6	3	1	2	0	5
Ralstonia insidiosa	0	0	4	15	3	1	6	0	4
Ralstonia sp. ALBL_220	0	0	1	0	3	0	0	0	1
Acidovorax ebreus	0	0	3	4	3	3	2	0	1
Comamonas serinivorans	0	0	6	8	3	2	1	0	3
Delftia acidovorans	0	1	7	2	3	5	3	0	5
Hydrogenophaga sp. RAC07	0	0	20	1	3	42	4	0	13
Variovorax sp. WFF52	0	0	4	2	3	2	1	0	6
Collimonas arenae	0	0	26	6	3	1	0	0	4
Herbaspirillum hiltneri	0	0	74	7	3	4	2	0	12
Janthinobacterium agaricidamnosum	0	0	294	2	3	7	1	0	6
Janthinobacterium sp. 1_2014MBL_MicDiv	0	0	167	2	3	9	1	0	12
Janthinobacterium sp. Marseille	0	0	85	3	3	5	1	0	4
Oxalobacter formigenes	0	0	3	0	3	1	1	0	10
uncultured Aquabacterium sp.	0	0	0	2	3	1	0	0	2
uncultured ammonia-oxidizing beta proteobacterium	0	0	0	6	3	0	0	0	1
Sideroxydans lithotrophicus	0	0	1	4	3	0	1	0	5
Aquaspirillum sp. LM1	0	0	1	2	3	0	0	0	2
Neisseria sp. CSL 7565	0	0	0	13	3	0	0	0	0
uncultured Nitrosospira sp.	0	0	0	6	3	0	0	0	0
Rugosibacter aromaticivorans	0	0	1	2	3	0	1	0	0
Desulfovibrio africanus	0	2	1	1	3	2	0	0	2
Geobacter lovleyi	0	0	0	0	3	1	0	0	7
Stigmatella erecta	0	0	1	0	3	0	0	0	1
Campylobacter jejuni	0	0	0	3	3	3	1	0	6
Campylobacter ureolyticus	0	0	2	1	3	4	0	0	10
Helicobacter pylori	0	0	0	9	3	3	1	0	7
Aeromonas media	0	0	2	2	3	1	0	0	5
Shewanella amazonensis	0	0	2	13	3	1	0	0	5
Spiribacter salinus	0	0	0	4	3	0	0	0	0
Thioalkalivibrio versutus	0	0	3	5	3	0	2	0	8
Halothiobacillus sp. LS2	0	0	0	1	3	0	1	0	4
Cronobacter sakazakii	0	0	1	4	3	0	0	0	7
Pantoea agglomerans	0	0	1	3	3	5	0	0	24
Proteus mirabilis	0	1	4	2	3	4	6	1	6
Sodalis glossinidius	0	0	1	1	3	0	0	0	2
Serratia marcescens	0	0	2	10	3	3	3	0	4
Serratia proteamaculans	0	0	1	1	3	13	0	0	13
uncultured gamma proteobacterium Rifle_16ft_4_minimus_5046	0	0	7	3	3	1	1	0	35
Rickettsiella endosymbiont of Ornithodoros normandi	0	0	1	16	3	0	0	0	2
uncultured Steroidobacter sp.	0	0	0	4	3	0	1	1	3
Pistricoccus aurantiacus	0	0	1	0	3	0	0	0	2
Salinicola salarius	0	0	2	0	3	2	1	0	2
Marinomonas sp. MWYL1	0	0	0	1	3	0	0	0	2
Acinetobacter soli	0	0	1	1	3	0	0	0	1
Pseudomonas resinovorans	0	0	2	3	3	1	1	0	2
Pseudomonas azotoformans	0	0	0	1	3	1	0	0	3
Pseudomonas knackmussii	0	0	1	4	3	0	0	0	5
Pseudomonas plecoglossicida	0	0	0	0	3	0	1	0	1
Pseudomonas sabulinigri	0	0	0	1	3	0	0	0	0
Pseudomonas sp. 19-rlim	0	0	0	0	3	0	0	0	4
Pseudomonas sp. ATCC 13867	0	0	3	6	3	2	1	0	6
Piscirickettsia salmonis	0	0	0	6	3	1	3	0	5
Candidatus Competibacter phosphatis	0	0	2	1	3	0	0	0	8
Aliivibrio fischeri	0	0	0	1	3	0	1	0	1
Photobacterium gaetbulicola	0	0	0	1	3	0	0	0	0
Dyella flagellata	0	0	0	1	3	0	0	0	0
Dyella marensis	0	0	1	1	3	1	1	0	2
Rhodanobacter panaciterrae	0	0	0	1	3	0	0	0	1
Arenimonas aestuarii	0	0	0	1	3	0	0	0	0
uncultured Xanthomonadaceae bacterium	0	0	2	7	3	0	1	0	0
Luteimonas arsenica	0	0	1	1	3	3	0	0	4
Luteimonas mephitis	0	0	1	2	3	1	2	0	2
Lysobacter firmicutimachus	0	0	3	4	3	0	1	0	0
Lysobacter lycopersici	0	0	0	3	3	0	0	0	0
Lysobacter sp. 10.1.1	0	0	0	0	3	0	0	0	0
Stenotrophomonas chelatiphaga	0	0	0	0	3	0	0	0	0
Stenotrophomonas koreensis	0	0	5	1	3	0	2	0	2
uncultured Xanthomonas sp.	0	0	3	5	3	1	1	0	0
Xanthomonas theicola	0	0	2	3	3	0	0	0	1
Candidatus Protochlamydia amoebophila	0	0	0	48	3	2	0	0	2
Protochlamydia naegleriophila	0	0	0	16	3	1	0	0	6
uncultured planctomycete	0	0	3	1	3	8	0	0	15
Singulisphaera acidiphila	0	0	1	1	3	1	1	0	10
Pirellula staleyi	0	0	1	1	3	2	1	0	3
Planctomyces sp. SH-PL14	0	0	1	5	3	2	1	0	5
Planctomyces sp. SH-PL62	0	2	1	5	3	2	2	0	55
Rubinisphaera brasiliensis	0	0	0	1	3	0	0	0	3
Thermogutta terrifontis	0	0	0	4	3	2	0	0	4
Akkermansia muciniphila	0	0	1	1	3	1	0	0	2
uncultured Verrucomicrobiales bacterium HF0010_05E02	0	0	0	4	3	0	0	0	1
uncultured Actinomycetales bacterium	0	0	15	2	3	6	1	1	10
Bifidobacterium indicum	0	0	0	0	3	0	0	0	0
Corynebacterium hansenii	0	0	1	3	3	2	0	0	19
Corynebacterium jeikeium	0	0	4	1	3	5	0	1	11
Corynebacterium urealyticum	0	0	5	1	3	2	0	1	12
Mycobacterium avium	0	0	16	19	3	8	1	0	25
Mycobacterium abscessus	0	0	8	6	3	8	1	0	13
Mycobacterium chubuense	0	0	4	6	3	3	1	0	11
Mycobacterium goodii	0	0	3	6	3	3	0	0	10
Mycobacterium rutilum	0	0	8	22	3	3	0	0	18
Mycobacterium sp. JS623	0	0	8	21	3	4	0	0	49
Mycobacterium sp. MS1601	0	0	2	4	3	3	1	0	12
Mycobacterium sp. NE-TNMC-100812	0	0	3	10	3	1	1	0	1
Mycobacterium tuberculosis	0	1	5	4	3	4	1	1	9
Nocardia seriolae	0	0	5	7	3	2	1	0	59
Nocardia soli	0	1	59	6	3	95	0	0	623
Nocardia terpenica	0	0	8	4	3	3	1	0	63
Rhodococcus rhodochrous	0	0	8	0	3	1	0	0	5
Rhodococcus ruber	0	0	6	6	3	2	0	0	6
uncultured Frankia sp.	0	0	5	4	3	4	1	0	9
Frankia casuarinae	0	0	9	8	3	4	1	1	8
Blastococcus saxobsidens	0	0	30	19	3	5	1	1	7
Beutenbergia cavernae	0	0	10	2	3	2	0	0	9
Cellulomonas flavigena	0	0	7	6	3	3	2	0	4
Cellulomonas gilvus	0	0	7	2	3	1	1	0	3
Paraoerskovia marina	0	0	3	3	3	0	1	0	6
Brachybacterium ginsengisoli	0	0	2	0	3	1	0	0	0
Luteipulveratus mongoliensis	0	0	39	8	3	4	2	1	7
Arsenicicoccus sp. oral taxon 190	0	0	29	4	3	4	1	0	10
Phycicoccus dokdonensis	0	0	129	15	3	11	4	7	6
Agromyces flavus	0	0	7	8	3	2	0	2	5
Cnuibacter physcomitrellae	0	0	5	3	3	2	0	1	3
Cryobacterium arcticum	0	0	6	2	3	4	0	1	2
Curtobacterium flaccumfaciens	0	0	3	0	3	1	0	0	0
Curtobacterium pusillum	0	0	4	2	3	0	0	0	1
Curtobacterium sp. 9128	0	0	2	3	3	1	0	0	3
Curtobacterium sp. MR_MD2014	0	0	2	1	3	0	0	0	2
Microbacterium sp. TPU 3598	0	0	18	5	3	4	1	0	16
Microbacterium sp. XT11	0	0	3	2	3	5	0	0	8
Plantibacter flavus	0	0	4	4	3	2	0	1	2
Arthrobacter sp. A3	0	0	4	0	3	2	0	0	3
Arthrobacter sp. FB24	0	0	1035	4	3	1844	30	2	7
Renibacterium salmoninarum	0	0	55	3	3	14	1	1	1
Sinomonas atrocyanea	0	0	20	5	3	11	0	0	4
Isoptericola variabilis	0	0	12	4	3	4	2	1	14
Xylanimonas cellulosilytica	0	0	9	3	3	1	2	0	2
Actinoplanes derwentensis	0	0	5	8	3	2	0	1	8
Micromonospora chokoriensis	0	0	9	7	3	24	1	0	3
Micromonospora rifamycinica	0	0	9	10	3	13	2	1	5
uncultured Kribbella sp.	0	0	1	1	3	0	0	0	0
Cutibacterium avidum	0	0	0	0	3	0	0	0	0
Cutibacterium granulosum	0	0	2	1	3	3	1	0	3
Allokutzneria albata	0	1	14	22	3	8	3	3	18
Pseudonocardia dioxanivorans	0	0	63	15	3	8	2	1	73
Pseudonocardia sp. HH130629-09	0	0	15	6	3	1	1	0	7
Pseudonocardia sp. HH130630-07	0	0	13	10	3	3	1	1	15
Pseudonocardia thermophila	0	0	1	2	3	0	0	0	0
Saccharomonospora viridis	0	0	3	5	3	3	0	1	9
uncultured Streptomyces sp.	0	0	6	2	3	3	1	1	4
Streptomyces cinnamoneus	0	0	2	0	3	1	0	0	2
Streptomyces fimicarius	0	0	6	1	3	1	1	1	8
Streptomyces longispororuber	0	0	0	0	3	0	0	0	2
Streptomyces lunaelactis	0	0	6	1	3	2	0	0	0
Streptomyces mobaraensis	0	0	2	2	3	0	1	1	6
Streptomyces natalensis	0	0	0	1	3	2	0	0	0
Streptomyces rochei	0	0	1	1	3	1	2	0	3
Streptomyces sp. 11-1-2	0	0	73	8	3	7	3	6	19
Streptomyces sp. 635(2010)	0	0	1	0	3	0	0	0	5
Streptomyces sp. FXJ52	0	0	0	0	3	0	0	0	0
Streptomyces sp. Sge12	0	0	65	6	3	84	1	0	7
Rubrobacter bracarensis	0	0	0	4	3	0	0	0	1
Chloroflexus aggregans	0	0	0	0	3	0	0	0	0
Sphaerobacter thermophilus	0	0	8	14	3	5	1	0	10
Fischerella sp. MV11	0	0	0	0	3	0	0	0	0
Nostoc sp. IO-102-I	0	0	0	0	3	0	0	0	0
Synechococcus sp. CB0104	0	0	0	0	3	0	0	0	2
Gemella sp. oral taxon 928	12	40	0	0	3	0	0	0	1
Paenibacillus mucilaginosus	0	0	1	1	3	5	0	0	2
Paenibacillus polymyxa	0	0	4	1	3	5	0	0	2
Paenibacillus sp. JDR-2	0	0	2	0	3	2	0	0	1
Paenibacillus terrae	0	0	1	2	3	3	1	0	1
Ureibacillus thermosphaericus	0	0	2	3	3	20372	0	0	11
Enterococcus faecalis	0	0	2	2	3	3	2	0	2
Lactobacillus plantarum	0	0	0	2	3	0	0	0	1
Leuconostoc carnosum	0	0	3	1	3	2	0	0	11
uncultured Streptococcus sp.	0	3	2	1	3	3	6	6	0
Streptococcus equi	10	41	0	0	3	0	0	0	2
Streptococcus pneumoniae	0	3	1	1	3	4	2	2	4
Streptococcus pyogenes	0	22	0	1	3	5	0	1	5
Streptococcus sp. A12	0	0	0	0	3	1	0	1	1
Streptococcus sp. FDAARGOS_192	0	0	0	0	3	1	0	0	0
Streptococcus sp. oral taxon 431	0	0	0	0	3	1	0	1	0
Alkaliphilus metalliredigens	0	2	2	1	3	2	1	0	4
Alkaliphilus oremlandii	0	2	1	3	3	1	0	0	3
Clostridium cellulovorans	0	0	0	0	3	0	0	0	0
Clostridium chauvoei	0	0	0	1	3	0	1	0	0
Clostridium perfringens	0	0	0	1	3	1	2	0	1
[Clostridium] sphenoides	0	8	2	70	3	6	1	1	54
[Eubacterium] rectale	0	0	2	0	3	3	1	0	4
Filifactor alocis	848	175	1	3	3	1	0	0	2
Paeniclostridium sordellii	0	0	0	0	3	2	0	0	0
uncultured Firmicutes bacterium	0	0	2	0	3	5	0	0	5
Murdochiella sp. Marseille-P2341	0	193	0	1	3	0	1	0	1
Fervidobacterium nodosum	0	0	0	1	3	1	1	0	1
Thermosipho melanesiensis	0	0	3	5	3	2	1	0	8
Thermotoga caldifontis	0	1	2	1	3	2	0	0	5
Candidatus Peribacter riflensis	0	0	1	0	3	0	0	0	6
Candidatus Saccharibacteria bacterium GW2011_GWC2_44_17	0	0	26	0	3	8	0	0	4
uncultured Cenarchaeales thaumarchaeote	0	0	0	1	3	1	0	0	6
Saccharomyces cerevisiae	0	0	0	0	3	1	0	0	1
Cryptococcus neoformans	0	0	1	0	3	0	0	0	0
uncultured fungus	0	0	3	18	3	6	1	0	6
Phycomyces blakesleeanus	0	0	0	0	3	1	0	0	1
Callorhinchus milii	0	0	1	2	3	5	0	0	1
Lates calcarifer	0	0	0	1	3	0	1	0	0
Oryzias latipes	0	1	0	6	3	4	0	0	9
Austrofundulus limnaeus	0	0	1	2	3	2	0	0	0
Astyanax mexicanus	0	0	1	3	3	1	0	0	2
Ictalurus punctatus	0	0	0	1	3	1	0	0	2
Sinocyclocheilus grahami	0	0	0	4	3	1	0	0	0
Chlorocebus sabaeus	13	26	1	1	3	4	16	18	2
Macaca fascicularis	19	30	2	6	3	4	27	29	1
Macaca mulatta	21	30	2	6	3	5	37	28	1
Macaca nemestrina	10	17	2	1	3	5	13	14	0
Rhinopithecus bieti	0	9	0	1	3	2	7	7	0
Rhinopithecus roxellana	0	4	1	1	3	1	3	3	1
Pongo pygmaeus	12	10	1	3	3	4	18	14	0
Nomascus leucogenys	9	14	2	1	3	1	16	14	0
Callithrix jacchus	7	13	1	2	3	1	8	9	1
Felis catus	0	0	2	3	3	5	1	0	1
Ovis aries	0	0	0	0	3	0	0	0	3
Monodelphis domestica	0	0	1	1	3	0	0	0	2
Gallus gallus	0	1	2	3	3	6	2	0	3
Tinamus guttatus	0	0	0	0	3	0	0	0	0
Hymenolepis diminuta	0	2	0	0	3	1	2	2	0
Echinostoma caproni	0	0	1	4	3	6	1	0	7
Schistosoma mattheei	0	0	0	1	3	1	0	0	1
Haemonchus placei	0	8	1	3	3	6	9	23	4
Spodoptera litura	0	0	0	1	3	0	0	0	1
Drosophila melanogaster	0	0	1	0	3	2	0	0	3
Anopheles gambiae	0	0	4	22	3	3	1	0	4
Culex quinquefasciatus	0	0	1	1	3	1	15	0	3
Priapulus caudatus	0	0	0	1	3	1	0	0	2
Octopus bimaculoides	0	0	0	0	3	0	0	0	1
Capsaspora owczarzaki	0	0	0	0	3	0	0	0	1
Cercomonas sp. HFCC500	0	0	0	2	3	0	0	0	1
Cercomonas sp. HFCC574	0	0	0	0	3	0	0	0	0
Halochlorella rubescens	0	0	1	2	3	1	1	0	4
Chlamydomonas incerta	0	0	1	1	3	1	0	0	2
Chlamydomonas reinhardtii	0	0	0	2	3	0	0	0	4
Coccomyxa simplex	0	0	1	1	3	1	0	0	2
Orobanche austrohispanica	0	0	2	0	3	1	0	0	5
Erythranthe guttata	0	0	0	0	3	0	8	0	1
Solanum tuberosum	0	0	2	2	3	0	1	0	6
Beta vulgaris	0	0	0	1	3	1	0	0	1
Suaeda altissima	0	0	0	3	3	1	0	0	0
Cucumis melo	0	0	1	2	3	7	1	0	10
Glycine max	0	0	2	0	3	9	0	0	5
Medicago truncatula	0	0	1	0	3	1	0	0	1
Trifolium repens	0	0	0	1	3	0	0	0	0
Quercus variabilis	19	18	1	1	3	2	33	15	1
Manihot esculenta	0	0	0	0	3	0	0	0	1
Ziziphus jujuba	0	0	3	1	3	1	0	0	0
Theobroma cacao	0	0	2	1	3	11	0	0	2
Vitis vinifera	0	0	8	6	3	8	0	1	2
Phalaenopsis equestris	0	0	2	1	3	1	2	0	2
Oryza sativa	0	0	15	9	3	4	2	1	17
Aegilops tauschii	0	0	0	2	3	3	0	0	2
Triticum turgidum	0	0	0	0	3	2	0	0	3
Primate tetraparvovirus 1	0	0	0	0	3	0	0	0	0
Human artificial chromosome vector 21HAC4	0	5	1	0	3	2	22	8	1
Synthetic plasmid pMOL98	0	0	0	0	3	0	0	0	0
Candidatus Koribacter versatilis	0	0	1	6	2	1	0	0	3
uncultured Acidobacteriaceae bacterium	0	0	0	1	2	7	1	0	12
uncultured ammonia-oxidizing bacterium	17	0	0	75	2	0	0	0	1
uncultured bacterium 5G12	0	0	17	12	2	18	1	0	30
uncultured bacterium 66	0	0	1	0	2	2	0	0	13
uncultured bacterium 888	0	0	3	0	2	1	1	0	32
uncultured bacterium AD12-A11	0	0	3	1	2	1	0	0	5
uncultured bacterium contig00005	0	0	0	1	2	0	0	0	6
uncultured bacterium contig00012	0	0	0	0	2	0	0	0	1
uncultured bacterium contig00032	0	0	0	0	2	0	0	0	2
uncultured bacterium contig00038	0	0	0	1	2	0	0	0	0
uncultured bacterium contig00046	0	0	2	0	2	0	0	0	3
uncultured bacterium contig00068	0	0	1	0	2	0	0	0	0
uncultured bacterium contig00156	0	0	0	1	2	0	0	0	0
uncultured bacterium ctg7180000000927	0	0	6	12	2	4	0	1	13
uncultured bacterium ctg7180000001011	0	0	1	3	2	1	0	0	4
uncultured bacterium KM3-47-A6	0	0	1	1	2	0	1	0	1
uncultured bacterium KM4-1-D1	0	0	0	4	2	0	0	0	1
uncultured denitrifying bacterium	0	0	2	5	2	3	1	0	2
Bacteroides dorei	0	0	2	1	2	4	1	0	5
Parabacteroides distasonis	0	0	0	1	2	0	2	0	4
Petrimonas mucosa	0	0	0	0	2	0	1	0	0
Prevotella dentalis	0	0	0	0	2	0	1	0	0
Prevotella fusca	0	0	0	0	2	0	0	0	3
Algoriphagus sp. M8-2	0	0	0	1	2	0	6	0	1
Spirosoma linguale	0	0	0	0	2	0	2	0	0
Flammeovirgaceae bacterium 311	0	0	1	3	2	0	4	0	2
Hymenobacter sedentarius	0	0	1	1	2	1	0	0	1
Persicobacter sp. CCB-QB2	0	0	0	0	2	0	0	0	0
Capnocytophaga gingivalis	0	1	0	0	2	0	1	0	0
Capnocytophaga leadbetteri	0	0	0	0	2	0	0	0	0
Chryseobacterium gallinarum	0	0	0	0	2	0	0	0	0
Candidatus Sulcia muelleri	0	0	0	1	2	0	0	0	2
Haliscomenobacter hydrossis	0	0	0	1	2	0	4	0	3
Pedobacter sp. PACM 27299	0	0	0	0	2	1	0	0	1
Pedobacter steynii	0	0	4	0	2	1	0	0	2
Sphingobacterium sp. PM2-P1-29	0	0	1	4	2	9	6	0	4
Ignavibacterium album	0	0	1	26	2	1	0	0	12
uncultured Gemmatimonadetes bacterium Rifle_16ft_4_minimus_7	0	0	1	1	2	0	0	0	8
uncultured Gemmatimonadaceae bacterium	0	0	1	2	2	0	0	0	6
Fusobacterium sp. oral taxon 203	0	11	0	0	2	0	1	0	0
Leptospirillum ferrooxidans	0	0	0	6	2	1	0	0	5
Nitrospira marina	0	0	0	0	2	0	0	0	0
Nitrospira sp.	0	0	0	0	2	0	0	0	0
Brevundimonas sp. ALBL_005	0	0	0	0	2	0	0	0	1
Brevundimonas sp. LM2	0	0	504	3	2	7	1	0	10
Brevundimonas vesicularis	0	0	138	6	2	3	1	0	7
alpha proteobacterium HIMB59	0	0	0	0	2	0	0	0	1
Aurantimonas manganoxydans	0	0	0	5	2	0	1	0	1
Chelatococcus sp. BSN60	0	0	0	1	2	0	1	0	0
Afipia clevelandensis	0	0	0	7	2	0	0	0	0
Afipia sp. SP3302452	0	0	1	2	2	0	0	0	0
Bradyrhizobium sp. 11LoS20_2	0	0	0	0	2	0	0	0	0
Bradyrhizobium sp. 12LoS4_2	0	0	0	1	2	0	0	0	0
Bradyrhizobium sp. ARR464	0	0	0	1	2	1	0	0	0
Bradyrhizobium sp. ARR862	0	0	0	0	2	0	0	0	0
Bradyrhizobium sp. GM	0	0	0	0	2	0	0	0	1
Bradyrhizobium sp. ISLU9	0	0	0	0	2	0	0	0	0
Bradyrhizobium sp. KO3A	0	0	0	0	2	0	0	0	1
Bradyrhizobium sp. LmicT27	0	0	0	1	2	0	0	0	0
Bradyrhizobium sp. LmjG3	0	0	0	1	2	0	0	0	0
Bradyrhizobium sp. LmjM10	0	0	0	0	2	0	0	0	0
Bradyrhizobium sp. ORS 297	0	0	0	1	2	0	0	0	1
Bradyrhizobium sp. Ppar1-31	0	0	0	0	2	0	0	0	0
Bradyrhizobium sp. RITF512	0	0	0	0	2	0	0	0	1
Bradyrhizobium sp. RSA3	0	0	0	0	2	0	0	0	0
Bradyrhizobium sp. SEMIA 6156	0	0	0	0	2	1	0	0	0
Bradyrhizobium sp. TUTMP2.9	0	0	0	1	2	0	0	0	0
Bradyrhizobium sp. TUTVSCRK	0	0	0	0	2	0	0	0	0
Bradyrhizobium sp. USDA 4354	0	0	0	0	2	0	0	0	0
Bradyrhizobium sp. WBAH6	0	0	0	0	2	1	0	0	2
Bradyrhizobium yuanmingense	0	0	0	2	2	1	0	0	0
Hyphomicrobium sp. enrichment culture clone AD_fhs_41	0	0	0	0	2	0	0	0	0
uncultured Hyphomicrobium sp.	0	0	3	8	2	2	0	0	7
Methylobacterium fujisawaense	0	0	0	4	2	0	0	0	0
Microvirga sp. S-MI1b	0	0	0	5	2	0	1	0	2
Hoeflea sp. IMCC20628	0	0	1	11	2	1	1	0	2
Mesorhizobium newzealandense	0	0	0	0	2	0	0	0	0
Mesorhizobium sp. CCBAU 65328	0	0	0	0	2	1	0	0	0
Mesorhizobium sp. JS6	0	0	0	1	2	0	0	0	0
Agrobacterium rubi	0	0	0	1	2	0	0	0	0
Rhizobium fabae	0	0	0	2	2	1	0	0	3
Rhizobium sp. CCGE 510	0	0	0	0	2	0	0	0	0
Rhizobium sp. IE4771	0	0	0	4	2	0	0	0	3
Rhizobium sp. NH05	0	0	0	1	2	0	0	0	0
Rhizobium sp. NT-26	0	0	2	17	2	1	1	0	5
Rhizobium sp. SCAU176	0	0	0	1	2	0	0	0	0
Rhizobium sp. Y9	0	0	0	1	2	0	0	0	2
Rhizobium undicola	0	0	0	1	2	0	0	0	0
Sinorhizobium sp. M14	0	0	5	1	2	5	0	0	0
Celeribacter indicus	0	0	1	4	2	1	1	0	3
Confluentimicrobium sp. EMB200-NS6	0	0	1	3	2	0	1	0	3
Marinovum algicola	0	0	0	9	2	0	1	0	3
Paracoccus contaminans	0	0	1	8	2	0	0	0	3
Phaeobacter inhibens	0	0	0	0	2	0	0	0	0
Rhodobacter sp. JA225	0	0	1	6	2	0	2	0	2
Roseibacterium elongatum	0	0	0	5	2	0	0	0	3
Roseobacter litoralis	0	0	0	1	2	0	0	0	0
Ruegeria pomeroyi	0	0	0	4	2	0	1	0	0
Xuhuaishuia manganoxidans	0	0	2	2	2	1	1	0	2
Acetobacter aceti	0	0	0	1	2	1	0	0	4
Acidiphilium cryptum	0	0	0	7	2	0	0	0	2
uncultured Gluconobacter sp.	0	0	0	1	2	0	0	0	0
Komagataeibacter europaeus	0	0	0	2	2	0	1	0	0
Stella humosa	0	0	0	0	2	0	0	1	1
uncultured Rhodospirillales bacterium HF4000_24M03	0	0	0	1	2	0	0	2	0
Inquilinus sp.	0	0	0	0	2	0	0	0	2
Niveispirillum cyanobacteriorum	0	0	0	8	2	1	2	0	4
uncultured Anaplasma sp.	0	0	0	9	2	0	0	0	0
Wolbachia endosymbiont of Drosophila melanogaster	0	0	2	1	2	0	0	0	6
Rickettsia canadensis	0	0	1	12	2	1	1	0	0
Altererythrobacter atlanticus	0	0	3	1	2	0	1	0	1
Croceicoccus marinus	0	0	10	4	2	2	1	0	1
Erythrobacter flavus	0	0	8	1	2	1	0	0	1
Erythrobacter gangjinensis	0	0	1	10	2	1	0	0	0
Blastomonas sp. T2	0	0	2	2	2	0	0	0	1
Novosphingobium pentaromativorans	0	0	6	5	2	1	0	0	2
Novosphingobium sp. PP1Y	0	0	2	3	2	1	1	0	0
Rhizorhabdus dicambivorans	0	0	14	25	2	4	2	0	6
Sphingomonas elodea	0	0	5	0	2	0	0	0	2
Sphingomonas melonis	0	0	8	4	2	1	0	0	1
Sphingomonas sanxanigenens	0	0	16	14	2	10	2	0	14
Sphingomonas sp. 277	0	0	0	1	2	0	0	0	1
Sphingomonas sp. NIC1	0	0	7	1	2	1	0	0	7
Sphingomonas starnbergensis	0	0	0	1	2	0	0	0	0
Sphingopyxis terrae	0	0	9	1	2	6	0	0	13
Micavibrio aeruginosavorus	0	0	0	2	2	5	0	0	1
Achromobacter ruhlandii	0	0	1	14	2	1	0	0	2
Bordetella flabilis	0	0	1	5	2	0	1	0	4
Bordetella hinzii	0	1	1	52	2	1	1	0	4
Bordetella trematum	0	0	2	6	2	1	1	0	10
Kerstersia gyiorum	0	0	0	0	2	0	0	0	0
Burkholderia latens	0	0	2	1	2	0	1	0	2
Burkholderia stagnalis	0	0	2	3	2	0	2	0	1
Burkholderia sp.	0	0	3	3	2	0	0	0	1
Burkholderia sp. 4682(2011)	0	0	0	0	2	0	0	0	0
Burkholderia sp. AD24	0	0	0	5	2	0	1	0	9
Burkholderia sp. ASDP2	0	0	1	4	2	0	0	0	1
Burkholderia sp. CCGE1002	0	0	2	13	2	1	2	0	7
Burkholderia sp. SD2776	0	0	0	1	2	0	0	0	0
Burkholderia mallei	0	0	2	5	2	1	0	0	4
Pandoraea pulmonicola	0	0	2	8	2	0	1	0	2
Pandoraea sputorum	0	0	0	3	2	0	0	0	3
Paraburkholderia kururiensis	0	0	1	3	2	0	1	0	2
Paraburkholderia mimosarum	0	0	0	3	2	0	0	0	5
Paraburkholderia rhizoxinica	0	0	1	6	2	1	1	0	2
Paraburkholderia unamae	0	0	1	5	2	0	0	0	2
uncultured Ralstonia sp.	0	0	0	0	2	0	0	0	2
Comamonas kerstersii	0	0	1	1	2	1	1	0	0
Comamonas sp. ALBL_228	0	0	0	0	2	0	0	0	1
Comamonas terrigena	0	0	0	0	2	0	0	0	6
Limnohabitans sp. Rim42	0	0	0	0	2	0	0	0	0
Pseudacidovorax intermedius	0	0	0	0	2	0	0	0	1
Comamonadaceae bacterium B1	0	0	2	4	2	0	1	0	4
Herbaspirillum rubrisubalbicans	0	0	28	5	2	3	1	0	6
Roseateles depolymerans	0	0	8	7	2	1	2	0	4
Thiomonas delicata	0	0	2	1	2	3	1	0	23
Thiomonas sp. CB2	0	0	0	1	2	0	1	0	0
Neisseria arctica	0	0	0	0	2	0	0	0	0
Nitrosospira sp. Np39-19	0	0	0	0	2	0	0	0	0
Desulfarculus baarsii	0	0	0	0	2	0	1	0	0
uncultured Desulfatibacillum sp.	0	0	0	1	2	0	0	0	0
uncultured Desulfobacterium sp.	0	0	0	0	2	0	0	0	4
Desulfurivibrio alkaliphilus	0	0	0	1	2	1	0	0	2
Desulfuromonas sp. DDH964	0	0	0	1	2	0	0	0	4
uncultured Geobacter sp.	0	0	1	1	2	0	1	0	7
Aeromonas caviae	0	0	1	5	2	2	1	0	3
Aeromonas salmonicida	0	0	0	1	2	0	0	0	0
Aeromonas sobria	0	0	0	1	2	0	0	0	0
Aeromonas sp. CECT 4240	0	0	0	0	2	0	0	0	0
Aeromonas veronii	0	0	1	2	2	1	2	0	3
Shewanella baltica	0	0	0	1	2	0	1	14	0
Shewanella sp. MR-7	0	0	0	0	2	0	0	0	0
Candidatus Tenderia electrophaga	0	0	1	4	2	0	1	0	0
Marichromatium sp. JA121	0	0	0	1	2	0	0	0	0
Marichromatium sp. JA328	0	0	0	0	2	0	0	0	4
Thiohalocapsa halophila	0	0	0	0	2	0	0	0	1
Thiohalomonas denitrificans	0	0	0	0	2	0	0	0	0
uncultured Chromatiales bacterium	0	0	0	1	2	0	1	0	1
Citrobacter freundii	0	0	0	1	2	3	1	0	1
Enterobacter hormaechei	0	0	4	8	2	1	0	0	0
secondary endosymbiont of Curculio sikkimensis	0	0	0	1	2	0	0	0	1
Pantoea vagans	0	0	1	0	2	0	0	0	1
Yersinia pestis	0	0	0	10	2	0	0	0	0
uncultured gamma proteobacterium Rifle_16ft_4_minimus_1061	0	0	0	1	2	0	0	0	0
unidentified eubacterium clone LGW#23	0	0	0	0	2	0	0	0	1
Coxiella endosymbiont of Amblyomma americanum	0	0	0	0	2	0	0	0	0
Rickettsiella tipulae	0	0	0	9	2	0	0	0	1
Fluoribacter dumoffii	0	0	0	0	2	1	0	0	5
Legionella wadsworthii	0	0	0	0	2	0	0	0	0
Nevskia ramosa	0	0	0	0	2	0	0	0	0
Alcanivorax dieselolei	0	0	0	2	2	0	1	0	3
Halomonas aestuarii	0	0	1	9	2	0	1	0	13
Halomonas chromatireducens	0	0	1	5	2	0	1	1	3
Acinetobacter johnsonii	0	0	1	0	2	1	0	0	2
Oblitimonas alkaliphila	0	0	1	1	2	0	5	0	0
Pseudomonas alcaliphila	0	0	23	4	2	2	0	0	1
Pseudomonas alkylphenolica	0	0	0	2	2	0	0	0	0
Pseudomonas fragi	0	0	1	4	2	2	0	0	2
Pseudomonas protegens	0	0	0	5	2	0	1	0	2
Pseudomonas trivialis	0	0	0	0	2	1	0	0	1
Pseudomonas frederiksbergensis	0	0	19	2	2	8	1	0	8
Pseudomonas koreensis	0	0	300	2	2	47	1	0	2
Pseudomonas moraviensis	0	0	28	1	2	10	0	0	2
Pseudomonas monteilii	0	0	0	2	2	1	1	0	4
Pseudomonas sp. TM1A3	0	0	0	0	2	0	0	0	2
Pseudomonas sp. URMO17WK12:I11	0	0	0	1	2	1	0	0	1
Pseudomonas balearica	0	0	1	6	2	0	1	0	7
Pseudomonas xanthomarina	0	0	0	3	2	0	0	0	0
Pseudomonas cichorii	0	0	1	2	2	0	0	0	0
Pseudomonas thivervalensis	0	0	10	0	2	0	0	0	1
Thiomargarita sp. NAM092	0	0	0	0	2	0	0	0	2
Pseudohongiella spirulinae	0	0	0	0	2	0	0	0	1
Wohlfahrtiimonas chitiniclastica	0	0	1	0	2	0	0	0	2
Vibrio vulnificus	0	0	0	0	2	0	0	0	2
Frateuria terrea	0	0	1	2	2	1	0	0	6
Stenotrophomonas nitritireducens	0	0	1	4	2	1	1	0	1
Xanthomonas sp. s3(2015)	0	0	1	0	2	0	0	0	2
Chlamydia pneumoniae	0	0	1	10	2	4	0	0	6
uncultured Chlamydiaceae bacterium	0	0	0	26	2	0	0	0	0
Estrella lausannensis	0	0	1	43	2	0	0	0	0
Neochlamydia hartmannellae	0	0	0	4	2	1	0	0	1
Parachlamydia acanthamoebae	0	0	2	51	2	10	0	0	6
Waddliaceae bacterium cvE65	0	0	0	15	2	0	0	0	0
Waddlia chondrophila	0	0	0	6	2	2	0	0	0
Phycisphaera mikurensis	0	0	0	1	2	0	0	0	5
Treponema azotonutricium	0	0	1	0	2	0	0	0	4
Treponema pallidum	0	0	3	0	2	5	0	0	13
Treponema pedis	0	12	0	0	2	0	0	0	0
Acetomicrobium mobile	0	0	0	0	2	0	0	0	0
uncultured Acidimicrobiales bacterium	0	0	4	1	2	2	0	0	5
Actinomyces israelii	0	1	0	0	2	0	0	0	0
Actinomyces sp. oral clone 3RH-11	0	0	0	0	2	0	0	0	0
Corynebacterium glutamicum	0	0	4	3	2	1	0	0	6
Corynebacterium phoceense	0	0	0	0	2	0	0	0	0
Gordonia rubripertincta	0	0	8	1	2	2	0	0	3
Mycobacterium arosiense	0	0	0	0	2	1	0	0	0
Mycobacterium colombiense	0	0	4	6	2	1	0	0	2
Mycobacterium intracellulare	0	0	2	1	2	0	0	0	3
Mycobacterium chelonae	0	0	5	4	2	5	0	0	6
Mycobacterium chitae	0	0	0	0	2	0	0	0	2
Mycobacterium fortuitum	0	2	8	4	2	9	0	0	41
Mycobacterium gordonae	0	0	2	0	2	1	0	0	1
Mycobacterium leprae	0	0	0	0	2	0	0	0	2
Mycobacterium marinum	0	0	1	6	2	2	0	0	7
Mycobacterium pulveris	0	0	0	0	2	0	0	0	0
Mycobacterium simiae	0	0	3	2	2	1	0	0	3
Mycobacterium sp. 14045	0	0	0	2	2	0	0	0	3
Mycobacterium sp. 29630-14	0	0	1	0	2	0	0	0	1
Mycobacterium sp. EPa45	0	0	2	4	2	3	0	0	6
Mycobacterium sp. FL04-5-253F	0	0	0	0	2	0	0	0	0
Mycobacterium sp. PH-06	0	1	6	6	2	5	0	0	26
Mycobacterium thermoresistibile	0	0	2	7	2	1	1	0	4
Mycobacterium vanbaalenii	0	0	4	10	2	2	1	0	5
Nocardia sp. FMN06	0	0	2	0	2	1	1	0	9
Rhodococcus sp. PBTS 1	0	0	3	1	2	0	0	0	4
Frankia sp. AcoVey.1.2	0	0	0	0	2	0	0	0	0
Frankineae bacterium MT45	0	0	4	6	2	1	0	0	6
Cellulomonas fimi	0	0	7	6	2	1	2	0	4
Cellulomonas sp. PSBB021	0	0	13	6	2	3	1	1	3
Brachybacterium tyrofermentans	0	0	0	0	2	0	0	0	0
Dermacoccus nishinomiyaensis	0	0	8	3	2	2	1	0	2
Intrasporangium calvum	0	0	48	8	2	12	1	1	5
Serinicoccus sp. JLT9	0	0	26	10	2	1	1	1	5
Curtobacterium sp. LMG 2896	0	0	0	0	2	0	0	0	0
Curtobacterium sp. MR MD2014	0	0	1	1	2	2	0	0	3
Frondihabitans sp. PAMC 28766	0	0	3	2	2	0	0	1	8
Microbacterium pygmaeum	0	0	11	3	2	3	0	1	6
Microbacterium sp. PAMC 28756	0	0	3	2	2	2	0	0	2
Microbacterium terregens	0	0	0	0	2	0	0	0	1
Microterricola viridarii	0	0	12	8	2	3	1	2	4
Pseudoclavibacter faecalis	0	0	0	0	2	0	0	0	0
Kocuria flava	0	0	10	3	2	5	0	0	2
Kocuria turfanensis	0	0	12	2	2	8	1	0	3
Micrococcus luteus	0	0	12	4	2	4	1	0	3
Cellulosimicrobium cellulans	0	0	9	13	2	4	16	2	67
Micromonospora aurantiaca	0	0	215	2	2	3	1	0	2
Micromonospora sp. L5	0	0	176	3	2	3	1	0	0
Micromonospora sp. SG16	0	0	0	1	2	0	0	0	0
Micromonospora violae	0	0	0	0	2	0	0	0	0
Salinispora arenicola	0	0	5	4	2	5	0	0	5
Salinispora tropica	0	0	5	5	2	2	0	1	1
Nakamurella multipartita	0	0	22	6	2	2	1	0	9
Kribbella antibiotica	0	0	2	4	2	1	1	0	9
Kribbella mirabilis	0	0	1	0	2	3	0	0	6
Kribbella solani	0	0	1	1	2	1	0	0	0
Kribbella swartbergensis	0	0	2	0	2	1	1	0	2
Auraticoccus monumenti	0	0	15	3	2	3	2	0	7
Propionibacterium australiense	0	0	1	0	2	0	0	0	0
Propionimicrobium sp. Marseille-P3275	0	0	0	0	2	0	1	0	0
Actinoalloteichus hoggarensis	0	0	2	5	2	1	0	0	1
Pseudonocardia alni	0	0	1	2	2	0	0	0	2
Pseudonocardia benzenivorans	0	0	5	1	2	3	0	0	2
Pseudonocardia sp. AL041005-10	0	0	13	6	2	1	0	0	18
Streptacidiphilus oryzae	0	0	6	6	2	0	1	3	5
Streptomyces autolyticus	0	0	625	5	2	1	1	0	7
Streptomyces cinnamonensis	0	0	1	1	2	1	1	0	4
Streptomyces drozdowiczii	0	0	0	0	2	1	0	0	1
Streptomyces acrimycini	0	0	1	1	2	0	0	0	1
Streptomyces lividans	0	0	5	4	2	13	2	0	6
Streptomyces mutomycini	0	0	1	3	2	23	1	0	2
Streptomyces sp. 3211	0	0	69	4	2	93	1	1	8
Streptomyces sp. 413E10	0	0	2	2	2	0	1	1	2
Streptomyces sp. ATCC 700974	0	0	0	0	2	1	0	0	2
Streptomyces sp. MMG1662	0	0	0	0	2	0	1	0	0
Streptomyces sp. W62	0	0	2	1	2	0	0	0	2
Nonomuraea recticatena	0	0	0	0	2	0	0	0	0
Planomonospora sphaerica	0	0	0	0	2	0	0	0	0
Thermomonospora chromogena	0	0	0	2	2	1	0	0	3
Atopobium minutum	0	0	0	0	2	0	0	0	0
Olsenella profusa	0	0	0	0	2	0	1	0	0
Eggerthella lenta	0	0	0	1	2	0	0	0	3
Patulibacter medicamentivorans	0	0	4	4	2	1	0	1	5
Caldilinea aerophila	0	0	1	0	2	0	0	0	0
Dehalococcoides mccartyi	0	0	2	2	2	4	1	0	11
uncultured Chloroflexi bacterium	0	0	7	16	2	6	3	0	27
uncultured Chloroflexi bacterium Rifle_16ft_4_minimus_6153	0	0	1	0	2	1	1	0	2
Gloeobacter kilaueensis	0	0	0	0	2	0	0	0	0
Trichormus azollae	0	0	0	4	2	0	0	0	0
Pleurocapsa sp. HA4230	0	0	0	0	2	0	0	0	1
Deinococcus maricopensis	0	0	0	0	2	0	0	0	1
Truepera radiovictrix	0	0	0	1	2	0	0	0	2
Meiothermus ruber	0	0	0	1	2	0	0	0	1
Alicyclobacillus acidocaldarius	0	0	0	3	2	0	0	0	3
Bacillus anthracis	0	0	3	1	2	4	0	0	0
Paenibacillus stellifer	0	0	6	1	2	11	0	0	1
Staphylococcus haemolyticus	0	0	1	1	2	4	0	0	0
Staphylococcus saprophyticus	0	0	1	3	2	1	0	0	2
Lactobacillus fermentum	0	0	0	0	2	1	0	0	0
Lactobacillus salivarius	0	0	0	0	2	0	0	0	0
Streptococcus marmotae	0	0	0	0	2	0	0	0	0
Clostridium beijerinckii	0	0	0	1	2	0	0	0	1
Clostridium saccharobutylicum	0	0	0	0	2	0	0	0	0
Clostridium taeniosporum	0	0	0	0	2	0	1	0	1
Clostridium tyrobutyricum	0	0	0	0	2	0	1	0	0
unidentified Clostridiaceae pDH-D	0	2	0	0	2	0	0	0	1
Lachnoclostridium phytofermentans	0	1	0	0	2	1	0	0	0
Desulfotomaculum kuznetsovii	0	0	0	0	2	1	0	0	0
Faecalibacterium prausnitzii	0	0	0	1	2	2	1	0	2
Mageeibacillus indolicus	0	4	0	1	2	0	0	0	0
uncultured Ruminococcus sp.	0	0	0	0	2	0	0	0	0
Veillonella atypica	0	0	0	0	2	0	0	0	0
Ezakiella massiliensis	0	3	1	1	2	4	0	0	5
Ndongobacter massiliensis	0	16	0	1	2	0	0	0	1
Aster yellows phytoplasma	0	4	1	0	2	1	3	6	0
Mycoplasma mobile	0	0	0	0	2	0	0	0	2
Candidatus Methylomirabilis oxyfera	0	0	0	4	2	1	0	0	6
Candidatus Wolfebacteria bacterium GW2011_GWB1_47_1	0	0	0	0	2	0	0	0	2
bacterium EBAD60	0	0	0	0	2	1	0	0	5
bacterium WS10_380	0	0	0	1	2	0	0	0	0
Halorubrum lipolyticum	0	0	1	1	2	1	0	0	0
Methanobrevibacter sp. YE315	0	86	0	0	2	1	1	0	1
Methanosaeta harundinacea	0	0	0	0	2	0	0	0	0
Plasmodium yoelii	0	0	0	0	2	0	0	0	0
Eimeria necatrix	0	0	1	0	2	1	0	0	5
Karenia brevis	0	0	0	0	2	0	0	0	0
Acanthamoeba castellanii	0	0	26	4	2	2	1	0	6
Guillardia theta	0	0	1	6	2	1	0	0	2
Monosiga brevicollis	0	0	0	6	2	1	0	0	5
Aspergillus oryzae	0	0	0	0	2	0	0	0	1
Nodobryoria abbreviata	0	0	0	0	2	0	0	0	0
Chaetomium globosum	0	0	0	1	2	0	0	0	0
Takifugu rubripes	0	0	0	1	2	0	0	0	0
Tetraodon nigroviridis	0	0	2	1	2	1	1	0	3
Umbra limi	0	0	0	0	2	0	0	0	0
Oncorhynchus kisutch	0	0	0	1	2	1	0	0	1
Oncorhynchus mykiss	0	0	0	1	2	2	1	0	4
Scleropages formosus	0	0	0	1	2	1	0	0	0
Chinchilla lanigera	0	0	0	0	2	0	0	0	0
Mus caroli	0	0	0	0	2	0	1	0	1
Cercocebus atys	8	18	1	2	2	3	9	13	1
Colobus angolensis	0	5	0	1	2	1	3	5	0
Piliocolobus tephrosceles	10	17	2	3	2	3	10	15	0
Carlito syrichta	0	1	0	1	2	1	1	1	0
Microcebus murinus	0	5	1	1	2	1	5	5	1
Ailuropoda melanoleuca	0	0	0	0	2	2	1	0	4
Delphinapterus leucas	0	0	0	0	2	1	0	0	1
Equus caballus	0	0	0	1	2	1	0	0	0
Phascolarctos cinereus	0	0	1	0	2	0	0	0	2
Anser cygnoides	0	1	0	4	2	0	1	1	1
Dicrocoelium dendriticum	0	0	0	1	2	0	0	0	2
Ascaris lumbricoides	0	1	1	0	2	0	1	1	1
Toxocara canis	0	0	1	1	2	2	1	0	4
Caenorhabditis remanei	0	0	2	1	2	4	1	0	6
Cylicostephanus goldi	0	9	0	1	2	3	0	0	4
Soboliphyme baturini	0	0	0	1	2	1	0	0	1
Varroa destructor	0	0	2	0	2	0	0	0	1
Hyalella azteca	0	0	4	1	2	5	2	0	5
Drosophila suzukii	0	0	1	1	2	0	0	0	1
Brachythoracosepsis freidbergi	0	0	0	0	2	0	0	0	1
Apis dorsata	0	0	0	0	2	0	0	0	0
Apis mellifera	0	0	0	0	2	1	0	0	2
Pogonomyrmex barbatus	0	0	1	0	2	0	0	0	1
Harpegnathos saltator	0	0	0	3	2	1	0	0	1
Pseudomyrmex gracilis	0	0	0	0	2	0	0	0	2
Mischocyttarus flavitarsis	0	0	0	0	2	0	0	0	0
Haliotis discus	0	0	0	1	2	1	0	0	0
Amphimedon queenslandica	0	0	1	4	2	0	0	0	7
Cercomonadida sp. C15_1A03	0	0	0	1	2	0	0	0	1
Pyropia haitanensis	0	0	1	0	2	1	0	0	5
Porphyridium aerugineum	0	0	1	0	2	1	0	0	1
uncultured Phaeodactylum sp.	0	0	0	0	2	0	0	0	0
Phaeodactylum tricornutum	0	0	2	4	2	1	0	0	5
Aureococcus anophagefferens	0	0	0	2	2	0	0	0	1
Monoraphidium neglectum	0	0	2	2	2	1	0	0	5
Stichococcus bacillaris	0	0	0	1	2	1	0	0	1
Klebsormidium flaccidum	0	0	0	0	2	0	0	0	0
Picea glauca	0	6	2	0	2	3	3	2	0
Sesamum indicum	0	0	0	1	2	1	0	0	4
Solanum lycopersicum	0	3	1	2	2	1	3	1	0
Cucurbita maxima	0	0	0	3	2	4	2	0	3
Cucurbita moschata	0	0	0	0	2	0	0	0	0
Ricinus communis	0	0	5	0	2	1	0	0	0
Arabidopsis thaliana	0	0	1	0	2	1	0	0	2
Eucalyptus grandis	0	0	0	1	2	0	0	0	1
Triticum urartu	0	0	0	0	2	2	0	0	0
EBPR podovirus 1	0	0	0	0	2	0	0	0	1
Alphapapillomavirus 9	0	3	0	0	2	0	5	2	0
uncultured marine organism	0	0	1	5	2	3	1	0	9
unidentified soil organism	0	0	0	0	2	0	0	0	2
uncultured Acidobacterium sp.	0	0	1	0	1	1	0	0	2
Granulicella tundricola	0	0	0	2	1	0	0	0	3
Chloracidobacterium thermophilum	0	0	1	0	1	1	0	0	4
uncultured Acidobacteria bacterium A3	0	0	0	1	1	0	0	0	0
uncultured Acidobacteria bacterium HF4000_26D02	0	0	0	0	1	1	0	0	0
uncultured Acidobacteria bacterium Rifle_16ft_4_minimus_38548	0	0	2	1	1	3	1	0	12
uncultured Acidobacteria bacterium Rifle_16ft_4_minimus_38982	0	0	1	0	1	1	1	0	12
Thermosulfidibacter takaii	0	0	1	0	1	1	0	0	8
bacterium enrichment culture clone bHCH1_A5	0	0	0	0	1	0	0	0	0
uncultured maize root bacterium Zmrc179	0	0	0	2	1	0	1	0	0
marine bacterium enrichment culture clone K03-F2-S5	0	0	0	2	1	0	0	0	0
uncultured bacterium 126	0	0	2	0	1	5	0	0	7
uncultured bacterium 182_07_C02	0	0	0	0	1	0	0	0	0
uncultured bacterium 183_01_D18	0	0	0	0	1	0	0	0	0
uncultured bacterium 183_26_G23	0	0	0	0	1	0	0	0	0
uncultured bacterium 8	0	0	0	0	1	0	6	0	1
uncultured bacterium A1Q1_fos_2037	0	0	0	1	1	0	0	0	6
uncultured bacterium A1Q1_fos_515	0	0	1	1	1	0	0	0	0
uncultured bacterium A1Q1_fos_517	0	0	0	0	1	0	0	0	1
uncultured bacterium A1Q1_fos_560	0	0	0	1	1	0	0	0	0
uncultured bacterium A1Q1_fos_568	0	0	0	0	1	0	0	0	0
uncultured bacterium AD106-G5	0	0	0	0	1	0	0	0	0
uncultured bacterium AD243-H1	0	0	0	1	1	0	0	0	1
uncultured bacterium AD347-E12	0	0	0	3	1	0	0	0	0
uncultured bacterium BD_contig01284	0	0	0	0	1	1	0	0	0
uncultured bacterium BD_contig01799	0	0	0	1	1	0	1	0	0
uncultured bacterium BD_contig02446	0	0	0	0	1	0	0	0	0
uncultured bacterium BD_contig03563	0	0	0	0	1	0	0	0	0
uncultured bacterium contig00016	0	0	9	0	1	15	0	0	35
uncultured bacterium contig00021	0	0	3	2	1	0	1	0	2
uncultured bacterium contig00025	0	0	0	0	1	0	0	0	0
uncultured bacterium contig00026	0	0	0	0	1	0	0	0	0
uncultured bacterium contig00027	0	0	3	1	1	1	1	0	0
uncultured bacterium contig00033	0	0	0	0	1	0	0	0	1
uncultured bacterium contig00050	0	0	0	0	1	0	0	0	1
uncultured bacterium contig00082	0	0	0	1	1	0	0	0	0
uncultured bacterium contig00100	0	0	0	0	1	0	0	0	0
uncultured bacterium contig00119	0	0	0	0	1	0	0	0	0
uncultured bacterium contig00131	0	0	1	0	1	0	0	0	2
uncultured bacterium contig00182	0	0	1	1	1	0	0	0	0
uncultured bacterium contig00200	0	0	0	0	1	0	0	0	0
uncultured bacterium contig00405	0	0	0	0	1	0	0	0	2
uncultured bacterium CSL12	0	0	0	0	1	0	0	0	0
uncultured bacterium ctg7180000000817	0	0	0	1	1	0	0	0	0
uncultured bacterium ctg7180000000821	0	0	0	0	1	0	0	0	0
uncultured bacterium ctg7180000000864	0	0	2	3	1	1	0	0	2
uncultured bacterium ctg7180000001012	0	0	0	1	1	1	0	0	2
uncultured bacterium gwa2_scaffold_142	0	0	0	0	1	0	0	0	2
uncultured bacterium gwa2_scaffold_2445	0	0	0	0	1	0	0	0	1
uncultured bacterium gwa2_scaffold_32406	0	0	0	0	1	0	0	0	1
uncultured bacterium KM3-69-F5	0	0	0	0	1	0	0	0	5
uncultured bacterium P2N8	0	0	0	0	1	0	0	0	0
uncultured bacterium W4-39b	0	0	0	0	1	1	1	0	3
uncultured bacterium W5-15b	0	0	1	2	1	0	0	0	0
uncultured forest soil bacterium	0	0	0	4	1	0	0	0	0
uncultured marine bacterium 463	0	0	0	0	1	0	0	0	0
uncultured marine bacterium HF10_25F10	0	0	0	0	1	0	0	0	0
uncultured sediment bacterium	0	0	0	0	1	0	0	0	2
unidentified bacterium CPB139	0	0	1	0	1	0	0	0	0
unidentified bacterium SM-A31	0	0	0	0	1	0	0	0	0
unidentified bacterium SM-A46	0	0	0	4	1	0	1	0	2
unidentified bacterium SM-A75	0	0	0	1	1	0	0	0	1
unidentified soil bacteria	0	0	1	0	1	0	0	0	1
Bacteroides caecimuris	0	0	0	0	1	0	0	0	0
Bacteroides thetaiotaomicron	0	0	0	0	1	0	0	0	2
unidentified Bacteroidaceae pDH-E	0	0	1	2	1	0	0	0	3
Proteiniphilum saccharofermentans	0	0	0	0	1	0	0	0	0
Prevotella jejuni	0	0	0	0	1	0	0	0	0
Prevotella scopos	0	0	0	0	1	0	0	0	0
Prevotella sp. Sc00026	0	0	0	0	1	1	0	0	1
Alistipes shahii	0	0	1	0	1	0	0	0	0
Rikenella microfusus	0	0	0	2	1	0	8	0	0
uncultured Marinilabiliaceae bacterium	0	0	0	0	1	0	0	0	0
Draconibacterium orientale	0	0	0	1	1	0	0	0	0
Chitinophaga ginsengisegetis	0	0	0	0	1	1	1	0	1
Chitinophaga sp.	0	0	0	0	1	0	0	0	0
Niastella sp.	0	0	0	0	1	0	0	0	0
Terrimonas ferruginea	0	0	0	0	1	0	0	0	0
Dyadobacter fermentans	0	0	0	1	1	0	2	0	0
Emticicia oligotrophica	0	0	0	5	1	0	1	0	1
Leadbetterella byssophila	0	0	0	0	1	0	0	0	0
Spirosoma radiotolerans	0	0	0	1	1	0	0	0	0
Hymenobacter sp. PAMC 26554	0	0	0	1	1	0	1	0	0
Persicobacter sp. JZB09	0	0	0	1	1	0	0	0	0
uncultured Flavobacteriia bacterium	0	0	0	0	1	0	1	0	0
Blattabacterium sp. (Periplaneta americana)	0	0	0	0	1	0	0	0	0
uncultured Cryomorphaceae bacterium	0	0	0	0	1	0	0	0	2
uncultured Flavobacteriales bacterium	0	0	0	1	1	0	0	0	0
Aequorivita sublithincola	0	0	0	0	1	0	1	0	3
Capnocytophaga sp. H4358	0	0	0	0	1	0	0	0	0
Cellulophaga sp. MM#3	0	0	0	0	1	0	0	0	0
Chryseobacterium indologenes	0	0	0	0	1	1	0	0	1
Flavobacterium crassostreae	0	0	0	1	1	0	0	0	0
Flavobacterium indicum	0	0	0	0	1	0	0	0	0
Formosa sp. Hel1_33_131	0	0	0	0	1	0	0	0	0
Flavobacteriaceae bacterium 3519-10	0	0	0	0	1	0	0	0	0
Weeksella virosa	0	0	0	0	1	3	0	0	1
Zunongwangia profunda	0	0	0	0	1	0	0	0	0
Flavobacteriales endosymbiont of Chionaspis wistariae D386	0	0	0	0	1	0	0	0	5
uncultured Sphingobacteriia bacterium	0	0	0	0	1	0	0	0	1
uncultured Sphingobacteriales bacterium	0	0	0	1	1	0	3	0	0
Mucilaginibacter sp. BJC16-A31	0	0	0	2	1	0	0	0	0
Pedobacter sp. BMA	0	0	0	0	1	0	0	0	0
Pseudopedobacter saltans	0	0	0	0	1	1	0	0	2
Solitalea canadensis	0	0	1	3	1	0	6	0	1
Sphingobacterium mizutaii	0	0	0	1	1	0	0	0	0
Sphingobacteriaceae bacterium GW460-11-11-14-LB5	0	0	0	1	1	0	0	0	0
Chlorobium bathyomarinum	0	0	0	0	1	0	0	0	0
Chlorobium phaeovibrioides	0	0	0	0	1	0	0	0	0
Melioribacter roseus	0	0	2	3	1	0	0	0	13
uncultured Latescibacteria bacterium	0	0	2	1	1	4	0	0	16
uncultured Gemmatimonadales bacterium	0	0	0	0	1	0	0	0	0
uncultured Gemmatimonadales bacterium HF4000_15H13	0	0	0	0	1	0	0	0	1
Fusobacterium periodonticum	0	1	0	0	1	0	0	0	0
uncultured Candidatus Entotheonella sp.	0	0	2	0	1	3	0	0	2
uncultured Nitrospirae bacterium	0	0	1	1	1	3	0	0	8
Acidithiobacillus ferrooxidans	0	0	0	2	1	1	0	0	5
Asticcacaulis excentricus	0	0	1	0	1	0	0	0	2
uncultured Brevundimonas sp.	0	0	25	1	1	1	0	0	0
Candidatus Paracaedibacter acanthamoebae	0	0	0	0	1	0	0	0	0
Parvularcula bermudensis	0	0	0	1	1	0	0	0	1
Aurantimonas coralicida	0	0	2	6	1	0	0	0	2
Aureimonas jatrophae	0	0	0	0	1	0	0	0	1
Aureimonas ferruginea	0	0	0	1	1	0	0	0	0
Aureimonas sp. AU22	0	0	1	4	1	0	0	0	2
Bartonella bacilliformis	0	0	1	11	1	1	0	0	2
Bartonella melophagi	0	0	0	1	1	0	0	0	2
Bartonella tribocorum	0	0	0	1	1	1	0	0	1
Bartonella vinsonii	0	0	0	2	1	0	0	0	0
uncultured Bartonella sp.	0	0	1	4	1	1	0	0	1
Afipia massiliensis	0	0	0	3	1	0	0	0	2
Afipia sp. 89S1MB	0	0	0	1	1	0	0	0	0
Afipia sp. B-91-007287	0	0	0	2	1	0	0	0	3
Bosea eneae	0	0	0	1	1	3	0	0	0
Bosea lathyri	0	0	0	0	1	0	0	0	1
Bosea minatitlanensis	0	0	0	1	1	0	0	0	0
Bosea robiniae	0	0	0	1	1	3	0	0	1
Bosea sp. AJ110407	0	0	0	0	1	0	0	0	0
Bosea sp. CRIB-13	0	0	0	0	1	0	0	0	0
Bradyrhizobium arachidis	0	0	0	1	1	0	0	0	0
Bradyrhizobium betae	0	0	0	5	1	0	0	0	1
Bradyrhizobium denitrificans	0	0	0	3	1	0	0	0	2
Bradyrhizobium genosp. ETH2	0	0	0	0	1	0	0	0	1
Bradyrhizobium genosp. TUXTLAS-23	0	0	0	1	1	0	0	0	0
Bradyrhizobium iriomotense	0	0	0	1	1	0	0	0	2
Bradyrhizobium kavangense	0	0	0	1	1	0	0	0	0
Bradyrhizobium retamae	0	0	0	1	1	0	0	0	0
Bradyrhizobium rifense	0	0	0	5	1	0	0	0	1
Bradyrhizobium sp. 05LoS22R3_11	0	0	0	0	1	0	0	0	0
Bradyrhizobium sp. 05LoS23R5_3	0	0	0	0	1	0	0	0	1
Bradyrhizobium sp. 09LoS36R4_30	0	0	1	5	1	1	1	0	5
Bradyrhizobium sp. 11LoS11_3	0	0	0	0	1	0	0	0	4
Bradyrhizobium sp. 5-10	0	0	0	1	1	0	0	0	0
Bradyrhizobium sp. 5-11	0	0	0	0	1	0	0	0	0
Bradyrhizobium sp. ADU7	0	0	0	0	1	0	0	0	0
Bradyrhizobium sp. BR 3671	0	0	0	0	1	0	0	0	0
Bradyrhizobium sp. CCBAU 051011	0	0	0	0	1	0	0	0	0
Bradyrhizobium sp. CCBAU 43022	0	0	0	0	1	0	0	0	0
Bradyrhizobium sp. CCBAU 45384	0	0	0	0	1	0	0	0	0
Bradyrhizobium sp. CCBAU 45515	0	0	0	0	1	0	0	0	0
Bradyrhizobium sp. CCBAU 51522	0	0	0	1	1	0	0	0	0
Bradyrhizobium sp. CCBAU 51607	0	0	0	0	1	0	0	0	0
Bradyrhizobium sp. CCBAU 51781	0	0	0	0	1	0	0	0	0
Bradyrhizobium sp. CCBAU 75236	0	0	0	0	1	0	0	0	0
Bradyrhizobium sp. CCBAU 85057	0	0	0	1	1	0	0	0	0
Bradyrhizobium sp. CCBAU 85058	0	0	0	0	1	0	0	0	0
Bradyrhizobium sp. CH2437	0	0	0	0	1	0	0	0	0
Bradyrhizobium sp. CNX333	0	0	0	0	1	0	0	0	0
Bradyrhizobium sp. CollC23	0	0	0	0	1	0	0	0	0
Bradyrhizobium sp. CTO11	0	0	0	0	1	0	0	0	0
Bradyrhizobium sp. F83-1-3	0	0	0	0	1	0	0	0	0
Bradyrhizobium sp. JNVU TF4	0	0	0	1	1	0	0	0	0
Bradyrhizobium sp. lavp2b	0	0	0	0	1	0	0	0	0
Bradyrhizobium sp. LMG 10691	0	0	0	0	1	0	0	0	0
Bradyrhizobium sp. LMG 10727	0	0	0	0	1	0	0	0	0
Bradyrhizobium sp. LmicT2	0	0	0	0	1	0	0	0	0
Bradyrhizobium sp. Lpsp.1b	0	0	0	0	1	0	0	0	0
Bradyrhizobium sp. ORS 327	0	0	0	1	1	0	0	0	1
Bradyrhizobium sp. ORS 361	0	0	0	3	1	0	0	0	0
Bradyrhizobium sp. ORS 3684	0	0	0	1	1	0	0	0	1
Bradyrhizobium sp. RiojA2	0	0	0	0	1	0	0	0	0
Bradyrhizobium sp. RRD24	0	0	0	0	1	0	0	0	0
Bradyrhizobium sp. RS13	0	0	0	1	1	0	0	0	0
Bradyrhizobium sp. SEMIA 696	0	0	0	1	1	1	0	0	0
Bradyrhizobium sp. SG3	0	0	0	0	1	0	0	0	0
Bradyrhizobium sp. STM 3110	0	0	1	0	1	0	0	0	0
Bradyrhizobium sp. STM 8090	0	0	0	1	1	0	0	0	0
Bradyrhizobium sp. SUT-R3	0	0	0	0	1	0	0	0	0
Bradyrhizobium sp. tachi3c.2	0	0	0	0	1	0	0	0	0
Bradyrhizobium sp. UFLA06-12	0	0	1	5	1	0	0	0	2
Bradyrhizobium sp. USDA 3051	0	0	0	1	1	0	0	0	0
Bradyrhizobium sp. USDA 3447	0	0	0	1	1	0	0	0	0
Bradyrhizobium sp. USDA 3469	0	0	0	0	1	0	0	0	0
Bradyrhizobium sp. USDA 4377	0	0	0	0	1	0	0	0	0
Bradyrhizobium sp. WBOS6	0	0	0	0	1	0	0	0	0
Bradyrhizobium sp. WSM1704	0	0	0	0	1	0	0	0	0
Bradyrhizobium sp. WSM3976	0	0	0	0	1	0	0	0	0
Bradyrhizobium stylosanthis	0	0	0	0	1	0	0	0	1
Bradyrhizobium viridifuturi	0	0	1	1	1	0	0	0	1
Rhodopseudomonas lichen	0	0	0	2	1	0	0	0	0
Rhodopseudomonas oryzae	0	0	0	0	1	0	0	0	1
Rhodopseudomonas pentothenatexigens	0	0	0	1	1	0	0	0	0
Tardiphaga sp. 2S3	0	0	0	0	1	0	0	0	0
Brucella abortus	0	0	1	2	1	1	0	0	1
Brucella ceti	0	0	0	1	1	0	0	0	2
Brucella melitensis	0	0	0	1	1	1	1	0	0
Brucella suis	0	0	0	0	1	0	0	0	2
Mycoplana dimorpha	0	0	0	0	1	0	0	0	0
Ochrobactrum haematophilum	0	0	0	1	1	0	0	0	1
Ochrobactrum pseudogrignonense	0	0	0	1	1	1	0	0	26
Ochrobactrum sp. A44	0	5	2	4	1	15	0	0	211
Cohaesibacter sp. ES.047	0	0	0	2	1	0	0	0	0
uncultured Hyphomicrobiaceae bacterium	0	0	0	0	1	0	0	0	0
Hyphomicrobium sp. enrichment culture clone AD_fhs_13	0	0	0	0	1	0	0	0	0
Hyphomicrobium vulgare	0	0	0	0	1	0	0	0	1
Hyphomicrobium zavarzinii	0	0	0	0	1	0	0	0	0
uncultured Rhodoplanes sp.	0	0	0	4	1	0	0	0	0
Rhodoplanes roseus	0	0	0	1	1	0	0	0	0
Hyphomicrobiaceae bacterium WX185	0	0	0	0	1	0	0	0	0
uncultured Methylobacterium sp.	0	0	0	1	1	0	1	0	0
Methylobacterium aminovorans	0	0	0	0	1	0	0	0	0
Methylobacterium sp. ALBL_085	0	0	0	6	1	0	0	0	1
Methylobacterium sp. AMS5	0	0	0	11	1	0	1	0	4
Methylobacterium sp. Fc1	0	0	0	0	1	1	0	0	1
Methylobacterium thiocyanatum	0	0	0	0	1	0	0	0	0
Methylobacterium zatmanii	0	0	0	3	1	0	1	0	0
Microvirga vignae	0	0	0	0	1	0	0	0	2
Albibacter methylovorans	0	0	0	0	1	0	0	0	0
Methylopila musalis	0	0	0	1	1	0	0	0	0
Mesorhizobium alhagi	0	0	0	0	1	0	0	0	0
Mesorhizobium calcicola	0	0	0	0	1	0	0	0	0
Mesorhizobium chacoense	0	0	1	10	1	0	0	0	4
Mesorhizobium olivaresii	0	0	1	8	1	0	0	0	0
Mesorhizobium robiniae	0	0	0	0	1	0	0	0	0
Mesorhizobium sangaii	0	0	0	1	1	0	0	0	0
Mesorhizobium septentrionale	0	0	0	3	1	0	0	0	1
Mesorhizobium sp. 1W-11	0	0	0	0	1	0	1	0	0
Mesorhizobium sp. CFN ESH5	0	0	0	1	1	0	0	0	0
Mesorhizobium sp. III	0	0	0	0	1	0	0	0	0
Mesorhizobium sp. MM5361	0	0	0	1	1	0	1	0	1
Mesorhizobium sp. NBIMC_P2	0	0	1	15	1	1	1	0	4
Mesorhizobium sp. S792	0	0	0	0	1	0	0	0	0
Mesorhizobium sp. WSM3865	0	0	0	0	1	0	0	0	0
Mesorhizobium tianshanense	0	0	0	4	1	0	0	0	3
Phyllobacterium sp. LLAN61	0	0	0	0	1	0	0	0	0
Candidatus Liberibacter africanus	0	0	0	1	1	0	0	0	0
Agrobacterium genomosp. 6	0	0	0	0	1	0	0	0	0
Agrobacterium genomosp. 7	0	0	0	0	1	0	0	0	0
Neorhizobium alkalisoli	0	0	0	1	1	0	0	0	0
Rhizobium flavum	0	0	0	0	1	0	0	0	0
Rhizobium ipomoeae	0	0	0	0	1	0	0	0	0
Rhizobium miluonense	0	0	0	0	1	0	0	0	1
Rhizobium selenitireducens	0	0	0	1	1	0	0	0	0
Rhizobium sp. CCBAU 33220	0	0	0	0	1	0	0	0	0
Rhizobium sp. CCBAU 75186	0	0	0	0	1	0	0	0	0
Rhizobium sp. H-4	0	0	0	0	1	0	0	0	0
Rhizobium sp. J3-AN18	0	0	0	0	1	0	0	0	0
Rhizobium sp. LGMB41	0	0	0	0	1	0	0	0	0
Rhizobium sp. S41	0	0	0	1	1	0	0	0	1
Rhizobium sp. USDA 3584	0	0	0	0	1	0	0	0	0
Rhizobium vallis	0	0	1	5	1	1	0	0	3
Sinorhizobium arboris	0	0	0	2	1	0	0	0	3
Sinorhizobium saheli	0	0	1	1	1	1	0	0	5
Sinorhizobium sp. 206	0	0	0	0	1	0	0	0	0
Sinorhizobium sp. Lc56	0	0	0	0	1	0	0	0	0
[truncated: 4,191 more rows]

## Sheet: 403
Table S6. An RMA result file produced by MALT for analysis in MEGAN6.
#Series:	213.collapsed	306.collapsed	307.collapsed	308.collapsed	309.collapsed	312.collapsed	403.collapsed	406.collapsed	702.collapsed
Homo sapiens	69125	67097	9486	11565	20007	18295	85947	96747	5402
uncultured bacterium	1438	137	4494	9119	8738	3321	2122	298	10679
Spirometra erinaceieuropaei	342	352	29	51	137	81	578	455	39
Streptococcus mutans	230	85	0	0	7107	1	453	0	3
Pan troglodytes	289	353	43	58	85	76	450	450	27
Kribbella flavida	227	2	410	497	146	49	273	14	177
Steroidobacter denitrificans	223	2	184	1392	749	185	252	70	708
Protopolystoma xenopodis	163	152	27	39	62	44	209	169	22
Bradyrhizobium icense	140	0	27	945	4524	65	190	64	1318
Bradyrhizobium erythrophlei	185	1	22	718	912	42	142	15	349
Nitrobacter hamburgensis	249	93	413	1648	184	254	135	2	2449
Onchocerca flexuosa	83	84	10	12	23	18	106	83	5
uncultured prokaryote	57	3	89	349	321	127	88	13	502
Rhodopseudomonas palustris	252	1	51	1168	913	71	84	9	375
Lysobacter enzymogenes	28	0	315	892	638	29	83	4	150
Gossypium hirsutum	47	41	18	30	34	16	78	38	34
Streptomyces leeuwenhoekii	13	0	47	72	116	17	61	2	78
Afipia sp. GAS231	61	0	7	345	988	17	59	29	410
Opitutus sp. GAS368	103	0	7	7	35	3	59	0	178
Porphyromonas gingivalis	2147	58	2	9	37	3	55	2	11
Lysobacter capsici	17	0	114	536	461	12	54	2	79
Pseudoxanthomonas suwonensis	19	0	143	529	313	30	53	2	135
Cytophaga hutchinsonii	0	0	20	20	29	4	51	1	23
Stenotrophomonas maltophilia	14	1	67	455	320	90	50	3	108
Xanthomonas citri	15	0	51	425	297	14	48	3	92
Streptomyces violaceoruber	15	0	43	80	86	252	48	3	627
Bradyrhizobium lablabi	52	0	8	278	357	14	45	12	149
Streptomyces cattleya	20	0	64	99	102	15	45	19	134
Malassezia globosa	17	17	2	6	6	3	45	12	0
Bombyx mori	0	1	35	73	58	39	45	0	106
Ralstonia solanacearum	18	10	81	76	101	14	43	18	119
Sandaracinus amylolyticus	0	0	9	8	23	5	42	0	186
Rubrivivax gelatinosus	8	0	17	36	17	8	41	0	71
Lysobacter antibioticus	14	0	148	421	344	16	41	2	79
Xanthomonas translucens	12	0	35	333	259	14	41	2	76
Ramlibacter tataouinensis	8	0	456	131	43	37	40	10	123
Pongo abelii	27	32	5	7	9	7	40	40	1
Bradyrhizobium diazoefficiens	32	0	17	262	273	21	39	8	145
Actinomyces sp. oral taxon 414	659	5113	25	59	1291	33	39	29	131
uncultured organism	17	3	50	72	101	36	39	4	151
Methylibium petroleiphilum	8	1	28	47	28	18	37	1	95
Streptomyces scabiei	12	0	64	69	81	38	37	6	99
Macaca mulatta	21	30	2	6	3	5	37	28	1
Gorilla gorilla	32	36	7	4	7	12	37	41	5
Enterobius vermicularis	40	31	10	11	18	11	37	45	6
Niastella koreensis	0	0	3	45	107	8	36	4	23
uncultured bacterium 14	0	0	0	4	0	0	35	0	0
uncultured Acidobacteria bacterium	36	1	51	52	221	78	33	1	285
Lysobacter gummosus	9	0	55	292	255	29	33	2	53
Opitutus terrae	0	0	8	14	98	5	33	0	48
Quercus variabilis	19	18	1	1	3	2	33	15	1
Nitrospira japonica	24	0	14	75	169	15	32	3	117
Nitrospira moscoviensis	27	0	16	85	111	12	32	1	164
uncultured Nitrospira sp.	23	0	5	25	138	8	31	1	194
Streptomyces xinghaiensis	12	0	40	68	67	33	31	10	112
Acidobacteria bacterium HEG_-6_39	35	0	35	82	254	49	30	1	220
Hyphomicrobium nitrativorans	21	0	4	69	91	10	30	2	25
Arthrobacter sp. FB24	0	0	1035	4	3	1844	30	2	7
Mesorhizobium loti	80	2	27	964	113	36	29	8	152
Xanthomonas campestris	0	0	32	213	153	9	29	1	67
Streptomyces bingchenggensis	11	0	96	80	53	33	29	14	92
Escherichia phage phiX174	7	1	27	107	91	49	29	5	134
Hyphomicrobium denitrificans	51	1	7	380	106	20	28	9	120
Variovorax paradoxus	0	0	69	49	36	177	28	1	59
Streptomyces fulvissimus	12	0	36	43	58	3448	28	2	486
Streptomyces niveus	12	0	46	82	62	439	28	4	106
Anaerolineaceae bacterium oral taxon 439	5363	12220	26	88	261	44	28	11	118
uncultured Nitrospirae bacterium Rifle_16ft_4_minimus_10340	0	0	2	53	65	3	27	2	122
Pseudorhodoplanes sinuspersici	235	0	25	2342	1062	223	27	1	181
Rhodanobacter denitrificans	22	5	48	5884	128	14	27	3	180
Macaca fascicularis	19	30	2	6	3	4	27	29	1
Papio anubis	29	47	4	8	4	8	27	36	3
Bradyrhizobium japonicum	37	0	21	261	359	21	26	6	137
Leptothrix cholodnii	10	0	30	37	35	21	26	0	123
[Eubacterium] minutum	240	11373	22	70	484	37	26	16	108
Nitrospira defluvii	210	0	9	243	868	8	25	2	60
Bradyrhizobium canariense	38	0	6	172	237	6	25	5	102
Xanthomonas sacchari	10	0	39	200	179	17	25	2	38
Rhodoplanes sp. Z2-YC6860	99	0	16	520	382	25	24	1	94
Rothia aeria	267	57	2	5	467	3	24	2744	5
Streptomyces albus	13	0	34	57	68	31	24	6	88
Pseudomonas aeruginosa	10	1	49	242	108	29	23	3	56
Streptomyces davawensis	9	0	215	48	42	27	23	5	71
Rhizobium leguminosarum	52	0	29	223	128	29	22	4	87
Thiobacillus denitrificans	31	0	35	121	80	21	22	4	118
Streptomyces rubrolavendulae	9	0	39	41	47	38	22	5	49
Canis lupus	56	1	81	63	114	645	22	10	326
Human artificial chromosome vector 21HAC4	0	5	1	0	3	2	22	8	1
Fusobacterium nucleatum	123	62	0	1	53	0	21	8	0
Myxococcus xanthus	10	0	13	28	83	23	21	2	92
Pantholops hodgsonii	60	3	110	433	127	64	21	5	146
Dracunculus medinensis	30	22	4	1	9	5	21	21	1
Wuchereria bancrofti	18	18	1	2	9	4	21	14	7
uncultured soil bacterium	24	1	99	224	150	40	20	7	137
Streptomyces clavuligerus	7	0	26	34	28	29	20	3	56
Streptomyces griseus	12	0	117	50	47	1874	20	12	1767
Streptomyces venezuelae	0	0	687	45	48	1098	20	6	95
Streptomyces vietnamensis	0	0	156	58	61	212	20	3	52
Dokdonella koreensis	17	0	21	339	83	31	19	2	115
Streptomyces hygroscopicus	8	0	120	50	44	20	19	4	55
uncultured archaeon	18	8	76	41	94	160	19	1	726
Azorhizobium caulinodans	29	0	8	175	99	21	18	3	44
[Polyangium] brachysporum	0	0	13	21	16	1	18	0	24
Nitrosococcus oceani	22	0	35	136	46	35	18	5	115
Streptomyces avermitilis	0	0	61	35	37	57	18	3	52
Streptomyces sp. RTd22	10	0	33	43	32	18	18	6	49
Clostridium botulinum	0	2	2	10	35	11	18	4	6
Pongo pygmaeus	12	10	1	3	3	4	18	14	0
Bradyrhizobium sp.	29	0	8	159	218	14	17	2	111
Betaproteobacteria bacterium GR16-43	0	0	21	43	41	10	17	1	157
Pseudoxanthomonas spadix	8	0	22	136	63	15	17	1	25
Cutibacterium acnes	31	1	66	54	101	108	17	5	192
Streptomyces sp. S8	12	0	15	25	25	96	17	2	139
Bradyrhizobium sp. BTAi1	33	0	11	150	168	14	16	3	56
Stenotrophomonas rhizophila	0	0	30	146	92	23	16	1	28
Cellulosimicrobium cellulans	0	0	9	13	2	4	16	2	67
Streptomyces pactum	0	0	58	25	22	41	16	3	85
Streptomyces sp. SAT1	0	0	30	39	35	14	16	2	43
Streptomyces sp. SCSIO 03032	0	0	13	31	31	3	16	3	40
Streptomyces sp. SirexAA-E	0	0	28	40	28	919	16	2	48
Conexibacter woesei	14	3	223	161	81	46	16	30	383
uncultured crenarchaeote	86	9	235	539	116	451	16	5	387
Chlorocebus sabaeus	13	26	1	1	3	4	16	18	2
Nomascus leucogenys	9	14	2	1	3	1	16	14	0
uncultured bacterium 293	0	0	12	0	7	16	15	0	177
uncultured Flexibacter sp.	0	0	0	0	0	0	15	0	2
uncultured Bacteroidetes bacterium	0	0	1	11	9	1	15	1	17
Variovorax sp. HW608	0	0	29	33	16	8	15	1	37
Rhizobacter gummiphilus	0	0	22	28	22	21	15	0	45
Stenotrophomonas acidaminiphila	8	1	43	201	131	14	15	3	42
Streptomyces lydicus	0	0	45	39	32	48	15	7	64
Culex quinquefasciatus	0	0	1	1	3	1	15	0	3
Flavisolibacter sp. LCS9	0	0	2	17	9	1	14	1	7
Bradyrhizobium sp. ORS 278	14	0	6	94	88	6	14	1	35
Sorangium cellulosum	17	0	15	55	49	13	14	2	96
Alcanivorax borkumensis	7	0	12	40	37	15	14	3	39
Dyella thiooxydans	8	1	20	279	60	5	14	2	53
Luteimonas sp. JM171	8	0	28	189	79	6	14	0	25
Nocardioides sp. JS614	9	4	3000	46	11	217	14	41	45
Pseudopropionibacterium propionicum	27	817	3	6	3561	5	14	49	12
Kitasatospora setae	0	0	28	37	27	8	14	4	47
Streptomyces gilvosporeus	0	0	18	26	15	16	14	2	29
Mesorhizobium amorphae	77	2	22	956	76	29	13	9	142
Rhizobium gallicum	8	0	2	37	19	5	13	1	23
Azospirillum brasilense	8	0	10	64	40	9	13	2	50
Pseudomonas litoralis	0	0	0	1	1	0	13	0	1
Lentzea guizhouensis	0	0	24	8	8	12	13	6	51
Streptomyces pristinaespiralis	0	0	65	30	38	71	13	4	63
Oligotropha carboxidovorans	78	803	3	5	1487	4	13	48	12
Macaca nemestrina	10	17	2	1	3	5	13	14	0
Bacteroidetes bacterium UKL13-3	0	0	0	1	3	1	12	0	1
Bradyrhizobium oligotrophicum	17	0	6	82	99	6	12	2	42
Sinorhizobium fredii	22	0	13	120	38	12	12	1	73
Xanthobacter autotrophicus	66	0	21	246	102	25	12	3	83
Azoarcus sp. BH72	11	0	8	23	18	6	12	2	43
Lacunisphaera limnophila	15	0	1	5	31	0	12	0	36
Streptomyces coelicolor	0	0	23	29	34	19	12	2	32
Streptomyces reticuli	0	0	8	15	16	4	12	0	14
Streptomyces sp. CNQ-509	0	0	15	27	16	3	12	3	35
Agkistrodon contortrix	8	6	2	10	5	13	12	6	6
synthetic construct	0	3	9	17	24	5	12	9	11
Candidatus Nitrospira inopinata	15	0	3	32	47	3	11	1	41
Bradyrhizobium sp. ORS 285	15	0	2	113	75	5	11	1	42
Methylobacterium sp. 4-46	8	0	6	104	41	17	11	2	36
Rhodospirillum rubrum	7	0	6	36	32	11	11	3	24
Xylella fastidiosa	0	0	22	113	72	13	11	1	20
Actinomyces oris	106	73	1	0	45	0	11	8	1
Propionibacterium freudenreichii	0	1	10	1	39	4	11	3	0
Streptomyces albireticuli	0	0	36	35	38	39	11	6	45
Streptomyces aureofaciens	0	0	19	35	16	6	11	3	26
Streptomyces laurentii	0	0	43	23	24	49	11	3	33
Streptomyces lincolnensis	0	0	151	17	19	28	11	4	40
Mus musculus	8	8	8	30	28	14	11	7	25
uncultured bacterium contig00020	0	0	1	18	20	0	10	1	45
Bradyrhizobium sp. CCGE-LA001	12	0	3	94	98	6	10	2	37
Bradyrhizobium sp. S23321	17	0	1	98	104	4	10	1	47
Blastochloris viridis	10	0	5	106	45	6	10	1	27
Aminobacter aminovorans	53	1	14	278	45	80	10	2	170
Granulibacter bethesdensis	12	0	7	57	38	14	10	3	42
Azospirillum lipoferum	0	0	7	50	21	4	10	1	23
Delftia tsuruhatensis	0	1	4	4	12	10	10	1	6
Sulfurifustis variabilis	0	0	11	54	28	5	10	1	85
Legionella pneumophila	18	0	26	167	44	36	10	3	79
Chromohalobacter salexigens	0	0	3	12	13	3	10	1	27
Dyella japonica	0	0	6	116	34	3	10	0	18
Stenotrophomonas sp. LM091	0	0	44	46	41	5	10	0	16
Xanthomonas oryzae	7	0	9	114	91	4	10	0	30
Actinomyces naeslundii	108	60	1	1	28	1	10	8	0
Rothia dentocariosa	210	6	1	1	250	3	10	498	5
Streptomyces albulus	0	0	29	22	18	21	10	6	35
Streptomyces griseochromogenes	0	0	57	27	17	18	10	3	34
Streptomyces peucetius	0	0	82	26	20	91	10	6	71
Streptomyces sp. 3124.6	0	0	69	23	14	28	10	19	39
Streptomyces sp. CMB	0	0	15	22	15	5	10	3	30
Olsenella sp. oral taxon 807	255	2557	6	20	472	13	10	8	38
uncultured crenarchaeote 29d5	60	5	22	8	39	179	10	3	16
Piliocolobus tephrosceles	10	17	2	3	2	3	10	15	0
Cebus capucinus	12	16	1	1	1	1	10	12	1
unidentified	0	1	20	38	30	15	10	2	34
uncultured bacterium IN-12	0	0	0	1	0	1	9	0	0
Sinorhizobium meliloti	12	0	9	132	48	14	9	1	35
Maricaulis maris	10	0	24	51	27	14	9	2	27
Nitrospirillum amazonense	0	0	2	18	20	6	9	1	18
Burkholderia gladioli	0	0	21	24	27	4	9	0	60
Cupriavidus gilardii	0	0	30	24	21	3	9	0	37
Stigmatella aurantiaca	0	0	13	19	38	17	9	1	82
Halorhodospira halophila	0	0	21	71	36	24	9	2	107
Proteus vulgaris	0	1	1	1	1	0	9	1	4
Coxiella burnetii	13	0	15	85	35	20	9	3	56
Methylococcus capsulatus	8	0	9	50	35	10	9	2	39
Xanthomonas arboricola	0	0	12	64	57	5	9	2	29
Parascardovia denticolens	0	0	0	2	4	0	9	0	0
Rhodococcus erythropolis	0	2	416	12	6	167	9	0	6036
Saccharothrix espanaensis	0	1	29	40	21	4	9	4	40
Streptomyces alboflavus	0	0	35	25	24	32	9	5	33
Streptomyces formicae	0	0	28	17	9	49	9	3	22
Streptomyces glaucescens	0	0	53	24	9	20	9	3	30
Streptomyces griseoplanus	0	0	11	13	26	1	9	5	26
Streptomyces globisporus	0	0	23	29	32	340	9	1	1243
Streptomyces iranensis	0	0	67	25	16	9	9	4	32
Streptomyces katrae	0	0	102	19	16	156	9	2	27
Streptomyces puniciscabiei	0	0	33	9	10	9	9	4	29
Streptomyces sp. Tue 6075	0	0	28	19	18	259	9	1	1281
Streptococcus oralis	0	4	0	0	29	2	9	9	0
Cercocebus atys	8	18	1	2	2	3	9	13	1
Apteryx australis	7	9	4	4	11	2	9	7	5
Haemonchus placei	0	8	1	3	3	6	9	23	4
Brugia timori	0	1	259	44	35	38	9	2	52
Bacteroides fragilis	0	0	2	0	0	1	8	0	2
Rikenella microfusus	0	0	0	2	1	0	8	0	0
Marivirga tractuosa	0	0	0	13	9	0	8	0	3
Bosea sp. RAC05	10	0	17	64	79	169	8	1	84
Bosea vaviloviae	12	0	13	86	85	140	8	1	67
Bradyrhizobium ottawaense	8	0	1	51	154	2	8	3	75
Oligotropha carboxidovorans	39	18	9	191	113	15	8	1	75
Hyphomicrobium sp. MC1	10	0	0	72	11	3	8	1	7
Mesorhizobium australicum	25	1	9	379	33	9	8	3	65
Mesorhizobium opportunistum	28	1	8	467	54	13	8	3	75
Mesorhizobium sp. B7	21	1	9	164	26	10	8	1	46
Starkeya novella	15	0	6	102	48	11	8	1	24
Rhodospirillum centenum	0	0	2	25	11	3	8	1	5
Achromobacter xylosoxidans	0	2	31	240	49	13	8	4	83
Mitsuaria sp. 7	0	0	13	17	10	2	8	0	24
Sulfuritalea hydrogenivorans	0	0	9	8	25	3	8	0	64
Thauera chlorobenzoica	0	0	5	14	18	2	8	1	35
Streptomyces nodosus	0	0	38	27	20	14	8	2	27
Streptomyces sp. CdTB01	0	0	99	25	9	16	8	4	33
Streptomyces sp. Mg1	0	0	255	16	11	419	8	2	36
Streptomyces sp. S10(2016)	0	0	91	27	16	15	8	6	22
Streptomyces sp. TLI_053	0	0	29	27	24	10	8	4	41
Streptomyces sp. TN58	0	0	110	14	15	131	8	2	19
Nonomuraea sp. ATCC 39727	0	0	16	188	86	9	8	1	30
Streptosporangium roseum	0	0	139	197	34	202	8	4	428
Streptococcus gordonii	53	11	1	0	69	3	8	31	3
Clostridium tetani	0	3	2	71	53	5	8	26	49
Veillonella rodentium	0	1	0	0	162	0	8	0	0
Toxoplasma gondii	0	2	1	2	1	1	8	2	0
Pan paniscus	8	12	2	2	1	1	8	11	0
Callithrix jacchus	7	13	1	2	3	1	8	9	1
Erythranthe guttata	0	0	0	0	3	0	8	0	1
Nicotiana tabacum	0	4	2	1	0	2	8	5	2
Chitinophaga pinensis	11	0	1	14	20	6	7	2	14
Cytophagales bacterium TFI 002	0	0	0	1	0	0	7	0	1
uncultured Flavobacteriaceae bacterium	0	0	3	11	8	3	7	0	8
Gramella forsetii	0	0	2	5	5	2	7	0	18
Gemmatirosa kalamazoonesis	9	0	13	66	50	14	7	3	124
Methylobacterium nodulans	9	0	5	51	25	5	7	0	26
Microvirga ossetica	10	0	98	76	35	18	7	0	24
Parvibaculum lavamentivorans	0	0	1	33	20	5	7	0	5
Rhodobacter sphaeroides	0	0	10	45	12	5	7	0	30
Azospirillum thiophilum	0	0	2	24	19	4	7	1	10
Burkholderia cenocepacia	0	0	39	32	16	5	7	1	19
Burkholderia cepacia	0	0	10	25	10	4	7	1	21
Hydrogenophaga sp. PBC	8	0	54	6	12	12	7	0	23
Haliangium ochraceum	0	0	2	8	11	3	7	0	16
Sulfuricaulis limicola	0	0	8	63	31	10	7	2	76
Pseudomonas stutzeri	0	0	6	53	20	4	7	1	23
Dyella jiangningensis	0	0	6	128	34	3	7	1	19
Catenulispora acidiphila	0	0	19	30	16	3	7	1	21
Micromonospora inositola	0	1	121	85	16	356	7	5	51
Amycolatopsis mediterranei	0	0	23	29	6	5	7	8	25
Saccharopolyspora erythraea	0	1	46	34	14	23	7	7	61
Streptomyces parvulus	0	0	24	13	5	9	7	2	37
Streptomyces sp. 4F	0	0	37	21	14	21	7	2	29
Streptomyces sp. CFMR 7	0	0	10	8	9	91	7	1	166
Streptomyces sp. FR1	0	0	3	13	7	0	7	0	18
Streptomyces violaceusniger	0	0	82	16	27	21	7	2	63
Streptococcus sanguinis	97	13	2	1	216	3	7	148	2
uncultured eukaryote	0	0	7	32	14	15	7	0	19
Rhinopithecus bieti	0	9	0	1	3	2	7	7	0
uncultured bacterium 8	0	0	0	0	1	0	6	0	1
Algoriphagus sp. M8-2	0	0	0	1	2	0	6	0	1
Capnocytophaga ochracea	0	5	0	2	12	1	6	2	2
Solitalea canadensis	0	0	1	3	1	0	6	0	1
Sphingobacterium sp. PM2-P1-29	0	0	1	4	2	9	6	0	4
Caulobacter sp. K31	40	0	142	108	143	14	6	1	73
Phenylobacterium zucineum	0	0	248	33	25	6	6	0	19
Chelatococcus sp. CO-6	8	0	6	101	43	9	6	1	34
Nitrobacter winogradskyi	289	0	66	1373	36	407	6	1	3797
Devosia sp. A16	0	0	9	32	58	37	6	0	53
Ensifer adhaerens	14	0	27	84	29	10	6	0	28
Rhizobiales bacterium NRL2	0	0	3	25	9	3	6	1	13
Gluconobacter oxydans	0	0	10	8	17	11	6	0	50
Polymorphum gilvum	0	0	4	75	17	4	6	1	14
Burkholderia multivorans	0	0	10	17	10	0	6	0	11
Burkholderia ubonensis	0	1	10	11	9	1	6	0	23
Ralstonia insidiosa	0	0	4	15	3	1	6	0	4
Alicycliphilus denitrificans	0	0	22	17	16	5	6	0	42
Variovorax boronicumulans	0	0	120	12	9	1006	6	0	16
Massilia sp. WG5	0	0	2372	26	13	69	6	0	17
uncultured beta proteobacterium Rifle_16ft_4_minimus_10522	19	0	214	0	119	76	6	0	1219
Thauera sp. MZ1T	0	0	13	20	16	3	6	0	79
Anaeromyxobacter dehalogenans	0	0	2	6	25	7	6	0	24
Anaeromyxobacter sp. Fw109-5	0	0	4	9	11	63	6	0	29
Corallococcus coralloides	0	0	2	8	15	0	6	0	17
Thioalkalivibrio paradoxus	0	0	2	27	12	3	6	1	29
Proteus mirabilis	0	1	4	2	3	4	6	1	6
Immundisolibacter cernigliae	0	0	3	34	12	1	6	0	21
Luteibacter rhizovicinus	0	0	4	79	16	2	6	1	15
Actinomyces succiniciruminis	14	7	3	1	19	0	6	1	0
Alloactinosynnema sp. L-07	0	1	32	18	9	10	6	7	36
Streptomyces ambofaciens	0	0	36	14	11	25	6	1	28
Streptomyces sp. 2323.1	0	0	17	22	18	16	6	3	32
Streptomyces sp. CCM_MD2014	0	0	29	16	19	14	6	2	46
Streptomyces sp. LRS1323	0	0	4	0	15	0	6	0	0
Streptomyces xiamenensis	0	0	6	22	20	6	6	2	34
Nonomuraea sp. ATCC 55076	0	0	9	131	74	9	6	1	37
Thermus thermophilus	0	0	8	19	28	13	6	1	50
uncultured Streptococcus sp.	0	3	2	1	3	3	6	6	0
Caldicellulosiruptor saccharolyticus	0	2	7	6	17	9	6	0	16
Candidatus Nitrosotenuis cloacae	0	0	0	28	38	12	6	0	32
Candidatus Nitrosotenuis sp. AQ6f	0	0	2	19	22	14	6	0	42
Gryllus bimaculatus	0	6	9	21	10	10	6	2	30
uncultured microorganism	0	1	8	30	43	9	6	1	37
Niabella soli	0	0	0	5	5	1	5	0	7
uncultured alpha proteobacterium	0	0	9	27	30	10	5	2	29
Bosea sp. PAMC 26642	0	0	8	60	35	72	5	0	47
Candidatus Filomicrobium marinum	0	0	2	20	10	5	5	1	8
Methylobacterium extorquens	8	0	11	66	34	14	5	2	33
Methylobacterium populi	0	0	5	43	28	5	5	0	16
Mesorhizobium ciceri	22	1	6	324	38	13	5	3	53
Phyllobacterium sp. Tri-48	0	0	10	30	16	8	5	0	23
Sinorhizobium sp. RAC02	0	2	25	70	35	66	5	2	58
Hartmannibacter diazotrophicus	10	0	4	77	45	9	5	1	16
Pannonibacter phragmitetus	0	2	2	30	9	4	5	0	20
Paracoccus denitrificans	8	0	18	28	15	5	5	3	16
Sphingomonas hengshuiensis	0	0	9	4	6	4	5	0	7
Burkholderia lata	0	0	5	36	18	8	5	3	14
Burkholderia pseudomallei	0	0	3	39	11	1	5	0	16
Cupriavidus necator	0	0	32	36	14	5	5	0	28
Cupriavidus taiwanensis	0	0	21	18	12	3	5	0	58
Acidovorax avenae	0	0	19	6	4	3	5	0	13
Comamonas testosteroni	0	0	6	3	5	7	5	0	22
Polaromonas sp. JS666	0	0	20	25	22	73	5	1	49
Rhodoferax sp. DCY110	0	0	14	16	5	8	5	0	20
Burkholderiales bacterium GJ-E10	0	0	5	15	8	2	5	0	47
Pseudogulbenkiania sp. NH8B	0	0	2	7	4	1	5	0	15
Neisseria sicca	0	5	1	1	67	3	5	54	2
Aromatoleum aromaticum	0	0	5	19	64	4	5	0	24
Melittangium boletus	0	0	3	7	20	4	5	1	37
Vulgatibacter incomptus	0	0	3	13	13	1	5	2	20
Labilithrix luteola	0	0	3	16	7	9	5	0	16
Minicystis rosea	0	0	4	11	14	6	5	0	23
Syntrophus aciditrophicus	0	0	11	20	23	21	5	0	72
Allochromatium vinosum	0	0	5	44	19	5	5	1	28
Acidihalobacter prosperus	0	0	2	30	16	1	5	1	17
Oblitimonas alkaliphila	0	0	1	1	2	0	5	0	0
Pseudomonas putida	0	0	7	18	19	5	5	1	16
Thiohalobacter thiocyanaticus	0	0	3	36	19	4	5	1	21
Xanthomonas albilineans	0	0	1	45	22	3	5	0	12
Actinomyces radicidentis	13	8	4	2	14	0	5	1	3
Arthrobacter sp. QXT-31	0	0	320	1	1	286	5	0	2
Cellulosimicrobium sp. TH-20	0	0	6	3	0	3	5	1	24
Kibdelosporangium sp. MJ126-NF4	0	1	9	25	12	9	5	7	778
Streptomyces collinus	0	0	32	17	10	11	5	2	27
Streptomyces incarnatus	0	0	41	13	9	10	5	1	23
Streptomyces noursei	0	0	12	9	12	8	5	1	11
Streptomyces sp. 769	0	0	14	7	8	10	5	1	17
Bacillus velezensis	0	0	6	1	0	15	5	0	5
Microcebus murinus	0	5	1	1	2	1	5	5	1
Parastrongyloides trichosuri	0	0	118	31	17	6	5	1	22
Alphapapillomavirus 9	0	3	0	0	2	0	5	2	0
uncultured Acidobacteria bacterium Rifle_16ft_4_minimus_33681	0	0	0	1	0	4	4	0	9
Filimonas lacunae	0	0	1	6	7	0	4	0	5
Flammeovirgaceae bacterium 311	0	0	1	3	2	0	4	0	2
Fluviicola taffensis	0	0	0	4	10	3	4	0	1
Haliscomenobacter hydrossis	0	0	0	1	2	0	4	0	3
Beijerinckia indica	8	0	3	97	13	11	4	1	12
Devosia sp. H5989	0	0	3	25	16	5	4	0	13
Methylobacterium aquaticum	0	0	6	25	5	4	4	0	6
Mesorhizobium huakuii	19	1	4	127	15	10	4	1	14
Neorhizobium galegae	0	0	4	57	20	3	4	0	14
Shinella sp. HZN7	0	2	11	66	16	25	4	1	76
Roseobacter denitrificans	0	0	0	6	5	0	4	1	3
Magnetospirillum gryphiswaldense	0	0	1	10	11	1	4	0	5
Erythrobacter litoralis	7	0	20	29	14	16	4	0	14
Novosphingobium resinovorum	0	1	9	18	8	24	4	0	23
Bordetella avium	7	0	18	19	25	10	4	0	117
Castellaniella defragrans	0	17	4	27	32	2	4	0	22
Burkholderia contaminans	0	0	6	22	17	2	4	1	18
Burkholderia thailandensis	0	0	6	17	13	1	4	0	20
Cupriavidus nantongensis	0	0	23	12	6	2	4	0	22
Pandoraea pnomenusa	0	0	5	19	8	1	4	0	15
Paraburkholderia caribensis	0	0	5	18	11	1	4	1	11
Ralstonia pickettii	0	0	20	21	13	6	4	1	34
Hydrogenophaga sp. RAC07	0	0	20	1	3	42	4	0	13
Polaromonas naphthalenivorans	0	0	18	8	9	17	4	1	11
Variovorax sp. PAMC 28711	0	0	11	11	15	6	4	0	9
Herbaspirillum frisingense	0	0	190	13	9	14	4	0	29
Sphaerotilus natans	0	0	13	15	11	8	4	1	11
uncultured beta proteobacterium	0	0	31	7	21	11	4	1	37
Methylobacillus flagellatus	7	0	11	19	12	4	4	0	40
Nitrosomonas europaea	0	0	1	5	9	2	4	0	3
Azoarcus sp. CIB	0	0	6	18	12	2	4	1	41
Dechloromonas aromatica	0	0	21	11	21	4	4	1	27
Thauera humireducens	0	0	6	10	10	2	4	0	35
Anaeromyxobacter sp. K	0	0	0	4	5	2	4	0	12
Archangium gephyra	0	0	3	10	19	1	4	0	17
Escherichia coli	0	0	5	37	16	17	4	1	22
Acinetobacter baumannii	0	0	4	13	11	9	4	1	14
Pseudomonas citronellolis	0	0	4	7	8	2	4	0	18
Pseudomonas fluorescens	0	0	117	20	15	23	4	0	46
Xanthomonas axonopodis	0	0	1	32	26	2	4	0	8
Xanthomonas vesicatoria	0	0	6	39	25	1	4	0	8
Opitutaceae bacterium TAV5	0	0	0	4	12	0	4	0	8
Verrucomicrobia bacterium IMCC26134	0	0	0	0	6	0	4	0	3
Rhodococcus opacus	0	0	30	16	14	138	4	0	40
Phycicoccus dokdonensis	0	0	129	15	3	11	4	7	6
Arthrobacter sp. U41	0	0	2652	4	0	3026	4	0	10
Aeromicrobium choanae	0	0	101	10	12	11	4	3	11
Nocardioides dokdonensis	0	1	2905	7	7	145	4	16	14
Pimelobacter simplex	0	1	1105	15	7	86	4	14	33
Propionibacterium acidifaciens	0	0	0	0	28	0	4	1	0
Streptomyces lavendulae	0	0	193	18	13	300	4	2	32
Streptomyces pluripotens	0	0	24	7	8	15	4	1	9
Streptomyces silaceus	0	0	27	21	13	41	4	2	24
Streptomyces sp.	0	0	63	17	13	302	4	3	70
Streptomyces sp. fd1-xmd	0	0	139	10	12	176	4	2	29
Rubrobacter xylanophilus	0	0	34	34	30	37	4	1	99
Clostridium cochlearium	0	1	3	32	22	5	4	13	15
Pelotomaculum thermopropionicum	0	0	4	6	9	7	4	0	19
Moorella thermoacetica	0	0	6	4	9	4	4	1	19
[Clostridium] ultunense	9	1	5	19	1	9	4	12	0
bacterium	0	1	34	48	47	27	4	2	58
Salpingoeca rosetta	0	0	2	4	5	4	4	0	2
Scedosporium apiospermum	0	0	1	1	0	86	4	0	18
Sordaria macrospora	0	0	25	16	32	8	4	1	15
Xanthophyllomyces dendrorhous	0	0	1	1	0	0	4	0	0
Rhinolophus sinicus	0	2	0	0	0	1	4	1	1
Diphyllobothrium latum	0	1	5	18	13	6	4	1	19
Monomorium pharaonis	0	0	13	25	20	5	4	0	15
uncultured bacterium contig00043	0	1	13	6	10	4	3	0	101
Nonlabens marinus	0	0	0	0	0	0	3	0	0
uncultured Sphingobacteriales bacterium	0	0	0	1	1	0	3	0	0
Chlorobaculum tepidum	0	0	10	4	30	13	3	0	35
Caulobacter mirabilis	0	0	58	11	9	1	3	1	11
Caulobacter vibrioides	0	0	45	31	7	1	3	1	7
Aureimonas sp. AU20	0	0	2	26	9	2	3	0	11
Chelatococcus daeguensis	0	0	3	28	20	4	3	1	13
Hyphomicrobium sp.	0	0	2	10	7	1	3	0	7
Methylocystis bryophila	0	0	3	27	9	1	3	0	3
Methylocystis sp. SC2	0	0	2	57	25	14	3	0	10
Methylosinus trichosporium	0	0	3	55	18	2	3	0	17
Chelativorans sp. BNC1	9	0	6	71	22	4	3	1	34
Agrobacterium tumefaciens	9	0	3	40	16	4	3	0	11
Rhizobium etli	8	0	4	73	26	7	3	0	24
Rhizobium phaseoli	0	0	0	65	13	1	3	1	14
Sinorhizobium americanum	0	0	3	36	11	2	3	0	14
Sinorhizobium medicae	0	0	8	15	9	3	3	0	6
Methyloceanibacter caenitepidi	22	0	8	251	53	15	3	0	20
Paracoccus yeei	0	0	5	22	3	6	3	0	15
Roseomonas gilardii	0	0	2	14	7	1	3	0	4
Magnetospirillum sp. XM-1	0	0	2	12	3	2	3	0	6
Tistrella mobilis	0	0	2	36	18	4	3	1	12
Novosphingobium sp.	0	0	3	7	7	3	3	0	7
Sphingopyxis granuli	0	27	21	243	165	53	3	0	65
Achromobacter denitrificans	0	9	13	706	110	18	3	11	26
Bordetella bronchialis	0	0	2	11	7	0	3	0	6
Bordetella genomosp. 13	15	0	33	281	9	5	3	0	31
Orrella dioscoreae	0	0	4	6	10	1	3	0	9
Burkholderia glumae	0	0	9	14	12	2	3	0	21
Cupriavidus metallidurans	0	0	7	9	9	2	3	0	7
Acidovorax sp. KKS102	0	0	16	6	21	98	3	4	1
Acidovorax sp. T1	0	1	5	1	9	24	3	2	2
Delftia acidovorans	0	1	7	2	3	5	3	0	5
Collimonas fungivorans	0	0	106	14	11	8	3	0	14
Massilia putida	0	0	1006	16	7	32	3	0	16
Nitrosomonas eutropha	0	0	1	14	4	0	3	0	3
Azoarcus sp. KH32C	0	0	4	14	12	4	3	0	23
Azospira oryzae	0	0	2	4	6	1	3	0	18
Methyloversatilis sp. RAC08	0	0	5	11	10	1	3	1	37
Sterolibacterium denitrificans	0	0	3	17	12	0	3	0	32
Candidatus Accumulibacter phosphatis	0	0	3	12	8	2	3	0	21
Pelobacter propionicus	7	0	6	23	35	12	3	0	18
Cystobacter fuscus	0	0	2	11	16	2	3	0	15
Myxococcus fulvus	0	0	2	6	15	2	3	0	15
Myxococcus stipitatus	0	0	1	9	16	0	3	0	10
uncultured myxobacterium HF0200_01L06	0	0	0	0	0	2	3	0	4
uncultured proteobacterium	0	0	6	17	15	8	3	1	28
Thioflavicoccus mobilis	0	0	4	20	10	0	3	1	24
Thioalkalivibrio nitratireducens	0	0	5	20	9	1	3	0	22
Thioalkalivibrio sp. K90mix	0	0	1	15	4	0	3	1	4
Thioalkalivibrio sulfidiphilus	0	0	2	22	10	1	3	0	24
Wenzhouxiangella marina	0	0	2	15	9	1	3	0	15
Serratia marcescens	0	0	2	10	3	3	3	0	4
uncultured gamma proteobacterium	7	0	13	58	42	8	3	1	31
Piscirickettsia salmonis	0	0	0	6	3	1	3	0	5
Xanthomonas fragariae	0	0	4	22	16	1	3	0	0
Fretibacterium fastidiosum	607	432	2	11	46	4	3	2	6
Actinomyces sp. Chiba101	11	16	2	2	16	0	3	0	1
Corynebacterium riegelii	0	0	12	7	16	17	3	0	32
Kineococcus radiotolerans	0	1	81	79	17	20	3	3	48
Pseudarthrobacter sulfonivorans	0	0	346	1	0	371	3	0	1
Micromonospora purpureochromogenes	0	0	307	28	12	183	3	2	30
Actinopolymorpha singaporensis	0	0	18	17	11	3	3	1	8
Aeromicrobium erythreum	0	0	105	7	16	8	3	2	11
Marmoricola scoriae	0	1	963	13	9	65	3	9	16
Acidipropionibacterium acidipropionici	0	2	6	1	25	1	3	3	2
Microlunatus soli	0	0	13	3	6	2	3	1	1
Allokutzneria albata	0	1	14	22	3	8	3	3	18
Amycolatopsis methanolica	0	0	12	21	9	3	3	5	23
Kibdelosporangium phytohabitans	0	1	12	20	8	4	3	5	96
Kutzneria albida	0	1	13	27	10	7	3	3	39
Streptomyces albolongus	0	0	13	6	8	177	3	2	215
Streptomyces lusitanus	0	0	1	1	0	0	3	0	3
Streptomyces malaysiensis	0	0	609	6	4	3	3	0	21
Streptomyces rapamycinicus	0	0	95	18	13	8	3	4	18
Streptomyces sp. 11-1-2	0	0	73	8	3	7	3	6	19
Thermobifida fusca	0	1	48	89	23	25	3	2	45
uncultured Chloroflexi bacterium	0	0	7	16	2	6	3	0	27
Clostridium acetobutylicum	0	0	0	1	0	0	3	0	0
Clostridium cadaveris	0	0	0	1	1	0	3	0	0
Clostridium kluyveri	0	0	4	8	10	6	3	1	17
Clostridium pasteurianum	0	0	0	3	4	1	3	0	2
Heliobacterium modesticaldum	0	0	3	4	11	4	3	0	13
Candidatus Desulforudis audaxviator	0	0	1	6	6	7	3	0	16
Veillonella parvula	0	4	1	0	162	1	3	5	2
Aster yellows phytoplasma	0	4	1	0	2	1	3	6	0
uncultured bacterium pTW2	0	0	6	23	33	1	3	0	13
unidentified bacterium	0	0	6	23	15	4	3	1	20
Candidatus Nitrososphaera evergladensis	0	0	6	17	5	5	3	0	22
Aureobasidium subglaciale	0	0	5	0	0	5	3	1	0
Cyprinus carpio	0	3	18	19	19	18	3	3	111
Mandrillus leucophaeus	0	5	0	1	0	1	3	4	0
Colobus angolensis	0	5	0	1	2	1	3	5	0
Rhinopithecus roxellana	0	4	1	1	3	1	3	3	1
Aotus nancymaae	0	9	1	1	0	1	3	7	1
Sus scrofa	9	2	13	26	22	86	3	4	59
Necator americanus	0	0	0	1	1	0	3	0	0
Drosophila hydei	0	0	1	2	0	2	3	0	4
Picea glauca	0	6	2	0	2	3	3	2	0
Solanum lycopersicum	0	3	1	2	2	1	3	1	0
Candidatus Solibacter usitatus	0	0	9	5	7	11	2	0	49
rhizosphere soil bacterium RSC-II-66	0	0	0	0	0	0	2	0	0
uncultured bacterium 21	0	0	0	1	0	0	2	0	0
uncultured bacterium W5-51b	0	0	6	15	54	4	2	1	50
uncultured bacterium zdt-25h14	0	0	1	0	0	0	2	0	1
uncultured methanotrophic bacterium	0	0	3	7	10	0	2	0	6
Paludibacter propionicigenes	0	0	0	4	3	2	2	0	1
Parabacteroides distasonis	0	0	0	1	2	0	2	0	4
Aquiflexum balticum	0	0	0	0	0	0	2	0	0
Dyadobacter fermentans	0	0	0	1	1	0	2	0	0
Spirosoma linguale	0	0	0	0	2	0	2	0	0
Pedobacter heparinus	0	0	2	3	5	32	2	0	1
Brevundimonas diminuta	0	0	211	14	5	7	2	0	11
Caulobacter henricii	0	0	15	5	3	2	2	0	4
Bradyrhizobium liaoningense	0	0	1	11	7	0	2	0	6
Ochrobactrum anthropi	16	1	7	43	69	11	2	1	127
Rhodomicrobium vannielii	0	0	2	26	17	0	2	0	4
Agrobacterium sp. RAC06	0	0	4	13	4	1	2	0	1
Rhizobium favelukesii	11	0	3	22	28	4	2	1	13
Rhizobium sp. ACO-34A	0	0	2	16	5	0	2	0	7
Ensifer sojae	0	0	2	26	7	3	2	1	9
Hyphomonas neptunium	0	0	20	44	21	6	2	1	17
Rhodobacter sp. JA225	0	0	1	6	2	0	2	0	2
Stappia sp. ES.058	0	0	2	27	18	2	2	0	5
Yangia sp. CCB-MM3	0	0	0	6	4	1	2	0	1
Gluconacetobacter diazotrophicus	0	0	3	23	11	3	2	1	16
Azospirillum humicireducens	0	0	1	5	4	1	2	1	7
Magnetospirillum magneticum	0	0	2	9	5	0	2	0	8
Magnetospirillum sp. ME-1	0	0	0	8	5	1	2	0	7
Niveispirillum cyanobacteriorum	0	0	0	8	2	1	2	0	4
Novosphingobium aromaticivorans	0	0	17	19	8	9	2	1	17
Rhizorhabdus dicambivorans	0	0	14	25	2	4	2	0	6
Sphingobium yanoikuyae	0	0	7	4	3	3	2	0	2
Sphingomonas indica	0	0	54	8	4	5	2	0	15
Sphingomonas sanxanigenens	0	0	16	14	2	10	2	0	14
Sphingomonas sp. JJ-A5	0	0	37	29	10	3	2	0	21
uncultured Sphingopyxis sp.	0	0	61	9	4	20	2	0	87
Sphingopyxis alaskensis	12	0	44	25	39	16	2	0	21
Sphingopyxis fribergensis	0	0	38	5	5	38	2	0	39
Sphingopyxis macrogoltabida	0	0	53	16	3	85	2	0	109
Bordetella genomosp. 9	0	0	3	10	6	1	2	0	16
Bordetella pertussis	0	0	5	11	6	1	2	0	12
Bordetella petrii	0	0	5	11	6	1	2	0	13
[Pseudomonas] mesoacidophila	0	0	2	4	3	0	2	0	8
Burkholderia stagnalis	0	0	2	3	2	0	2	0	1
Burkholderia sp. CCGE1002	0	0	2	13	2	1	2	0	7
Burkholderia sp. OLGA172	0	0	2	6	3	0	2	0	1
Burkholderia oklahomensis	0	0	2	4	3	1	2	0	6
Cupriavidus basilensis	0	0	14	5	5	3	2	0	9
Cupriavidus pinatubonensis	0	0	10	8	8	1	2	0	14
Pandoraea thiooxydans	0	0	0	11	3	0	2	0	8
Paraburkholderia sprentiae	0	0	2	11	5	2	2	0	5
Paraburkholderia xenovorans	0	0	6	6	3	1	2	0	5
Polynucleobacter necessarius	8	0	65	16	8	5	2	1	10
Ralstonia mannitolilytica	0	0	5	9	4	1	2	0	17
Acidovorax citrulli	0	0	24	14	10	5	2	0	19
Acidovorax ebreus	0	0	3	4	3	3	2	0	1
Acidovorax sp. NA3	0	0	2	4	4	10	2	0	1
Acidovorax sp. RAC01	0	0	11	6	12	57	2	4	3
Hydrogenophaga sp. LPB0072	0	0	0	0	4	3	2	0	1
Rhodoferax ferrireducens	0	0	7	4	5	5	2	0	2
Comamonadaceae bacterium A1	0	0	2	2	1	0	2	0	13
Verminephrobacter eiseniae	0	0	4	8	5	4	2	0	5
Herbaspirillum hiltneri	0	0	74	7	3	4	2	0	12
Janthinobacterium sp. LM6	0	0	98	11	9	15	2	0	10
Massilia sp. NR 4-1	0	0	774	8	9	21	2	0	13
Paucibacter sp. KCTC 42545	0	0	2	1	0	0	2	0	2
Roseateles depolymerans	0	0	8	7	2	1	2	0	4
Thiomonas intermedia	0	0	2	4	5	0	2	0	1
Chromobacterium vaccinii	0	0	2	7	4	1	2	0	6
Chromobacterium violaceum	0	0	7	6	5	1	2	0	27
Jeongeupia sp. USM3	0	0	6	18	7	1	2	0	14
Vogesella sp. LIG4	0	0	3	8	0	0	2	0	6
Nitrosomonas ureae	25	0	1	84	34	6	2	0	6
Azoarcus olearius	0	0	2	5	4	1	2	0	9
Sulfuricella denitrificans	0	0	11	7	5	2	2	0	20
Desulfotalea psychrophila	0	1	1	3	5	2	2	0	3
Desulfovibrio vulgaris	0	0	2	8	15	10	2	0	9
uncultured delta proteobacterium	0	0	5	1	4	7	2	0	18
Myxococcus hansupus	0	0	1	2	8	0	2	0	7
Syntrophobacter fumaroxidans	14	1	5	14	9	4	2	0	24
Aeromonas veronii	0	0	1	2	2	1	2	0	3
Marichromatium purpuratum	0	0	1	15	8	0	2	0	17
Thiocystis violascens	0	0	2	13	4	1	2	0	11
Chromatiaceae bacterium 2141T.STBD.0c.01a	0	0	0	24	10	0	2	1	8
Thioalkalivibrio versutus	0	0	3	5	3	0	2	0	8
Coxiella-like endosymbiont	0	0	3	1	0	1	2	0	4
Hahella chejuensis	0	0	3	33	10	2	2	1	12
Halomonas beimenensis	0	0	2	5	7	1	2	0	8
Halomonas sp. 1513	0	0	0	6	8	0	2	0	5
Halomonas sp. HG01	0	0	2	7	7	1	2	0	6
Aggregatibacter actinomycetemcomitans	10	11	0	1	6	0	2	7	0
Moraxella osloensis	0	0	5	6	7	19	2	1	14
Pseudomonas guangdongensis	0	0	5	7	9	2	2	1	11
Pseudomonas oryzae	0	0	4	15	7	1	2	1	7
Pseudomonas fulva	0	0	2	3	4	1	2	0	2
Pseudomonas saudimassiliensis	0	0	1	13	1	0	2	1	4
Pseudomonas sp. CC6-YY-74	0	0	1	3	1	0	2	0	6
Pseudomonas syringae	0	0	5	9	6	2	2	0	5
endosymbiont of unidentified scaly snail isolate Monju	0	0	2	11	8	0	2	0	5
Frateuria aurantia	0	0	1	19	5	1	2	0	8
Rhodanobacter xiangquanii	0	0	1	11	6	1	2	0	10
Luteimonas mephitis	0	0	1	2	3	1	2	0	2
Stenotrophomonas koreensis	0	0	5	1	3	0	2	0	2
Xanthomonas alfalfae	0	0	0	3	1	0	2	0	1
Xanthomonas gardneri	0	0	1	18	22	1	2	0	2
Xanthomonas phaseoli	0	0	2	35	21	2	2	0	11
Xanthomonas sp. 35Y	0	0	1	23	55	0	2	1	12
Paludisphaera borealis	8	2	4	82	12	12	2	1	133
Planctomyces sp. SH-PL62	0	2	1	5	3	2	2	0	55
Pedosphaera parvula	0	0	1	0	38	1	2	0	26
Actinomyces sp. pika_113	0	7	0	0	5	0	2	0	2
Corynebacterium xerosis	0	0	1	2	7	1	2	0	6
Mycobacterium kansasii	0	0	18	17	14	9	2	0	47
Mycobacterium smegmatis	0	0	19	16	5	12	2	0	29
Nocardia brasiliensis	0	1	34	8	6	10	2	2	475
uncultured actinobacterium	0	1	47	20	11	27	2	1	58
Frankia alni	0	0	14	16	7	3	2	0	15
Frankia inefficax	0	0	9	17	5	3	2	1	13
Frankia sp. EAN1pec	0	0	12	20	7	9	2	2	15
Frankia symbiont of Datisca glomerata	0	0	6	8	6	3	2	1	16
Jiangella sp. DSM 45060	0	0	9112	76	4	20	2	1	479
Cellulomonas fimi	0	0	7	6	2	1	2	0	4
Cellulomonas flavigena	0	0	7	6	3	3	2	0	4
Luteipulveratus mongoliensis	0	0	39	8	3	4	2	1	7
Pseudarthrobacter phenanthrenivorans	0	0	1702	2	0	1340	2	0	4
Isoptericola variabilis	0	0	12	4	3	4	2	1	14
Xylanimonas cellulosilytica	0	0	9	3	3	1	2	0	2
Actinoplanes friuliensis	0	0	12	12	4	3	2	1	18
Actinoplanes missouriensis	0	0	6	8	4	2	2	1	7
Micromonospora coriariae	0	0	25	11	11	137	2	1	34
Micromonospora echinaurantiaca	0	0	18	17	8	38	2	1	13
Micromonospora rifamycinica	0	0	9	10	3	13	2	1	5
Micromonospora viridifaciens	0	0	17	32	12	29	2	1	21
Auraticoccus monumenti	0	0	15	3	2	3	2	0	7
Tessaracoccus flavescens	0	0	46	4	6	3	2	0	2
Amycolatopsis sp. AA4	0	0	11	13	10	5	2	1	16
Pseudonocardia dioxanivorans	0	0	63	15	3	8	2	1	73
Streptomyces sampsonii	0	0	2	4	0	8	2	0	6
Streptomyces cyaneogriseus	0	0	16	7	7	9	2	1	14
Streptomyces lividans	0	0	5	4	2	13	2	0	6
Streptomyces rochei	0	0	1	1	3	1	2	0	3
Streptomyces sp. MOE7	0	0	5	9	4	7	2	1	9
Streptomyces sp. PBH53	0	0	9	4	1	5	2	0	5
Nocardiopsis dassonvillei	0	0	9	18	5	0	2	1	13
Nocardiopsis gilva	0	0	9	21	5	4	2	1	18
Thermomonospora curvata	0	0	23	406	10	21	2	1	53
Deinococcus geothermalis	0	0	5	10	11	5	2	0	17
Paenibacillus pasadenensis	0	0	0	0	0	0	2	0	0
Enterococcus faecalis	0	0	2	2	3	3	2	0	2
Pediococcus pentosaceus	0	0	0	0	1	0	2	0	2
Streptococcus pneumoniae	0	3	1	1	3	4	2	2	4
Streptococcus salivarius	0	0	0	1	79	0	2	0	0
Clostridium estertheticum	0	0	0	1	1	0	2	0	0
Clostridium perfringens	0	0	0	1	3	1	2	0	1
Selenomonas sp. oral taxon 136	0	1	0	0	19	0	2	0	0
Candidatus Nitrososphaera gargensis	12	0	32	15	102	21	2	0	151
Plasmodium vivax	0	1	0	1	1	0	2	2	0
Fukomys damarensis	0	0	2	5	4	1	2	1	4
Ictidomys tridecemlineatus	0	1	3	8	9	3	2	1	10
Chlorocebus aethiops	0	1	0	1	1	0	2	1	0
Rousettus aegyptiacus	0	1	0	1	1	0	2	1	2
Gallus gallus	0	1	2	3	3	6	2	0	3
Corvus brachyrhynchos	0	2	1	1	1	1	2	2	0
Lytechinus variegatus	0	0	9	2	13	116	2	2	30
Hymenolepis diminuta	0	2	0	0	3	1	2	2	0
Caenorhabditis elegans	0	0	2	4	6	2	2	0	7
Hyalella azteca	0	0	4	1	2	5	2	0	5
Eufriesea mexicana	0	3	0	1	1	0	2	2	1
Lottia gigantea	0	2	0	0	1	0	2	2	0
Sphaeroforma arctica	0	0	0	6	1	0	2	0	1
Cucurbita maxima	0	0	0	3	2	4	2	0	3
Phalaenopsis equestris	0	0	2	1	3	1	2	0	2
Oryza sativa	0	0	15	9	3	4	2	1	17
Triticum aestivum	0	0	6	7	17	41	2	0	20
Acidobacterium capsulatum	0	0	0	5	9	0	1	0	9
uncultured Acidobacteriaceae bacterium	0	0	0	1	2	7	1	0	12
Granulicella mallensis	0	0	0	1	3	0	1	0	4
uncultured Acidobacteria bacterium A12	13	0	2	4	27	1	1	0	18
uncultured Acidobacteria bacterium Rifle_16ft_4_minimus_38548	0	0	2	1	1	3	1	0	12
uncultured Acidobacteria bacterium Rifle_16ft_4_minimus_38982	0	0	1	0	1	1	1	0	12
Acidobacteria bacterium Mor1	0	0	1	3	3	4	1	0	13
Hydrogenobaculum sp. Y04AAS1	0	0	0	1	3	4	1	0	9
bacterium enrichment culture	0	0	1	1	0	0	1	0	9
uncultured maize root bacterium Zmrc179	0	0	0	2	1	0	1	0	0
uncultured bacterium 18	0	0	0	0	0	0	1	0	0
uncultured bacterium 23	0	0	0	0	0	0	1	0	0
uncultured bacterium 25	0	0	4	6	4	2	1	0	4
uncultured bacterium 270	0	0	0	1	3	2	1	0	3
uncultured bacterium 5G12	0	0	17	12	2	18	1	0	30
uncultured bacterium 888	0	0	3	0	2	1	1	0	32
uncultured bacterium BD_contig00448	0	0	0	0	0	0	1	0	0
uncultured bacterium BD_contig01799	0	0	0	1	1	0	1	0	0
uncultured bacterium BD_contig02105	0	0	0	1	0	0	1	0	0
uncultured bacterium contig00001	0	0	1	2	3	1	1	0	3
uncultured bacterium contig00021	0	0	3	2	1	0	1	0	2
[truncated: 5,441 more rows]

## Sheet: 406
Table S6. An RMA result file produced by MALT for analysis in MEGAN6.
[truncated: 6,190 more rows]

[truncated: 3 more sheets: 307, 312, 702]
